# Supplementary material for: BAG2 Condensates Couple Proteostasis to CD8+T Cell Surveillance
Source: bioRxiv. 2026 Apr 27:2026.04.24.719751. Preprint. [Version 1] doi: 10.64898/2026.04.24.719751 (PMC13142436; doi:10.64898/2026.04.24.719751)
Supplement: Supplement 8 [file media-8.xlsx]

## Sheet: Key
SHEET		Description
1	APEX2-BAG2 DE IFN	Differential expression analysis comparing APEX2-BAG2 IFN-γ–treated cells versus APEX2-BAG2 untreated cells
2	EnrichR 1	Top 20 pathway enrichment terms derived from proteins enriched in APEX2-BAG2 DE IFNg
3	Proteomics DE H4 IFNg	Differential expression analysis comparing H4 IFN-γ–treated cells versus H4 untreated cells
4	Intersections 1	Venn diagram intersection of enriched proteins identified in whole-cell proteomics (Proteomics DE 1) and BAG2-APEX2 proteomics
5	Whole Cell Peptidome	Peptides intensities detected by peptidome mass spec analysis in cells under different conditions
6	APEX2-BAG2 SUC	Differential expression analysis comparing APEX2-BAG2 sucrose–treated cells versus APEX2-BAG2 untreated cells
7	Intersections 2	Venn diagram intersection of enriched enriched proteins identified in APEX2-BAG2 IFNg (APEX2-BAG2 DE IFN) and APEX2-BAG2 sucrose (APEX2-BAG2 DE SUC)
8	APEX2-BAG2 ptn intensities	Proteins intensities detected by mass spec analysis APEX2-BAG2 cell proteomics in cells under different conditions
9	Whole Cell Proteome	Proteins intensities detected by mass spec analysis in whole cell proteomics in cells under different conditions
10	Whole Cell Peptidome TAU cells	Peptides intensities detected by peptidome mass spec analysis in cells superexpressiong full-length TAU protein under different conditions
11	Aggregation score	Aggregation prone score analysis for 7-15 mer immunoproteasome derived peptides in cells superexpressing full length TAU under different conditions
12	DE fibril vs 0N4R	Differential expression analysis of gene expression in cells seeded for TAU aggregation vs non-seeded controls

## Sheet: APEX2-BAG2 DE IFN
logFC	AveExpr	t	P.Value	adj.P.Val	B	protein_accession	protein_name	gene_id	protein_description
5.65378	8.42702	72.1597	1.16e-14	2.18e-11	23.2919	P14902	I23O1_HUMAN	IDO1	Indoleamine 2,3-dioxygenase 1
4.46893	10.8212	45.8918	9.57e-13	5.4e-10	19.8059	P32455	GBP1_HUMAN	GBP1	Guanylate-binding protein 1
4.29422	6.20605	14.4556	6.4e-08	6.22e-06	8.63461	P01911	DRB1_HUMAN	HLA-DRB1	HLA class II histocompatibility antigen, DRB1 beta chain
3.84322	8.25502	59.1554	8.06e-14	6.8e-11	21.8696	P32456	GBP2_HUMAN	GBP2	Guanylate-binding protein 2
3.80445	12.7249	106.185	2.67e-16	1.51e-12	25.4801	P23381	SYWC_HUMAN	WARS1	Tryptophan--tRNA ligase, cytoplasmic
3.44899	7.35655	16.8709	1.49e-08	2.1e-06	10.189	Q96PP9	GBP4_HUMAN	GBP4	Guanylate-binding protein 4
3.03401	10.0453	59.4995	7.62e-14	6.8e-11	21.9137	Q03518	TAP1_HUMAN	TAP1	Antigen peptide transporter 1
3.00096	9.94651	82.4722	3.15e-15	8.88e-12	24.1379	Q63HN8	RN213_HUMAN	RNF213	E3 ubiquitin-protein ligase RNF213
2.93718	6.34051	16.2064	2.18e-08	2.78e-06	9.78427	Q9ULC5	ACSL5_HUMAN	ACSL5	Long-chain-fatty-acid--CoA ligase 5
2.90991	5.04928	9.18824	4.04e-06	0.000138	4.17227	Q96AZ6	ISG20_HUMAN	ISG20	Interferon-stimulated gene 20 kDa protein
2.85754	8.57352	58.8803	8.43e-14	6.8e-11	21.8341	Q8IVG5	SAM9L_HUMAN	SAMD9L	Sterile alpha motif domain-containing protein 9-like
2.82734	8.25246	10.7373	9.98e-07	4.65e-05	5.68024	Q96PP8	GBP5_HUMAN	GBP5	Guanylate-binding protein 5
2.78253	9.96039	63.3993	4.1e-14	5.79e-11	22.3866	Q03519	TAP2_HUMAN	TAP2	Antigen peptide transporter 2
2.7282	9.59641	44.2847	1.35e-12	6.37e-10	19.4974	Q9Y3Z3	SAMH1_HUMAN	SAMHD1	Deoxynucleoside triphosphate triphosphohydrolase SAMHD1
2.70481	12.2292	53.9508	1.98e-13	1.4e-10	21.1502	P42224	STAT1_HUMAN	STAT1	Signal transducer and activator of transcription 1-alpha/beta
2.60549	6.23669	17.1188	1.3e-08	1.88e-06	10.3359	P40306	PSB10_HUMAN	PSMB10	Proteasome subunit beta type-10
2.59465	6.82603	8.34772	9.35e-06	0.000269	3.26461	O14879	IFIT3_HUMAN	IFIT3	Interferon-induced protein with tetratricopeptide repeats 3
2.3381	9.82	49.3042	4.76e-13	2.98e-10	20.4136	P28838	AMPL_HUMAN	LAP3	Cytosol aminopeptidase
2.32012	6.64566	18.2813	6.95e-09	1.06e-06	10.9974	O14862	AIM2_HUMAN	AIM2	Interferon-inducible protein AIM2
2.18006	3.63245	3.24989	0.00897799	0.039899	-4.04135	Q9UMW8	UBP18_HUMAN	USP18	Ubl carboxyl-terminal hydrolase 18
2.15285	6.35853	15.7048	2.93e-08	3.27e-06	9.46783	P80217	IN35_HUMAN	IFI35	Interferon-induced 35 kDa protein
2.13658	5.81194	10.7292	1e-06	4.65e-05	5.67283	Q9NUV7	SPTC3_HUMAN	SPTLC3	Serine palmitoyltransferase 3
2.0864	8.64226	45.0404	1.15e-12	5.89e-10	19.6443	P52630	STAT2_HUMAN	STAT2	Signal transducer and activator of transcription 2
2.0273	5.85233	12.6576	2.21e-07	1.63e-05	7.3061	O95236	APOL3_HUMAN	APOL3	Apolipoprotein L3
1.98843	6.84083	19.1423	4.48e-09	7.5e-07	11.4604	Q9BQE5	APOL2_HUMAN	APOL2	Apolipoprotein L2
1.96408	7.10506	14.5885	5.87e-08	5.81e-06	8.72647	Q9BYX4	IFIH1_HUMAN	IFIH1	Interferon-induced helicase C domain-containing protein 1
1.94985	5.88217	9.82853	2.22e-06	8.87e-05	4.81971	P09913	IFIT2_HUMAN	IFIT2	Interferon-induced protein with tetratricopeptide repeats 2
1.90488	5.31594	10.5731	1.15e-06	5.22e-05	5.5295	Q15646	OASL_HUMAN	OASL	2'-5'-oligoadenylate synthase-like protein
1.84188	8.11755	26.6488	1.87e-10	5.02e-08	14.7538	P09914	IFIT1_HUMAN	IFIT1	Antiviral innate immune response effector IFIT1
1.8063	6.06845	15.3873	3.56e-08	3.79e-06	9.26232	P61769	B2MG_HUMAN	B2M	Beta-2-microglobulin
1.80419	8.82041	16.5236	1.81e-08	2.44e-06	9.9795	P05161	ISG15_HUMAN	ISG15	Ubiquitin-like protein ISG15
1.79113	7.07143	32.733	2.55e-11	9e-09	16.7389	A6NFQ2	TCAF2_HUMAN	TCAF2	TRPM8 channel-associated factor 2
1.78585	8.14446	22.024	1.17e-09	2.54e-07	12.8661	O15533	TPSN_HUMAN	TAPBP	Tapasin
1.77359	6.74096	3.27898	0.0085519	0.038759	-3.9914	Q01469	FABP5_HUMAN	FABP5	Fatty acid-binding protein 5
1.76537	4.7002	5.01213	0.000565	0.0057697	-1.14122	Q5EBM0	CMPK2_HUMAN	CMPK2	UMP-CMP kinase 2, mitochondrial
1.73346	8.66775	32.8163	2.49e-11	9e-09	16.7629	P21980	TGM2_HUMAN	TGM2	Protein-glutamine gamma-glutamyltransferase 2
1.729	6.43603	12.9735	1.76e-07	1.46e-05	7.55176	Q9HC16	ABC3G_HUMAN	APOBEC3G	DNA dC->dU-editing enzyme APOBEC-3G
1.70406	7.17286	12.2387	3.01e-07	2.07e-05	6.97134	P10321	HLAC_HUMAN	HLA-C	HLA class I histocompatibility antigen, C alpha chain
1.6858	6.79376	16.3917	1.96e-08	2.57e-06	9.89876	O14933	UB2L6_HUMAN	UBE2L6	Ubiquitin/ISG15-conjugating enzyme E2 L6
1.65303	8.57824	20.4378	2.4e-09	4.66e-07	12.118	P29728	OAS2_HUMAN	OAS2	2'-5'-oligoadenylate synthase 2
1.65051	9.04661	36.1896	9.63e-12	3.88e-09	17.68	Q460N5	PAR14_HUMAN	PARP14	Protein mono-ADP-ribosyltransferase PARP14
1.61851	4.66138	5.77889	0.000194	0.00260292	4.32e-05	Q8IVU3	HERC6_HUMAN	HERC6	Probable E3 ubiquitin-protein ligase HERC6
1.61665	7.73461	30.0606	5.82e-11	1.83e-08	15.9249	P20592	MX2_HUMAN	MX2	Interferon-induced GTP-binding protein Mx2
1.59755	7.22683	2.80593	0.018991	0.0667819	-4.80364	Q9NZT1	CALL5_HUMAN	CALML5	Calmodulin-like protein 5
1.54469	9.85831	15.0046	4.51e-08	4.62e-06	9.00908	P28065	PSB9_HUMAN	PSMB9	Proteasome subunit beta type-9
1.50924	5.0234	12.0746	3.41e-07	2.29e-05	6.83739	Q86WI3	NLRC5_HUMAN	NLRC5	Protein NLRC5
1.50645	7.61315	5.04356	0.00054	0.0055636	-1.09283	P29466	CASP1_HUMAN	CASP1	Caspase-1
1.46815	9.36225	39.1752	4.46e-12	1.94e-09	18.4068	P29590	PML_HUMAN	PML	Protein PML
1.44385	4.87571	6.9004	4.69e-05	0.000886	1.52525	Q9HB58	SP110_HUMAN	SP110	Sp110 nuclear body protein
1.43327	7.10021	9.72771	2.43e-06	9.51e-05	4.72013	Q9Y5A7	NUB1_HUMAN	NUB1	NEDD8 ultimate buster 1
1.38704	6.64882	4.88862	0.000677	0.00652964	-1.33264	Q13287	NMI_HUMAN	NMI	N-myc-interactor
1.34888	8.56856	12.8846	1.87e-07	1.51e-05	7.48322	P28062	PSB8_HUMAN	PSMB8	Proteasome subunit beta type-8
1.34631	7.06023	19.6294	3.52e-09	6.22e-07	11.7129	Q8IY21	DDX60_HUMAN	DDX60	Probable ATP-dependent RNA helicase DDX60
1.34396	5.97873	11.3279	6.13e-07	3.25e-05	6.20622	O15247	CLIC2_HUMAN	CLIC2	Chloride intracellular channel protein 2
1.3309	7.41062	12.4419	2.59e-07	1.85e-05	7.13506	P00973	OAS1_HUMAN	OAS1	2'-5'-oligoadenylate synthase 1
1.3237	4.5539	8.40582	8.81e-06	0.000259	3.3296	Q53G44	IF44L_HUMAN	IFI44L	Interferon-induced protein 44-like
1.31662	8.17689	22.0748	1.14e-09	2.54e-07	12.8891	Q8TDB6	DTX3L_HUMAN	DTX3L	E3 ubiquitin-protein ligase DTX3L
1.27634	7.09051	16.6373	1.7e-08	2.34e-06	10.0485	Q9H3M7	TXNIP_HUMAN	TXNIP	Thioredoxin-interacting protein
1.26716	4.80683	4.23205	0.00182778	0.0133282	-2.38396	Q96CV9	OPTN_HUMAN	OPTN	Optineurin
1.25784	9.39428	22.7283	8.65e-10	2.05e-07	13.1801	P19474	RO52_HUMAN	TRIM21	E3 ubiquitin-protein ligase TRIM21
1.24106	4.45529	2.99693	0.0137401	0.0530796	-4.47617	O00182	LEG9_HUMAN	LGALS9	Galectin-9
1.23708	6.76318	13.6124	1.12e-07	1.01e-05	8.03219	P41226	UBA7_HUMAN	UBA7	Ubiquitin-like modifier-activating enzyme 7
1.2217	10.1003	19.6982	3.41e-09	6.2e-07	11.7481	P04439	HLAA_HUMAN	HLA-A	HLA class I histocompatibility antigen, A alpha chain
1.2138	6.47901	6.76097	5.55e-05	0.000998	1.34457	O95786	RIGI_HUMAN	RIGI	Antiviral innate immune response receptor RIG-I
1.19043	4.97379	5.48864	0.000288	0.00352775	-0.42238	Q96A46	MFRN2_HUMAN	SLC25A28	Mitoferrin-2
1.18255	7.20787	15.7652	2.83e-08	3.26e-06	9.50647	Q9Y666	S12A7_HUMAN	SLC12A7	Solute carrier family 12 member 7
1.16972	4.34932	3.71161	0.00418916	0.023526	-3.25276	Q96DX8	RTP4_HUMAN	RTP4	Receptor-transporting protein 4
1.14412	8.4749	19.9431	3.03e-09	5.7e-07	11.8722	O95870	ABHGA_HUMAN	ABHD16A	Phosphatidylserine lipase ABHD16A
1.1428	8.97853	30.3054	5.38e-11	1.79e-08	16.003	Q8IYM9	TRI22_HUMAN	TRIM22	E3 ubiquitin-protein ligase TRIM22
1.13327	8.46722	21.2547	1.65e-09	3.39e-07	12.5106	P29323	EPHB2_HUMAN	EPHB2	Ephrin type-B receptor 2
1.10259	4.48171	4.00418	0.00261675	0.0169175	-2.761	P10914	IRF1_HUMAN	IRF1	Interferon regulatory factor 1
1.05565	6.54928	11.3111	6.21e-07	3.25e-05	6.1916	Q00978	IRF9_HUMAN	IRF9	Interferon regulatory factor 9
1.05175	9.77676	22.7138	8.7e-10	2.05e-07	13.1737	Q9NZ08	ERAP1_HUMAN	ERAP1	Endoplasmic reticulum aminopeptidase 1
1.03785	8.42667	23.2563	6.93e-10	1.78e-07	13.4086	Q9BYK8	HELZ2_HUMAN	HELZ2	3'-5' exoribonuclease HELZ2
1.0355	5.4884	5.5321	0.000271	0.00335183	-0.358377	A2RUS2	DEND3_HUMAN	DENND3	DENN domain-containing protein 3
1.01543	6.01556	2.48809	0.0325917	0.0971213	-5.34245	P01903	DRA_HUMAN	HLA-DRA	HLA class II histocompatibility antigen, DR alpha chain
1.01088	4.72949	7.3361	2.82e-05	0.000587	2.07437	Q6BDS2	BLT3A_HUMAN	BLTP3A	Bridge-like lipid transfer protein family member 3A
1.00442	5.97947	4.10936	0.00221542	0.015083	-2.58626	Q96S99	PKHF1_HUMAN	PLEKHF1	Pleckstrin homology domain-containing family F member 1
0.997987	3.83338	2.04276	0.06897	0.161213	-6.06911	O00478	BT3A3_HUMAN	BTN3A3	Butyrophilin subfamily 3 member A3
0.994152	4.08183	3.95326	0.00283786	0.0179965	-2.846	Q96JP0	FEM1C_HUMAN	FEM1C	Protein fem-1 homolog C
0.974196	5.00422	4.85237	0.000714	0.00678239	-1.38922	Q12882	DPYD_HUMAN	DPYD	Dihydropyrimidine dehydrogenase [NADP(+)]
0.926949	9.26531	9.1298	4.27e-06	0.000145	4.11136	Q86TI0	TBCD1_HUMAN	TBC1D1	TBC1 domain family member 1
0.926029	8.9439	11.6794	4.63e-07	2.72e-05	6.50784	Q13325	IFIT5_HUMAN	IFIT5	Interferon-induced protein with tetratricopeptide repeats 5
0.913587	9.6153	21.2038	1.68e-09	3.39e-07	12.4866	Q9H936	GHC1_HUMAN	SLC25A22	Mitochondrial glutamate carrier 1
0.913233	5.54995	3.8761	0.00321115	0.019467	-2.97532	O60307	MAST3_HUMAN	MAST3	Microtubule-associated serine/threonine-protein kinase 3
0.912963	5.00919	5.61316	0.000243	0.00309467	-0.239726	P05089	ARGI1_HUMAN	ARG1	Arginase-1
0.904699	6.55946	12.9466	1.79e-07	1.46e-05	7.53106	Q8TCB0	IFI44_HUMAN	IFI44	Interferon-induced protein 44
0.889224	5.72639	4.72276	0.000865	0.00782236	-1.59297	Q5VUJ6	LRCH2_HUMAN	LRCH2	Leucine-rich repeat and calponin homology domain-containing protein 2
0.88896	5.53688	3.7138	0.00417423	0.0234655	-3.24904	Q64LD2	WDR25_HUMAN	WDR25	WD repeat-containing protein 25
0.880577	7.44613	12.2636	2.96e-07	2.06e-05	6.99157	P08183	MDR1_HUMAN	ABCB1	ATP-dependent translocase ABCB1
0.858325	5.86062	5.53421	0.000271	0.00334949	-0.355287	Q9BUP3	HTAI2_HUMAN	HTATIP2	Protein HTATIP2
0.854205	5.50839	6.38945	8.78e-05	0.00142673	0.851001	Q99836	MYD88_HUMAN	MYD88	Myeloid differentiation primary response protein MyD88
0.848592	6.57072	3.03466	0.0128916	0.0509884	-4.41133	Q9BTY2	FUCO2_HUMAN	FUCA2	Plasma alpha-L-fucosidase
0.843007	4.26291	4.1758	0.00199576	0.0141686	-2.47649	Q96QP1	ALPK1_HUMAN	ALPK1	Alpha-protein kinase 1
0.835258	5.59115	3.40647	0.00691635	0.0333355	-3.77273	Q9BZ29	DOCK9_HUMAN	DOCK9	Dedicator of cytokinesis protein 9
0.832511	5.79078	4.94947	0.000619	0.0061636	-1.23808	O00635	TRI38_HUMAN	TRIM38	E3 ubiquitin-protein ligase TRIM38
0.831557	6.27161	6.55464	7.15e-05	0.00122243	1.07267	Q0P6H9	TMM62_HUMAN	TMEM62	Transmembrane protein 62
0.831384	8.57679	18.6763	5.67e-09	8.88e-07	11.2125	Q8IXQ6	PARP9_HUMAN	PARP9	Protein mono-ADP-ribosyltransferase PARP9
0.822287	8.61848	19.1264	4.52e-09	7.5e-07	11.452	Q8IZH2	XRN1_HUMAN	XRN1	5'-3' exoribonuclease 1
0.820758	5.93294	5.06124	0.000527	0.00548835	-1.06569	P48454	PP2BC_HUMAN	PPP3CC	Serine/threonine-protein phosphatase 2B catalytic subunit gamma isoform
0.820427	10.064	11.8553	4.04e-07	2.55e-05	6.65575	Q96KP4	CNDP2_HUMAN	CNDP2	Cytosolic non-specific dipeptidase
0.816345	5.25089	2.59689	0.0270915	0.0847115	-5.15925	Q5TGY1	TMCO4_HUMAN	TMCO4	Transmembrane and coiled-coil domain-containing protein 4
0.804822	6.22395	4.9822	0.00059	0.00593977	-1.18742	Q53GL7	PAR10_HUMAN	PARP10	Protein mono-ADP-ribosyltransferase PARP10
0.795458	7.86665	10.4501	1.28e-06	5.63e-05	5.41526	Q8IUX4	ABC3F_HUMAN	APOBEC3F	DNA dC->dU-editing enzyme APOBEC-3F
0.792502	7.33558	5.80397	0.000188	0.00254114	0.0360003	P49662	CASP4_HUMAN	CASP4	Caspase-4
0.788973	4.36415	1.48004	0.17035	0.303107	-6.89377	Q92478	CLC2B_HUMAN	CLEC2B	C-type lectin domain family 2 member B
0.78689	4.62531	3.09254	0.0116927	0.0479257	-4.31183	P00736	C1R_HUMAN	C1R	Complement C1r subcomponent
0.784392	5.84737	6.54901	7.2e-05	0.00122246	1.06517	Q9H6R3	ACSS3_HUMAN	ACSS3	Acyl-CoA synthetase short-chain family member 3, mitochondrial
0.780602	9.08743	11.51	5.3e-07	2.9e-05	6.3635	P49721	PSB2_HUMAN	PSMB2	Proteasome subunit beta type-2
0.776936	8.5281	7.40165	2.62e-05	0.000553	2.15501	P11234	RALB_HUMAN	RALB	Ras-related protein Ral-B
0.77455	9.31739	10.7677	9.73e-07	4.57e-05	5.70794	P25787	PSA2_HUMAN	PSMA2	Proteasome subunit alpha type-2
0.773492	5.98948	5.60991	0.000244	0.0030954	-0.244462	Q99653	CHP1_HUMAN	CHP1	Calcineurin B homologous protein 1
0.764773	5.18947	2.45538	0.0344518	0.101573	-5.39719	Q96C10	DHX58_HUMAN	DHX58	ATP-dependent RNA helicase DHX58
0.764089	9.09968	12.1089	3.32e-07	2.26e-05	6.86555	Q96RS6	NUDC1_HUMAN	NUDCD1	NudC domain-containing protein 1
0.758534	12.1373	9.96827	1.95e-06	7.93e-05	4.95632	Q9Y2Q3	GSTK1_HUMAN	GSTK1	Glutathione S-transferase kappa 1
0.755612	5.25692	2.86335	0.0172278	0.0623692	-4.70537	Q9Y250	LZTS1_HUMAN	LZTS1	Leucine zipper putative tumor suppressor 1
0.745989	10.0946	9.30133	3.62e-06	0.000127	4.28927	P40261	NNMT_HUMAN	NNMT	Nicotinamide N-methyltransferase
0.740678	5.27124	5.17014	0.00045	0.00489885	-0.89936	Q9Y248	PSF2_HUMAN	GINS2	DNA replication complex GINS protein PSF2
0.732727	8.00264	18.7101	5.57e-09	8.88e-07	11.2307	Q9Y4E8	UBP15_HUMAN	USP15	Ubiquitin carboxyl-terminal hydrolase 15
0.725915	5.31209	4.09692	0.00225931	0.0153448	-2.60687	P23229	ITA6_HUMAN	ITGA6	Integrin alpha-6
0.724022	4.65508	1.96087	0.0789817	0.176104	-6.19706	O15455	TLR3_HUMAN	TLR3	Toll-like receptor 3
0.722985	5.59702	4.38731	0.00143715	0.0113128	-2.13044	Q6IQ26	DEN5A_HUMAN	DENND5A	DENN domain-containing protein 5A
0.716398	5.52089	2.88394	0.0166365	0.0608138	-4.67008	P0C0L5	CO4B_HUMAN	C4B	Complement C4-B
0.708134	10.5244	15.947	2.54e-08	2.98e-06	9.62185	Q9Y6K5	OAS3_HUMAN	OAS3	2'-5'-oligoadenylate synthase 3
0.703756	7.93044	3.66027	0.00455465	0.0248173	-3.33981	Q86UW7	CAPS2_HUMAN	CADPS2	Calcium-dependent secretion activator 2
0.693006	6.39107	4.00853	0.00259871	0.0168394	-2.75374	O75695	XRP2_HUMAN	RP2	Protein XRP2
0.688643	8.06425	11.9956	3.62e-07	2.35e-05	6.77231	Q12899	TRI26_HUMAN	TRIM26	Tripartite motif-containing protein 26
0.688362	6.14131	6.71065	5.9e-05	0.00105067	1.27876	P33908	MA1A1_HUMAN	MAN1A1	Mannosyl-oligosaccharide 1,2-alpha-mannosidase IA
0.682253	4.54734	3.77882	0.00375644	0.0218308	-3.13912	P30511	HLAF_HUMAN	HLA-F	HLA class I histocompatibility antigen, alpha chain F
0.672739	9.73618	11.5692	5.05e-07	2.88e-05	6.41413	Q9ULA0	DNPEP_HUMAN	DNPEP	Aspartyl aminopeptidase
0.671137	6.89584	5.71834	0.000211	0.00277099	-0.0871194	Q8IXJ6	SIR2_HUMAN	SIRT2	NAD-dependent protein deacetylase sirtuin-2
0.666808	5.12079	4.35822	0.001503	0.0117329	-2.17773	Q96T83	SL9A7_HUMAN	SLC9A7	Sodium/hydrogen exchanger 7
0.660467	4.62345	3.79345	0.00366859	0.0214565	-3.11443	Q7Z449	CP2U1_HUMAN	CYP2U1	Cytochrome P450 2U1
0.656123	5.57587	3.16361	0.0103753	0.0440286	-4.18965	P24385	CCND1_HUMAN	CCND1	G1/S-specific cyclin-D1
0.654209	5.36673	4.32678	0.00157776	0.012132	-2.22894	P05120	PAI2_HUMAN	SERPINB2	Plasminogen activator inhibitor 2
0.652095	9.47113	13.5697	1.16e-07	1.02e-05	8.00077	P40763	STAT3_HUMAN	STAT3	Signal transducer and activator of transcription 3
0.650647	5.05521	1.89741	0.0876647	0.189274	-6.29464	Q08554	DSC1_HUMAN	DSC1	Desmocollin-1
0.650418	4.92669	3.99175	0.00266899	0.0171374	-2.78172	Q5H9U9	DDX6L_HUMAN	DDX60L	Probable ATP-dependent RNA helicase DDX60-like
0.648725	9.05775	8.79569	5.93e-06	0.000187	3.75693	P49720	PSB3_HUMAN	PSMB3	Proteasome subunit beta type-3
0.648664	9.4445	14.0084	8.58e-08	7.94e-06	8.31943	P47712	PA24A_HUMAN	PLA2G4A	Cytosolic phospholipase A2
0.643831	10.4505	12.566	2.36e-07	1.71e-05	7.23374	P25789	PSA4_HUMAN	PSMA4	Proteasome subunit alpha type-4
0.639031	7.23022	2.8634	0.0172261	0.0623692	-4.70527	P15924	DESP_HUMAN	DSP	Desmoplakin
0.637448	5.12894	2.83082	0.0182052	0.0647858	-4.76106	O94886	TM63A_HUMAN	TMEM63A	Mechanosensitive cation channel TMEM63A
0.635275	7.92727	6.25737	0.000104	0.00160146	0.671165	Q9H0J9	PAR12_HUMAN	PARP12	Protein mono-ADP-ribosyltransferase PARP12
0.634898	6.06448	4.41364	0.00138019	0.0110494	-2.08774	O14545	TRAD1_HUMAN	TRAFD1	TRAF-type zinc finger domain-containing protein 1
0.621777	10.5529	15.4792	3.36e-08	3.65e-06	9.32224	Q16666	IF16_HUMAN	IFI16	Gamma-interferon-inducible protein 16
0.621197	9.30449	7.99276	1.36e-05	0.000349	2.85981	Q08380	LG3BP_HUMAN	LGALS3BP	Galectin-3-binding protein
0.618922	8.15635	10.8036	9.44e-07	4.48e-05	5.74048	Q9NQW7	XPP1_HUMAN	XPNPEP1	Xaa-Pro aminopeptidase 1
0.618272	4.7255	2.67371	0.0237748	0.0776706	-5.02903	Q5TKA1	LIN9_HUMAN	LIN9	Protein lin-9 homolog
0.613495	8.18746	11.523	5.24e-07	2.9e-05	6.37462	Q7Z7L1	SLN11_HUMAN	SLFN11	Schlafen family member 11
0.606208	5.03873	1.47227	0.172393	0.305835	-6.9041	Q9BX59	TPSNR_HUMAN	TAPBPL	Tapasin-related protein
0.604905	6.14257	1.21239	0.253847	0.400198	-7.22797	Q9NQ11	AT132_HUMAN	ATP13A2	Polyamine-transporting ATPase 13A2
0.601291	4.49811	1.59794	0.141835	0.26516	-6.73303	Q12770	SCAP_HUMAN	SCAP	Sterol regulatory element-binding protein cleavage-activating protein
0.589509	9.03068	12.7265	2.1e-07	1.63e-05	7.36012	Q9NZL9	MAT2B_HUMAN	MAT2B	Methionine adenosyltransferase 2 subunit beta
0.588783	6.13854	2.61135	0.0264336	0.0835336	-5.13479	Q9C037	TRIM4_HUMAN	TRIM4	E3 ubiquitin-protein ligase TRIM4
0.586126	7.75756	9.05459	4.59e-06	0.000154	4.0325	Q8NB16	MLKL_HUMAN	MLKL	Mixed lineage kinase domain-like protein
0.585832	7.2887	11.5133	5.28e-07	2.9e-05	6.3663	O95466	FMNL1_HUMAN	FMNL1	Formin-like protein 1
0.58216	8.41809	8.82705	5.75e-06	0.000183	3.79065	Q86YS6	RAB43_HUMAN	RAB43	Ras-related protein Rab-43
0.581953	5.65674	4.07623	0.00233433	0.0157973	-2.64117	A2RUC4	TYW5_HUMAN	TYW5	tRNA wybutosine-synthesizing protein 5
0.581347	10.3054	11.8295	4.12e-07	2.55e-05	6.6342	Q7Z2W4	ZCCHV_HUMAN	ZC3HAV1	Zinc finger CCCH-type antiviral protein 1
0.578369	10.2959	9.421	3.23e-06	0.000118	4.41181	P36551	HEM6_HUMAN	CPOX	Oxygen-dependent coproporphyrinogen-III oxidase, mitochondrial
0.574952	7.84091	6.18513	0.000114	0.00170998	0.571822	P61026	RAB10_HUMAN	RAB10	Ras-related protein Rab-10
0.574548	4.74321	2.29417	0.0452588	0.120799	-5.66427	Q96JA3	PKHA8_HUMAN	PLEKHA8	Pleckstrin homology domain-containing family A member 8
0.573384	8.3563	7.63329	2.02e-05	0.000459	2.43592	Q96TC7	RMD3_HUMAN	RMDN3	Regulator of microtubule dynamics protein 3
0.570443	5.72403	4.03298	0.00249978	0.0164822	-2.71304	Q13636	RAB31_HUMAN	RAB31	Ras-related protein Rab-31
0.569691	4.85772	1.98116	0.07638	0.172298	-6.16555	Q70JA7	CHSS3_HUMAN	CHSY3	Chondroitin sulfate synthase 3
0.568072	8.00481	6.52845	7.38e-05	0.00124391	1.03776	Q8IWV8	UBR2_HUMAN	UBR2	E3 ubiquitin-protein ligase UBR2
0.565554	8.13817	2.22409	0.0509306	0.130928	-5.77872	Q9Y530	OARD1_HUMAN	OARD1	ADP-ribose glycohydrolase OARD1
0.562926	6.56838	5.33442	0.000357	0.00407999	-0.651585	Q8NHU6	TDRD7_HUMAN	TDRD7	Tudor domain-containing protein 7
0.561361	8.77912	6.60379	6.73e-05	0.001161	1.13794	P78417	GSTO1_HUMAN	GSTO1	Glutathione S-transferase omega-1
0.558787	5.27767	2.69941	0.0227587	0.0756479	-4.98535	Q9NVH0	EXD2_HUMAN	EXD2	Exonuclease 3'-5' domain-containing protein 2
0.557823	4.23111	1.1037	0.296147	0.445602	-7.34979	P13747	HLAE_HUMAN	HLA-E	HLA class I histocompatibility antigen, alpha chain E
0.557527	10.866	11.3888	5.83e-07	3.17e-05	6.25911	P38606	VATA_HUMAN	ATP6V1A	V-type proton ATPase catalytic subunit A
0.556481	6.12369	3.8431	0.00338618	0.0201386	-3.03078	O43819	SCO2_HUMAN	SCO2	Protein SCO2 homolog, mitochondrial
0.556263	7.49643	6.54731	7.21e-05	0.00122246	1.06291	Q9NS00	C1GLT_HUMAN	C1GALT1	Glycoprotein-N-acetylgalactosamine 3-beta-galactosyltransferase 1
0.553087	9.13946	12.0116	3.58e-07	2.35e-05	6.78551	P28066	PSA5_HUMAN	PSMA5	Proteasome subunit alpha type-5
0.552192	6.01848	2.03794	0.0695249	0.162081	-6.0767	Q02413	DSG1_HUMAN	DSG1	Desmoglein-1
0.547742	6.07914	2.23366	0.0501171	0.129397	-5.76316	Q96CQ1	S2536_HUMAN	SLC25A36	Solute carrier family 25 member 36
0.543597	10.5583	9.38585	3.34e-06	0.000121	4.37595	Q9NX46	ADPRS_HUMAN	ADPRS	ADP-ribosylhydrolase ARH3
0.540943	6.60925	3.93986	0.0028993	0.0181616	-2.86843	O75113	N4BP1_HUMAN	N4BP1	NEDD4-binding protein 1
0.537421	5.44064	2.71871	0.0220241	0.0741032	-4.95249	Q96I15	SCLY_HUMAN	SCLY	Selenocysteine lyase
0.536229	9.42771	11.25	6.53e-07	3.32e-05	6.13828	P30084	ECHM_HUMAN	ECHS1	Enoyl-CoA hydratase, mitochondrial
0.534875	4.50132	1.90823	0.0861232	0.186855	-6.2781	Q96IV0	NGLY1_HUMAN	NGLY1	Peptide-N(4)-(N-acetyl-beta-glucosaminyl)asparagine amidase
0.532935	11.7951	12.6611	2.2e-07	1.63e-05	7.30886	P50395	GDIB_HUMAN	GDI2	Rab GDP dissociation inhibitor beta
0.532025	4.32623	3.40922	0.00688484	0.0333272	-3.76801	P49247	RPIA_HUMAN	RPIA	Ribose-5-phosphate isomerase
0.53025	6.27767	3.36972	0.00735163	0.0348677	-3.8357	Q14141	SEPT6_HUMAN	SEPTIN6	Septin-6
0.52688	6.96945	4.48584	0.00123595	0.0101835	-1.9711	Q8NBX0	SCPDL_HUMAN	SCCPDH	Saccharopine dehydrogenase-like oxidoreductase
0.524928	5.0442	1.8366	0.096814	0.203205	-6.38675	P13051	UNG_HUMAN	UNG	Uracil-DNA glycosylase
0.523539	6.76894	6.07527	0.000131	0.00193993	0.419416	Q8IYB5	SMAP1_HUMAN	SMAP1	Stromal membrane-associated protein 1
0.523091	9.04076	7.49478	2.35e-05	0.00051	2.26869	Q08AF3	SLFN5_HUMAN	SLFN5	Schlafen family member 5
0.521901	5.53111	4.30623	0.00162874	0.0124224	-2.26247	Q5T7W0	ZN618_HUMAN	ZNF618	Zinc finger protein 618
0.521182	5.71762	4.53103	0.00115385	0.00969366	-1.8984	Q96E29	MTEF3_HUMAN	MTERF3	Transcription termination factor 3, mitochondrial
0.519666	9.74343	7.30827	2.91e-05	0.000597	2.03998	Q9UM54	MYO6_HUMAN	MYO6	Unconventional myosin-VI
0.517791	11.3976	13.183	1.51e-07	1.31e-05	7.71171	P07237	PDIA1_HUMAN	P4HB	Protein disulfide-isomerase
0.514656	5.40345	2.71482	0.0221702	0.074437	-4.95911	P02792	FRIL_HUMAN	FTL	Ferritin light chain
0.514402	8.74452	11.257	6.49e-07	3.32e-05	6.14438	P14550	AK1A1_HUMAN	AKR1A1	Aldo-keto reductase family 1 member A1
0.510949	6.26012	2.51093	0.0313518	0.0942726	-5.30412	Q9NZT2	OGFR_HUMAN	OGFR	Opioid growth factor receptor
0.510902	11.0585	9.02556	4.72e-06	0.000158	4.00191	P18669	PGAM1_HUMAN	PGAM1	Phosphoglycerate mutase 1
0.510232	8.26324	7.13794	3.54e-05	0.000707	1.82749	Q9Y3I1	FBX7_HUMAN	FBXO7	F-box only protein 7
0.509478	8.65591	6.47074	7.93e-05	0.00132864	0.960527	A0AVT1	UBA6_HUMAN	UBA6	Ubiquitin-like modifier-activating enzyme 6
0.508688	14.1994	3.51855	0.00574634	0.0293506	-3.58107	P63261	ACTG_HUMAN	ACTG1	Actin, cytoplasmic 2
0.508226	4.61941	1.41409	0.188379	0.326539	-6.98028	Q9P241	AT10D_HUMAN	ATP10D	Phospholipid-transporting ATPase VD
0.506188	6.7395	3.08077	0.011927	0.04844	-4.33207	Q9BRT6	LLPH_HUMAN	LLPH	Protein LLP homolog
0.505521	6.40486	4.74927	0.000831	0.00756824	-1.55111	Q7LG56	RIR2B_HUMAN	RRM2B	Ribonucleoside-diphosphate reductase subunit M2 B
0.504313	5.19346	1.8131	0.100581	0.208246	-6.42195	P31944	CASPE_HUMAN	CASP14	Caspase-14
0.503797	10.0512	8.43037	8.59e-06	0.000255	3.35696	P60900	PSA6_HUMAN	PSMA6	Proteasome subunit alpha type-6
0.502888	6.90602	6.03989	0.000137	0.00201198	0.36998	Q53H96	P5CR3_HUMAN	PYCR3	Pyrroline-5-carboxylate reductase 3
0.50279	5.71018	1.34192	0.209953	0.351937	-7.07194	Q9NS91	RAD18_HUMAN	RAD18	E3 ubiquitin-protein ligase RAD18
0.502493	5.23833	1.09235	0.300865	0.450061	-7.362	Q8TCU4	ALMS1_HUMAN	ALMS1	Centrosome-associated protein ALMS1
0.496982	4.48676	1.48937	0.167924	0.30002	-6.88133	Q9H9Y2	RPF1_HUMAN	RPF1	Ribosome production factor 1
0.496888	6.14148	3.85885	0.00330138	0.0198013	-3.00428	O95881	TXD12_HUMAN	TXNDC12	Thioredoxin domain-containing protein 12
0.492447	9.76237	12.7203	2.11e-07	1.63e-05	7.35532	Q13425	SNTB2_HUMAN	SNTB2	Beta-2-syntrophin
0.492065	8.79557	9.64606	2.62e-06	0.000101	4.63884	Q14790	CASP8_HUMAN	CASP8	Caspase-8
0.49159	10.3356	10.1907	1.6e-06	6.64e-05	5.17051	P55265	DSRAD_HUMAN	ADAR	Double-stranded RNA-specific adenosine deaminase
0.491171	5.144	3.2935	0.00834701	0.0382391	-3.96647	Q96CX2	KCD12_HUMAN	KCTD12	BTB/POZ domain-containing protein KCTD12
0.491016	8.60371	7.89249	1.52e-05	0.000371	2.74301	P48507	GSH0_HUMAN	GCLM	Glutamate--cysteine ligase regulatory subunit
0.490387	5.50164	2.00578	0.0733321	0.167837	-6.12715	P25311	ZA2G_HUMAN	AZGP1	Zinc-alpha-2-glycoprotein
0.488667	7.81544	6.07015	0.000132	0.00194781	0.412263	P50452	SPB8_HUMAN	SERPINB8	Serpin B8
0.488056	5.35985	3.43684	0.00657681	0.0321368	-3.72073	P78314	3BP2_HUMAN	SH3BP2	SH3 domain-binding protein 2
0.487869	10.4967	11.9349	3.8e-07	2.43e-05	6.72205	P13797	PLST_HUMAN	PLS3	Plastin-3
0.486555	11.4349	11.6329	4.8e-07	2.8e-05	6.46843	Q15046	SYK_HUMAN	KARS1	Lysine--tRNA ligase
0.485462	8.182	7.62123	2.04e-05	0.000463	2.42145	O00178	GTPB1_HUMAN	GTPBP1	GTP-binding protein 1
0.481329	7.34111	6.79362	5.34e-05	0.000971	1.3871	Q9P2E3	ZNFX1_HUMAN	ZNFX1	NFX1-type zinc finger-containing protein 1
0.480842	5.65092	3.63541	0.00474342	0.025497	-3.38204	Q9Y575	ASB3_HUMAN	ASB3	Ankyrin repeat and SOCS box protein 3
0.480349	7.43099	7.66255	1.95e-05	0.00045	2.47097	Q96AB3	ISOC2_HUMAN	ISOC2	Isochorismatase domain-containing protein 2
0.479544	10.1189	9.79657	2.28e-06	9.07e-05	4.78823	Q99798	ACON_HUMAN	ACO2	Aconitate hydratase, mitochondrial
0.477546	4.55775	1.01367	0.335167	0.485296	-7.44391	O60674	JAK2_HUMAN	JAK2	Tyrosine-protein kinase JAK2
0.475137	4.92696	2.14694	0.0579702	0.143439	-5.90337	Q9Y5N5	HEMK2_HUMAN	HEMK2	Methyltransferase HEMK2
0.473651	5.26645	1.99049	0.0752115	0.170574	-6.15103	Q8IVS2	FABD_HUMAN	MCAT	Malonyl-CoA-acyl carrier protein transacylase, mitochondrial
0.471443	7.49597	6.52945	7.37e-05	0.00124391	1.03909	Q9BRZ2	TRI56_HUMAN	TRIM56	E3 ubiquitin-protein ligase TRIM56
0.469152	4.22616	2.90437	0.0160704	0.0593207	-4.63506	Q86Y13	DZIP3_HUMAN	DZIP3	E3 ubiquitin-protein ligase DZIP3
0.467577	6.30551	5.12111	0.000483	0.00513576	-0.97405	Q9HAV0	GBB4_HUMAN	GNB4	Guanine nucleotide-binding protein subunit beta-4
0.464702	8.65143	6.23868	0.000106	0.00163123	0.645529	P57764	GSDMD_HUMAN	GSDMD	Gasdermin-D
0.463002	5.24538	5.3123	0.000368	0.00418323	-0.68472	Q9BYM8	HOIL1_HUMAN	RBCK1	RanBP-type and C3HC4-type zinc finger-containing protein 1
0.462413	9.79419	10.3933	1.34e-06	5.73e-05	5.36208	Q99829	CPNE1_HUMAN	CPNE1	Copine-1
0.461401	6.2157	2.74534	0.0210496	0.0717282	-4.9071	P63167	DYL1_HUMAN	DYNLL1	Dynein light chain 1, cytoplasmic
0.460887	7.59123	1.98839	0.0754737	0.170936	-6.15431	P38398	BRCA1_HUMAN	BRCA1	Breast cancer type 1 susceptibility protein
0.459472	6.20321	1.53648	0.156128	0.283978	-6.81777	Q86YZ3	HORN_HUMAN	HRNR	Hornerin
0.458934	4.77831	1.16423	0.271953	0.420635	-7.28301	Q15438	CYH1_HUMAN	CYTH1	Cytohesin-1
0.458408	4.03556	2.44644	0.034978	0.10266	-5.41211	Q9Y2G9	SBNO2_HUMAN	SBNO2	Protein strawberry notch homolog 2
0.456388	5.93501	4.79504	0.000777	0.00723496	-1.47907	P43007	SATT_HUMAN	SLC1A4	Neutral amino acid transporter A
0.454293	11.3302	10.2925	1.46e-06	6.16e-05	5.26715	Q15084	PDIA6_HUMAN	PDIA6	Protein disulfide-isomerase A6
0.452984	10.8558	11.8455	4.07e-07	2.55e-05	6.64757	P38646	HSPA9_HUMAN	HSPA9	Stress-70 protein, mitochondrial
0.452641	10.525	2.91623	0.0157507	0.058485	-4.61472	O75828	CBR3_HUMAN	CBR3	Carbonyl reductase [NADPH] 3
0.450714	4.6266	1.43989	0.18114	0.31709	-6.94675	Q9H2Y7	ZN106_HUMAN	ZNF106	Zinc finger protein 106
0.449271	3.83249	1.32803	0.214338	0.357272	-7.08921	A8MW92	P20L1_HUMAN	PHF20L1	PHD finger protein 20-like protein 1
0.449267	11.6353	8.8598	5.56e-06	0.000178	3.82576	P62258	1433E_HUMAN	YWHAE	14-3-3 protein epsilon
0.44814	8.89469	5.93957	0.000157	0.00224647	0.22889	P62891	RL39_HUMAN;R39L5_HUMAN	RPL39;RPL39P5	Large ribosomal subunit protein eL39;Putative ribosomal protein eL39-like 5
0.44466	9.31811	11.78	4.28e-07	2.57e-05	6.59271	Q00796	DHSO_HUMAN	SORD	Sorbitol dehydrogenase
0.444573	10.0906	8.47185	8.23e-06	0.000248	3.40305	Q6PIU2	NCEH1_HUMAN	NCEH1	Neutral cholesterol ester hydrolase 1
0.443924	8.33878	5.82739	0.000182	0.00247481	0.0694881	Q9UBQ7	GRHPR_HUMAN	GRHPR	Glyoxylate reductase/hydroxypyruvate reductase
0.442864	10.971	11.141	7.13e-07	3.59e-05	6.04244	Q9Y617	SERC_HUMAN	PSAT1	Phosphoserine aminotransferase
0.440176	8.24675	7.94997	1.43e-05	0.000357	2.81011	Q08257	QOR_HUMAN	CRYZ	Quinone oxidoreductase
0.439981	8.45857	8.26353	1.02e-05	0.000291	3.1698	Q8N1G2	CMTR1_HUMAN	CMTR1	Cap-specific mRNA (nucleoside-2'-O-)-methyltransferase 1
0.437787	9.41858	3.88211	0.00318029	0.0193214	-2.96522	P83881	RL36A_HUMAN	RPL36A	Large ribosomal subunit protein eL42
0.437529	9.73866	11.317	6.18e-07	3.25e-05	6.19669	P00491	PNPH_HUMAN	PNP	Purine nucleoside phosphorylase
0.437179	7.94272	7.44617	2.49e-05	0.000532	2.20948	Q9NRL2	BAZ1A_HUMAN	BAZ1A	Bromodomain adjacent to zinc finger domain protein 1A
0.43229	6.21993	3.87496	0.00321699	0.0194814	-2.97721	O95551	TYDP2_HUMAN	TDP2	Tyrosyl-DNA phosphodiesterase 2
0.426056	10.8029	9.36294	3.41e-06	0.000122	4.35251	P15311	EZRI_HUMAN	EZR	Ezrin
0.424687	13.0135	10.5573	1.16e-06	5.25e-05	5.51489	P00558	PGK1_HUMAN	PGK1	Phosphoglycerate kinase 1
0.420562	12.571	10.8699	8.93e-07	4.32e-05	5.80045	P11021	BIP_HUMAN	HSPA5	Endoplasmic reticulum chaperone BiP
0.420302	6.84867	3.99912	0.00263791	0.0169823	-2.76944	Q96HE7	ERO1A_HUMAN	ERO1A	ERO1-like protein alpha
0.41981	9.31037	9.54124	2.89e-06	0.000108	4.53366	P20618	PSB1_HUMAN	PSMB1	Proteasome subunit beta type-1
0.419695	8.87959	7.53979	2.24e-05	0.000493	2.32327	P06396	GELS_HUMAN	GSN	Gelsolin
0.418884	6.06568	4.79991	0.000771	0.00719491	-1.47142	Q16832	DDR2_HUMAN	DDR2	Discoidin domain-containing receptor 2
0.416898	7.94428	6.20882	0.000111	0.00167659	0.604475	P09525	ANXA4_HUMAN	ANXA4	Annexin A4
0.415665	7.80544	7.37172	2.71e-05	0.000566	2.11825	Q9NUQ6	SPS2L_HUMAN	SPATS2L	SPATS2-like protein
0.415389	6.51311	2.47134	0.0335315	0.0993969	-5.3705	P23497	SP100_HUMAN	SP100	Nuclear autoantigen Sp-100
0.414483	9.613	10.6989	1.03e-06	4.73e-05	5.64512	Q5K651	SAMD9_HUMAN	SAMD9	Sterile alpha motif domain-containing protein 9
0.412282	6.57951	2.43886	0.0354305	0.103344	-5.42477	Q9BZE2	PUS3_HUMAN	PUS3	tRNA pseudouridine(38/39) synthase
0.412204	7.83066	3.8135	0.00355168	0.0208809	-3.08062	P30046	DOPD_HUMAN	DDT	D-dopachrome decarboxylase
0.411787	8.00748	5.92205	0.00016	0.00228534	0.204107	Q99497	PARK7_HUMAN	PARK7	Parkinson disease protein 7
0.411536	5.53777	1.86669	0.0921812	0.196107	-6.34135	P82673	RT35_HUMAN	MRPS35	Small ribosomal subunit protein mS35
0.41001	12.8328	9.57244	2.8e-06	0.000107	4.56507	P26038	MOES_HUMAN	MSN	Moesin
0.409585	7.4546	6.50968	7.56e-05	0.00126949	1.01268	Q8IWB7	WDFY1_HUMAN	WDFY1	WD repeat and FYVE domain-containing protein 1
0.408958	5.64162	2.72912	0.0216381	0.0733486	-4.93476	Q6YP21	KAT3_HUMAN	KYAT3	Kynurenine--oxoglutarate transaminase 3
0.408796	6.97242	3.82131	0.00350718	0.0207056	-3.06746	Q96PZ2	F111A_HUMAN	FAM111A	Serine protease FAM111A
0.408725	7.01005	2.41829	0.0366878	0.105479	-5.45905	Q9BQA9	CYBC1_HUMAN	CYBC1	Cytochrome b-245 chaperone 1
0.408468	4.61725	1.22993	0.247496	0.393188	-7.20751	P41223	BUD31_HUMAN	BUD31	Protein BUD31 homolog
0.407538	6.70914	2.19328	0.0536369	0.135825	-5.82868	Q92688	AN32B_HUMAN	ANP32B	Acidic leucine-rich nuclear phosphoprotein 32 family member B
0.406122	8.2906	7.7703	1.73e-05	0.000407	2.59919	O43488	ARK72_HUMAN	AKR7A2	Aflatoxin B1 aldehyde reductase member 2
0.405918	4.71959	1.99942	0.0741083	0.169202	-6.13709	Q86YH6	DLP1_HUMAN	PDSS2	All trans-polyprenyl-diphosphate synthase PDSS2
0.4023	5.87272	2.63806	0.0252602	0.080913	-5.08954	Q96GX5	GWL_HUMAN	MASTL	Serine/threonine-protein kinase greatwall
0.401775	7.89131	6.62059	6.59e-05	0.00114424	1.16018	P51159	RB27A_HUMAN	RAB27A	Ras-related protein Rab-27A
0.400589	8.57051	4.46314	0.00127948	0.0104285	-2.00769	Q13153	PAK1_HUMAN	PAK1	Serine/threonine-protein kinase PAK 1
0.40011	7.07003	1.94605	0.0809342	0.178994	-6.21997	P68402	PA1B2_HUMAN	PAFAH1B2	Platelet-activating factor acetylhydrolase IB subunit alpha2
0.400048	6.03631	3.56847	0.00529336	0.0275352	-3.49594	A0AV96	RBM47_HUMAN	RBM47	RNA-binding protein 47
0.399998	6.23271	4.29814	0.00164928	0.0125283	-2.27569	Q6DN12	MCTP2_HUMAN	MCTP2	Multiple C2 and transmembrane domain-containing protein 2
0.398547	4.77995	1.3656	0.202656	0.342863	-7.04223	Q6IN84	MRM1_HUMAN	MRM1	rRNA methyltransferase 1, mitochondrial
0.398401	9.06964	8.07079	1.25e-05	0.000329	2.94996	P31040	SDHA_HUMAN	SDHA	Succinate dehydrogenase [ubiquinone] flavoprotein subunit, mitochondrial
0.398102	8.22347	5.0485	0.000536	0.0055545	-1.08525	P48739	PIPNB_HUMAN	PITPNB	Phosphatidylinositol transfer protein beta isoform
0.397176	10.0893	7.60699	2.08e-05	0.000469	2.40434	P31150	GDIA_HUMAN	GDI1	Rab GDP dissociation inhibitor alpha
0.397168	4.99902	1.5667	0.148948	0.273919	-6.77635	Q96KC2	ARL5B_HUMAN	ARL5B	ADP-ribosylation factor-like protein 5B
0.396808	7.14582	5.08636	0.000508	0.00535803	-1.02718	Q5JSH3	WDR44_HUMAN	WDR44	WD repeat-containing protein 44
0.396418	7.7372	5.97995	0.000149	0.00213568	0.285843	O43353	RIPK2_HUMAN	RIPK2	Receptor-interacting serine/threonine-protein kinase 2
0.395709	5.19212	1.61987	0.137024	0.258414	-6.70232	Q9UJX0	OSGI1_HUMAN	OSGIN1	Oxidative stress-induced growth inhibitor 1
0.395671	7.34103	4.89509	0.00067	0.00649386	-1.32257	P49419	AL7A1_HUMAN	ALDH7A1	Alpha-aminoadipic semialdehyde dehydrogenase
0.395131	6.09529	2.89778	0.0162507	0.0597518	-4.64635	Q96RD7	PANX1_HUMAN	PANX1	Pannexin-1
0.394351	8.52939	8.66524	6.76e-06	0.000207	3.61563	Q04837	SSBP_HUMAN	SSBP1	Single-stranded DNA-binding protein, mitochondrial
0.393494	4.81787	1.28286	0.229119	0.373741	-7.14449	Q8WVV4	POF1B_HUMAN	POF1B	Protein POF1B
0.393309	5.20296	2.11574	0.0610748	0.148319	-5.95333	Q9BTE1	DCTN5_HUMAN	DCTN5	Dynactin subunit 5
0.392921	6.75183	6.84184	5.03e-05	0.000926	1.44967	O75521	ECI2_HUMAN	ECI2	Enoyl-CoA delta isomerase 2
0.391504	11.3843	10.478	1.25e-06	5.53e-05	5.4413	P34932	HSP74_HUMAN	HSPA4	Heat shock 70 kDa protein 4
0.390638	4.01993	0.808333	0.438125	0.581315	-7.63357	Q9H672	ASB7_HUMAN	ASB7	Ankyrin repeat and SOCS box protein 7
0.389854	6.72119	4.48801	0.00123186	0.0101647	-1.9676	P11169	GTR3_HUMAN	SLC2A3	Solute carrier family 2, facilitated glucose transporter member 3
0.389177	9.44123	7.50594	2.32e-05	0.000509	2.28225	P46926	GNPI1_HUMAN	GNPDA1	Glucosamine-6-phosphate deaminase 1
0.388114	7.8607	5.27426	0.000389	0.00430939	-0.74189	O95861	BPNT1_HUMAN	BPNT1	3'(2'),5'-bisphosphate nucleotidase 1
0.384137	4.38236	1.91895	0.0846215	0.184688	-6.26167	P82921	RT21_HUMAN	MRPS21	Small ribosomal subunit protein bS21m
0.38235	7.29166	4.27889	0.0016993	0.0127708	-2.30717	Q07021	C1QBP_HUMAN	C1QBP	Complement component 1 Q subcomponent-binding protein, mitochondrial
0.382125	6.29102	3.95651	0.0028232	0.0179237	-2.84057	Q9UKG9	OCTC_HUMAN	CROT	Peroxisomal carnitine O-octanoyltransferase
0.38114	6.22546	2.70457	0.0225599	0.0753865	-4.97656	Q9P0S9	TM14C_HUMAN	TMEM14C	Transmembrane protein 14C
0.381077	7.95062	7.65481	1.97e-05	0.000452	2.46171	A6NDG6	PGP_HUMAN	PGP	Glycerol-3-phosphate phosphatase
0.37942	9.32454	6.80992	5.23e-05	0.000959	1.40829	Q9BTV4	TMM43_HUMAN	TMEM43	Transmembrane protein 43
0.378709	11.3883	9.87251	2.13e-06	8.58e-05	4.86288	Q99460	PSMD1_HUMAN	PSMD1	26S proteasome non-ATPase regulatory subunit 1
0.377699	4.54141	1.91064	0.0857841	0.186361	-6.27442	O75934	SPF27_HUMAN	BCAS2	Pre-mRNA-splicing factor SPF27
0.3775	6.30514	3.08479	0.0118465	0.0483157	-4.32517	Q5T3F8	TM63B_HUMAN	TMEM63B	Mechanosensitive cation channel TMEM63B
0.377113	6.74291	2.97096	0.0143568	0.0548296	-4.52077	Q9BU61	NDUF3_HUMAN	NDUFAF3	NADH dehydrogenase [ubiquinone] 1 alpha subcomplex assembly factor 3
0.375944	10.1287	6.97519	4.29e-05	0.000828	1.62117	Q9NR31	SAR1A_HUMAN	SAR1A	Small COPII coat GTPase SAR1A
0.375779	11.401	11.0418	7.74e-07	3.87e-05	5.95454	P22314	UBA1_HUMAN	UBA1	Ubiquitin-like modifier-activating enzyme 1
0.375563	6.90775	4.34325	0.00153811	0.0119082	-2.20209	Q9UNH7	SNX6_HUMAN	SNX6	Sorting nexin-6
0.375108	5.48366	2.21829	0.0514299	0.131344	-5.78815	P26885	FKBP2_HUMAN	FKBP2	Peptidyl-prolyl cis-trans isomerase FKBP2
0.373586	3.55637	0.759938	0.465221	0.60358	-7.67287	Q9H2F5	EPC1_HUMAN	EPC1	Enhancer of polycomb homolog 1
0.372367	6.75501	4.14548	0.00209301	0.014548	-2.52652	Q5T5P2	SKT_HUMAN	KIAA1217	Sickle tail protein homolog
0.372163	9.19807	9.99722	1.9e-06	7.78e-05	4.98442	Q9NY33	DPP3_HUMAN	DPP3	Dipeptidyl peptidase 3
0.367324	9.68689	5.67348	0.000224	0.00287713	-0.152024	P29992	GNA11_HUMAN	GNA11	Guanine nucleotide-binding protein subunit alpha-11
0.367239	8.02566	5.84257	0.000178	0.00244885	0.0911615	Q9H3N1	TMX1_HUMAN	TMX1	Thioredoxin-related transmembrane protein 1
0.367211	5.57242	1.85066	0.0946232	0.199646	-6.36558	P03915	NU5M_HUMAN	MT-ND5	NADH-ubiquinone oxidoreductase chain 5
0.366403	5.28467	2.72433	0.021815	0.0737693	-4.94292	Q9NRZ5	PLCD_HUMAN	AGPAT4	1-acyl-sn-glycerol-3-phosphate acyltransferase delta
0.366017	7.79252	8.58738	7.31e-06	0.000222	3.5305	Q9NXH9	TRM1_HUMAN	TRMT1	tRNA (guanine(26)-N(2))-dimethyltransferase
0.365366	9.11346	6.79857	5.3e-05	0.000969	1.39354	P43304	GPDM_HUMAN	GPD2	Glycerol-3-phosphate dehydrogenase, mitochondrial
0.365319	10.5865	7.57737	2.15e-05	0.000479	2.36867	O75390	CISY_HUMAN	CS	Citrate synthase, mitochondrial
0.365191	6.68498	4.52537	0.00116381	0.00971852	-1.9075	Q9Y2D5	PLAK2_HUMAN	PALM2AKAP2	PALM2-AKAP2 fusion protein
0.36486	5.02774	1.73902	0.113356	0.225433	-6.53143	P06132	DCUP_HUMAN	UROD	Uroporphyrinogen decarboxylase
0.363998	6.52265	1.88105	0.0900434	0.19294	-6.31955	Q969G6	RIFK_HUMAN	RFK	Riboflavin kinase
0.36381	8.08764	5.82761	0.000182	0.00247481	0.0698068	Q9BZL6	KPCD2_HUMAN	PRKD2	Serine/threonine-protein kinase D2
0.362668	11.9631	9.18931	4.03e-06	0.000138	4.17339	P43490	NAMPT_HUMAN	NAMPT	Nicotinamide phosphoribosyltransferase
0.359497	4.9737	1.5665	0.148996	0.273919	-6.77663	P15882	CHIN_HUMAN	CHN1	N-chimaerin
0.358863	8.46043	4.89519	0.00067	0.00649386	-1.32242	P61086	UBE2K_HUMAN	UBE2K	Ubiquitin-conjugating enzyme E2 K
0.357789	11.143	8.24202	1.04e-05	0.000292	3.14546	P61981	1433G_HUMAN	YWHAG	14-3-3 protein gamma
0.357476	7.39381	4.22909	0.00183625	0.0133391	-2.38882	Q9H9J4	UBP42_HUMAN	USP42	Ubiquitin carboxyl-terminal hydrolase 42
0.357016	8.07232	4.23447	0.00182088	0.0133241	-2.37997	Q9P0J1	PDP1_HUMAN	PDP1	[Pyruvate dehydrogenase [acetyl-transferring]]-phosphatase 1, mitochondrial
0.355054	8.40726	5.13596	0.000473	0.00507894	-0.951398	Q99805	TM9S2_HUMAN	TM9SF2	Transmembrane 9 superfamily member 2
0.354962	4.60754	1.12509	0.287412	0.436885	-7.3265	Q8WUQ7	CATIN_HUMAN	CACTIN	Splicing factor Cactin
0.354412	5.16945	2.46809	0.0337168	0.0997153	-5.37594	Q8IVT5	KSR1_HUMAN	KSR1	Kinase suppressor of Ras 1
0.353614	6.70131	1.99803	0.0742792	0.16925	-6.13926	O94967	WDR47_HUMAN	WDR47	WD repeat-containing protein 47
0.353027	5.00238	1.85202	0.0944136	0.199278	-6.36353	P37108	SRP14_HUMAN	SRP14	Signal recognition particle 14 kDa protein
0.352903	9.70829	3.75503	0.00390399	0.0224519	-3.1793	P27797	CALR_HUMAN	CALR	Calreticulin
0.352775	7.50319	3.55077	0.00544959	0.0281436	-3.52611	P61803	DAD1_HUMAN	DAD1	Dolichyl-diphosphooligosaccharide--protein glycosyltransferase subunit DAD1
0.351717	5.63187	1.61095	0.138964	0.261264	-6.71485	Q9UK39	NOCT_HUMAN	NOCT	Nocturnin
0.351462	6.56477	2.50331	0.0317601	0.0951959	-5.31691	Q96GA7	SDSL_HUMAN	SDSL	Serine dehydratase-like
0.351409	4.88556	0.640004	0.536878	0.662616	-7.76086	P20930	FILA_HUMAN	FLG	Filaggrin
0.351361	7.20505	5.09578	0.000501	0.00529588	-1.01276	Q01804	OTUD4_HUMAN	OTUD4	OTU domain-containing protein 4
0.350079	6.54078	4.5571	0.00110915	0.00942785	-1.85659	P49354	FNTA_HUMAN	FNTA	Protein farnesyltransferase/geranylgeranyltransferase type-1 subunit alpha
0.348957	5.44156	1.68747	0.1231	0.239231	-6.60618	Q13426	XRCC4_HUMAN	XRCC4	DNA repair protein XRCC4
0.348696	11.4565	9.45121	3.14e-06	0.000116	4.44254	P26639	SYTC_HUMAN	TARS1	Threonine--tRNA ligase 1, cytoplasmic
0.348377	7.09788	2.15518	0.0571752	0.141969	-5.89012	Q86U42	PABP2_HUMAN	PABPN1	Polyadenylate-binding protein 2
0.347882	7.19133	4.92358	0.000643	0.00632281	-1.27825	O43299	AP5Z1_HUMAN	AP5Z1	AP-5 complex subunit zeta-1
0.347543	11.7912	7.80618	1.67e-05	0.000397	2.64159	P30101	PDIA3_HUMAN	PDIA3	Protein disulfide-isomerase A3
0.346815	9.66329	5.42757	0.000314	0.00375753	-0.512742	P28070	PSB4_HUMAN	PSMB4	Proteasome subunit beta type-4
0.346501	6.13453	2.5216	0.030789	0.0929267	-5.2862	Q15102	PA1B3_HUMAN	PAFAH1B3	Platelet-activating factor acetylhydrolase IB subunit alpha1
0.346406	8.7186	5.12838	0.000478	0.00511138	-0.962945	P61019	RAB2A_HUMAN	RAB2A	Ras-related protein Rab-2A
0.346372	5.52855	1.53655	0.156109	0.283978	-6.81766	Q99638	RAD9A_HUMAN	RAD9A	Cell cycle checkpoint control protein RAD9A
0.345473	6.16052	3.63938	0.00471268	0.0254043	-3.37528	Q2VPB7	AP5B1_HUMAN	AP5B1	AP-5 complex subunit beta-1
0.345258	6.72039	3.50451	0.00588096	0.0297421	-3.60505	Q9BPX7	CG025_HUMAN	C7orf25	UPF0415 protein C7orf25
0.345203	11.1315	8.19409	1.1e-05	0.000303	3.09105	Q9NZM1	MYOF_HUMAN	MYOF	Myoferlin
0.344951	12.4405	2.55229	0.0292249	0.0892078	-5.23454	P49207	RL34_HUMAN	RPL34	Large ribosomal subunit protein eL34
0.343853	5.99889	3.69478	0.00430545	0.0239003	-3.28127	Q9BWU0	NADAP_HUMAN	SLC4A1AP	Kanadaptin
0.343117	9.96116	7.92798	1.46e-05	0.000361	2.78448	P12081	HARS1_HUMAN	HARS1	Histidine--tRNA ligase, cytoplasmic
0.343001	8.57637	7.59846	2.1e-05	0.00047	2.39408	Q86VP1	TAXB1_HUMAN	TAX1BP1	Tax1-binding protein 1
0.342172	5.56463	1.2366	0.245117	0.391244	-7.19967	Q9UHA4	LTOR3_HUMAN	LAMTOR3	Ragulator complex protein LAMTOR3
0.341897	5.85425	1.93259	0.0827464	0.182031	-6.24072	Q9UFN0	NPS3A_HUMAN	NIPSNAP3A	Protein NipSnap homolog 3A
0.341514	5.99879	3.5507	0.0054502	0.0281436	-3.52623	Q8N9N7	LRC57_HUMAN	LRRC57	Leucine-rich repeat-containing protein 57
0.339067	10.5835	7.88061	1.54e-05	0.000374	2.7291	P11766	ADHX_HUMAN	ADH5	Alcohol dehydrogenase class-3
0.339014	10.7217	7.03896	3.98e-05	0.00078	1.7024	P60174	TPIS_HUMAN	TPI1	Triosephosphate isomerase
0.33894	8.22664	3.22693	0.00932981	0.0409785	-4.08081	Q7L9L4	MOB1B_HUMAN	MOB1B	MOB kinase activator 1B
0.33868	6.41188	2.30267	0.044614	0.119848	-5.65031	O75884	RBBP9_HUMAN	RBBP9	Serine hydrolase RBBP9
0.338579	9.91763	4.24621	0.00178788	0.0131734	-2.36071	Q15404	RSU1_HUMAN	RSU1	Ras suppressor protein 1
0.338041	3.92469	1.56688	0.148906	0.273919	-6.7761	Q96K19	RN170_HUMAN	RNF170	E3 ubiquitin-protein ligase RNF170
0.336344	9.08348	4.18238	0.00197529	0.014041	-2.46564	Q9BS26	ERP44_HUMAN	ERP44	Endoplasmic reticulum resident protein 44
0.336341	7.73468	3.40463	0.00693753	0.0334091	-3.77588	P30536	TSPO_HUMAN	TSPO	Translocator protein
0.335703	5.96186	2.50411	0.031717	0.095168	-5.31557	Q9BPY3	F118B_HUMAN	FAM118B	Protein FAM118B
0.335584	4.23213	2.09021	0.0637326	0.152742	-5.994	Q5VV41	ARHGG_HUMAN	ARHGEF16	Rho guanine nucleotide exchange factor 16
0.335125	4.65983	1.54311	0.154526	0.281882	-6.80871	Q8TF66	LRC15_HUMAN	LRRC15	Leucine-rich repeat-containing protein 15
0.335054	8.23807	6.85689	4.94e-05	0.000916	1.46914	O15067	PUR4_HUMAN	PFAS	Phosphoribosylformylglycinamidine synthase
0.333205	15.1674	6.59662	6.79e-05	0.00116774	1.12843	P06733	ENOA_HUMAN	ENO1	Alpha-enolase
0.332031	9.9472	4.59388	0.00104919	0.00902685	-1.79775	P25786	PSA1_HUMAN	PSMA1	Proteasome subunit alpha type-1
0.330935	8.88107	6.29473	9.9e-05	0.0015482	0.722264	Q15181	IPYR_HUMAN	PPA1	Inorganic pyrophosphatase
0.330863	8.89363	6.23128	0.000107	0.00164227	0.635372	Q92890	UFD1_HUMAN	UFD1	Ubiquitin recognition factor in ER-associated degradation protein 1
0.330836	6.81455	3.62417	0.00483138	0.0258223	-3.40113	O75592	MYCB2_HUMAN	MYCBP2	E3 ubiquitin-protein ligase MYCBP2
0.330705	9.73376	5.98338	0.000148	0.0021315	0.290679	O95336	6PGL_HUMAN	PGLS	6-phosphogluconolactonase
0.329983	5.25632	2.40462	0.0375481	0.107085	-5.4818	Q99538	LGMN_HUMAN	LGMN	Legumain
0.328889	5.89691	2.61416	0.0263079	0.0832764	-5.13004	Q6IQ22	RAB12_HUMAN	RAB12	Ras-related protein Rab-12
0.328865	9.99076	3.42079	0.00675399	0.0329184	-3.7482	Q9Y3U8	RL36_HUMAN	RPL36	Large ribosomal subunit protein eL36
0.328474	9.73038	5.90322	0.000165	0.00232015	0.17743	Q9NVA2	SEP11_HUMAN	SEPTIN11	Septin-11
0.326598	5.03572	4.51734	0.0011781	0.00980703	-1.9204	P49903	SPS1_HUMAN	SEPHS1	Selenide, water dikinase 1
0.326183	8.51083	7.12539	3.6e-05	0.000715	1.8117	Q9HCE1	MOV10_HUMAN	MOV10	Helicase MOV-10
0.325739	8.25244	6.26896	0.000102	0.00158228	0.687044	Q96BY6	DOC10_HUMAN	DOCK10	Dedicator of cytokinesis protein 10
0.325542	9.14382	6.28783	9.99e-05	0.00154897	0.71284	P27105	STOM_HUMAN	STOM	Stomatin
0.32477	7.00501	4.77435	0.000801	0.00733906	-1.5116	Q15262	PTPRK_HUMAN	PTPRK	Receptor-type tyrosine-protein phosphatase kappa
0.323754	5.9853	3.11991	0.0111662	0.0467177	-4.26478	Q9Y6M5	ZNT1_HUMAN	SLC30A1	Proton-coupled zinc antiporter SLC30A1
0.323715	3.54589	1.74496	0.112279	0.223845	-6.52274	Q9Y3D6	FIS1_HUMAN	FIS1	Mitochondrial fission 1 protein
0.323632	8.9202	4.31181	0.00161473	0.0123489	-2.25336	P61009	SPCS3_HUMAN	SPCS3	Signal peptidase complex subunit 3
0.322336	8.19549	4.00964	0.00259414	0.0168291	-2.7519	Q96QD9	UIF_HUMAN	FYTTD1	UAP56-interacting factor
0.321811	8.39075	3.82691	0.00347566	0.0206049	-3.05803	P30740	ILEU_HUMAN	SERPINB1	Leukocyte elastase inhibitor
0.321525	4.68221	1.10867	0.294101	0.44335	-7.34441	P29084	T2EB_HUMAN	GTF2E2	Transcription initiation factor IIE subunit beta
0.3214	4.60804	1.80777	0.101454	0.209286	-6.42991	Q96PX9	PKH4B_HUMAN	PLEKHG4B	Pleckstrin homology domain-containing family G member 4B
0.320825	6.32507	3.10234	0.0115013	0.0474342	-4.29498	Q86TC9	MYPN_HUMAN	MYPN	Myopalladin
0.31975	6.52108	2.33342	0.0423557	0.116726	-5.59969	Q8NHV4	NEDD1_HUMAN	NEDD1	Protein NEDD1
0.319709	11.4015	6.34143	9.33e-05	0.00149011	0.785886	P53004	BIEA_HUMAN	BLVRA	Biliverdin reductase A
0.319589	7.33274	3.91642	0.00301007	0.0185265	-2.90767	P54920	SNAA_HUMAN	NAPA	Alpha-soluble NSF attachment protein
0.319458	9.94866	9.40064	3.3e-06	0.00012	4.39105	O43847	NRDC_HUMAN	NRDC	Nardilysin
0.317574	10.677	6.66136	6.27e-05	0.00109515	1.21399	Q15393	SF3B3_HUMAN	SF3B3	Splicing factor 3B subunit 3
0.317362	5.76296	2.65852	0.0243968	0.078954	-5.05484	P56524	HDAC4_HUMAN	HDAC4	Histone deacetylase 4
0.317305	5.80109	1.76671	0.108415	0.218459	-6.49077	Q9P299	COPZ2_HUMAN	COPZ2	Coatomer subunit zeta-2
0.317196	9.58962	6.35505	9.17e-05	0.00147982	0.804378	Q13617	CUL2_HUMAN	CUL2	Cullin-2
0.316232	6.61119	3.16972	0.0102693	0.0437763	-4.17914	Q13884	SNTB1_HUMAN	SNTB1	Beta-1-syntrophin
0.315375	7.67659	3.58023	0.0051921	0.0270834	-3.4759	Q13363	CTBP1_HUMAN	CTBP1	C-terminal-binding protein 1
0.315286	7.88016	4.68659	0.000913	0.00812604	-1.65022	Q9UGR2	Z3H7B_HUMAN	ZC3H7B	Zinc finger CCCH domain-containing protein 7B
0.315249	8.97414	6.85656	4.95e-05	0.000916	1.46871	O60488	ACSL4_HUMAN	ACSL4	Long-chain-fatty-acid--CoA ligase 4
0.313796	6.96006	3.32964	0.00785872	0.0364159	-3.90443	P42167	LAP2B_HUMAN	TMPO	Lamina-associated polypeptide 2, isoforms beta/gamma
0.313392	5.75016	2.06734	0.0662079	0.15671	-6.03029	Q9NQZ5	STAR7_HUMAN	STARD7	StAR-related lipid transfer protein 7, mitochondrial
0.312996	11.0659	8.24573	1.04e-05	0.000292	3.14967	P31153	METK2_HUMAN	MAT2A	S-adenosylmethionine synthase isoform type-2
0.312232	5.85837	1.72273	0.116356	0.229871	-6.55518	Q9HBI1	PARVB_HUMAN	PARVB	Beta-parvin
0.312226	4.79974	1.88732	0.089125	0.191314	-6.31002	P83876	TXN4A_HUMAN	TXNL4A	Thioredoxin-like protein 4A
0.31048	6.47427	3.79853	0.00363859	0.0213031	-3.10586	Q9UL63	MKLN1_HUMAN	MKLN1	Muskelin
0.309876	6.27591	3.20223	0.00972401	0.041959	-4.12325	Q9C0C7	AMRA1_HUMAN	AMBRA1	Activating molecule in BECN1-regulated autophagy protein 1
0.309471	8.7922	3.66838	0.00449471	0.0245815	-3.32603	Q9UBQ0	VPS29_HUMAN	VPS29	Vacuolar protein sorting-associated protein 29
0.309091	9.09409	4.82706	0.000741	0.00698128	-1.42883	Q14653	IRF3_HUMAN	IRF3	Interferon regulatory factor 3
0.308941	5.2809	1.8008	0.102605	0.21066	-6.44028	Q5SW96	ARH_HUMAN	LDLRAP1	Low density lipoprotein receptor adapter protein 1
0.307608	5.86722	3.15787	0.0104758	0.0442886	-4.19952	P43353	AL3B1_HUMAN	ALDH3B1	Aldehyde dehydrogenase family 3 member B1
0.307228	13.0174	3.84971	0.00335033	0.0200522	-3.01966	P18077	RL35A_HUMAN	RPL35A	Large ribosomal subunit protein eL33
0.306992	8.10651	3.36818	0.0073705	0.0349279	-3.83834	Q16678	CP1B1_HUMAN	CYP1B1	Cytochrome P450 1B1
0.30512	7.08316	2.76427	0.0203833	0.0701913	-4.8748	Q9NRZ7	PLCC_HUMAN	AGPAT3	1-acyl-sn-glycerol-3-phosphate acyltransferase gamma
0.304831	6.00846	1.56476	0.149401	0.274575	-6.77903	Q9H7Z7	PGES2_HUMAN	PTGES2	Prostaglandin E synthase 2
0.304654	7.61379	4.50808	0.0011948	0.00990226	-1.93529	P46108	CRK_HUMAN	CRK	Adapter molecule crk
0.304173	4.98306	1.25927	0.237168	0.382574	-7.17282	Q8NBN3	TM87A_HUMAN	TMEM87A	Transmembrane protein 87A
0.303383	6.15855	0.90433	0.387561	0.534946	-7.5494	Q9BYC5	FUT8_HUMAN	FUT8	Alpha-(1,6)-fucosyltransferase
0.303155	8.61149	4.45213	0.0013012	0.0105365	-2.02548	P29317	EPHA2_HUMAN	EPHA2	Ephrin type-A receptor 2
0.302184	9.03737	4.84606	0.00072	0.00683421	-1.39909	P25788	PSA3_HUMAN	PSMA3	Proteasome subunit alpha type-3
0.301537	6.85523	3.65374	0.00460343	0.0249825	-3.35089	Q9HB19	PKHA2_HUMAN	PLEKHA2	Pleckstrin homology domain-containing family A member 2
0.301034	11.2145	7.05045	3.93e-05	0.000772	1.71698	Q9UMS4	PRP19_HUMAN	PRPF19	Pre-mRNA-processing factor 19
0.300974	5.27104	1.4683	0.173446	0.307027	-6.90936	Q9NUI1	DECR2_HUMAN	DECR2	Peroxisomal 2,4-dienoyl-CoA reductase [(3E)-enoyl-CoA-producing]
0.299983	7.51713	3.117	0.0112209	0.0467423	-4.26977	Q9H3K6	BOLA2_HUMAN	BOLA2	BolA-like protein 2
0.29966	8.73553	3.63612	0.00473789	0.025497	-3.38082	Q15286	RAB35_HUMAN	RAB35	Ras-related protein Rab-35
0.298833	6.07238	2.05214	0.0679033	0.15942	-6.05431	Q9BVG9	PTSS2_HUMAN	PTDSS2	Phosphatidylserine synthase 2
0.298514	13.4119	7.93732	1.44e-05	0.000359	2.79537	P35241	RADI_HUMAN	RDX	Radixin
0.296373	9.92328	6.76537	5.52e-05	0.000996	1.35032	O75874	IDHC_HUMAN	IDH1	Isocitrate dehydrogenase [NADP] cytoplasmic
0.296306	5.27512	3.08181	0.0119061	0.04844	-4.33028	Q13137	CACO2_HUMAN	CALCOCO2	Calcium-binding and coiled-coil domain-containing protein 2
0.296038	8.88198	6.77363	5.47e-05	0.000989	1.36109	Q9H4M9	EHD1_HUMAN	EHD1	EH domain-containing protein 1
0.295926	6.22776	2.37012	0.0398069	0.111388	-5.53905	Q9Y303	NAGA_HUMAN	AMDHD2	N-acetylglucosamine-6-phosphate deacetylase
0.295217	5.59667	2.22042	0.0512455	0.131125	-5.78468	Q16774	KGUA_HUMAN	GUK1	Guanylate kinase
0.294966	11.7895	8.10079	1.21e-05	0.000322	2.98443	P08865	RSSA_HUMAN	RPSA	Small ribosomal subunit protein uS2
0.294911	5.05934	2.3294	0.0426445	0.116781	-5.60632	P13631	RARG_HUMAN	RARG	Retinoic acid receptor gamma
0.294233	3.49664	0.934895	0.372358	0.521486	-7.52092	O00507	USP9Y_HUMAN	USP9Y	Ubiquitin carboxyl-terminal hydrolase 9Y
0.294057	5.10297	1.106	0.295198	0.444404	-7.3473	Q9NVR7	TBCC1_HUMAN	TBCCD1	TBCC domain-containing protein 1
0.293401	8.10311	6.15355	0.000119	0.00177619	0.528187	O15270	SPTC2_HUMAN	SPTLC2	Serine palmitoyltransferase 2
0.292608	3.41114	1.30891	0.220493	0.364091	-7.11277	Q8NA19	LMBL4_HUMAN	L3MBTL4	Lethal(3)malignant brain tumor-like protein 4
0.292428	6.92336	4.01298	0.00258041	0.0167593	-2.74633	O95630	STABP_HUMAN	STAMBP	STAM-binding protein
0.292261	6.25496	1.9568	0.0795133	0.176752	-6.20336	Q8WUY1	THEM6_HUMAN	THEM6	Protein THEM6
0.292138	11.9909	7.43383	2.52e-05	0.000537	2.1944	P16152	CBR1_HUMAN	CBR1	Carbonyl reductase [NADPH] 1
0.292125	9.68173	4.96849	0.000602	0.00600581	-1.20862	Q9P258	RCC2_HUMAN	RCC2	Protein RCC2
0.291657	7.75492	5.28102	0.000385	0.00429377	-0.731707	P48147	PPCE_HUMAN	PREP	Prolyl endopeptidase
0.291589	7.23453	2.78872	0.0195543	0.0681263	-4.83306	Q96JJ3	ELMO2_HUMAN	ELMO2	Engulfment and cell motility protein 2
0.291368	5.90482	2.72399	0.0218276	0.0737693	-4.9435	Q8N584	TT39C_HUMAN	TTC39C	Tetratricopeptide repeat protein 39C
0.29063	5.72645	1.32514	0.215258	0.358339	-7.09279	A1L390	PKHG3_HUMAN	PLEKHG3	Pleckstrin homology domain-containing family G member 3
0.290621	5.65932	1.80295	0.102249	0.210159	-6.43709	Q8NCE2	MTMRE_HUMAN	MTMR14	Phosphatidylinositol-3,5-bisphosphate 3-phosphatase MTMR14
0.290587	14.9365	6.30827	9.73e-05	0.00153027	0.740746	P11142	HSP7C_HUMAN	HSPA8	Heat shock cognate 71 kDa protein
0.290341	6.5098	2.89318	0.016378	0.0601125	-4.65424	Q06136	KDSR_HUMAN	KDSR	3-ketodihydrosphingosine reductase
0.290246	5.50033	2.44456	0.0350899	0.102775	-5.41526	Q96LI5	CNO6L_HUMAN	CNOT6L	CCR4-NOT transcription complex subunit 6-like
0.289783	6.84673	2.51575	0.0310964	0.0936043	-5.29603	P61960	UFM1_HUMAN	UFM1	Ubiquitin-fold modifier 1
0.28969	7.12992	3.23202	0.00925054	0.0407707	-4.07205	Q7Z4H8	PLGT3_HUMAN	POGLUT3	Protein O-glucosyltransferase 3
0.289515	10.0333	4.97642	0.000595	0.00597513	-1.19635	O00487	PSDE_HUMAN	PSMD14	26S proteasome non-ATPase regulatory subunit 14
0.289379	9.38018	3.09482	0.011648	0.0478186	-4.30792	P14174	MIF_HUMAN	MIF	Macrophage migration inhibitory factor
0.289269	3.8643	0.935712	0.371957	0.521054	-7.52014	Q96LT7	CI072_HUMAN	C9orf72	Guanine nucleotide exchange factor C9orf72
0.288894	10.0729	7.16161	3.45e-05	0.000693	1.85723	Q16222	UAP1_HUMAN	UAP1	UDP-N-acetylhexosamine pyrophosphorylase
0.288885	11.9545	6.88176	4.8e-05	0.000897	1.50125	O00299	CLIC1_HUMAN	CLIC1	Chloride intracellular channel protein 1
0.288452	9.88221	5.03703	0.000545	0.00559595	-1.10288	Q13057	COASY_HUMAN	COASY	Bifunctional coenzyme A synthase
0.288088	9.35383	6.14887	0.000119	0.00178097	0.521698	P30520	PURA2_HUMAN	ADSS2	Adenylosuccinate synthetase isozyme 2
0.287458	10.6115	7.20062	3.3e-05	0.000667	1.90609	Q13418	ILK_HUMAN	ILK	Scaffold protein ILK
0.287269	4.93398	1.08462	0.30411	0.453115	-7.37026	Q08188	TGM3_HUMAN	TGM3	Protein-glutamine gamma-glutamyltransferase E
0.286921	9.51385	2.9994	0.0136828	0.0529307	-4.47193	P35610	SOAT1_HUMAN	SOAT1	Sterol O-acyltransferase 1
0.286895	4.84509	1.31228	0.219399	0.362922	-7.10864	Q5JU69	TOR2A_HUMAN	TOR2A	Torsin-2A
0.285997	9.64851	4.42899	0.00134809	0.0108385	-2.06288	P47755	CAZA2_HUMAN	CAPZA2	F-actin-capping protein subunit alpha-2
0.285979	7.79559	3.94985	0.00285338	0.0180341	-2.85171	Q9HAD4	WDR41_HUMAN	WDR41	WD repeat-containing protein 41
0.285964	5.23606	1.01183	0.336005	0.485762	-7.44577	P47929	LEG7_HUMAN	LGALS7	Galectin-7
0.285909	7.37878	3.15036	0.0106088	0.0446837	-4.21243	Q9BXR0	TGT_HUMAN	QTRT1	Queuine tRNA-ribosyltransferase catalytic subunit 1
0.285606	7.57188	5.41985	0.000317	0.00379002	-0.524206	P32929	CGL_HUMAN	CTH	Cystathionine gamma-lyase
0.285485	5.15646	1.11514	0.291449	0.440758	-7.33738	Q9HB63	NET4_HUMAN	NTN4	Netrin-4
0.285011	8.30447	1.00409	0.339539	0.489491	-7.45355	P81605	DCD_HUMAN	DCD	Dermcidin
0.284585	5.15693	1.30578	0.221515	0.36508	-7.11661	Q9BT40	INP5K_HUMAN	INPP5K	Inositol polyphosphate 5-phosphatase K
0.284027	8.77821	7.55359	2.2e-05	0.000488	2.33997	P28331	NDUS1_HUMAN	NDUFS1	NADH-ubiquinone oxidoreductase 75 kDa subunit, mitochondrial
0.283563	10.5555	7.79704	1.68e-05	0.000399	2.6308	P40939	ECHA_HUMAN	HADHA	Trifunctional enzyme subunit alpha, mitochondrial
0.283545	6.47003	5.20772	0.000427	0.00467985	-0.842353	Q14674	ESPL1_HUMAN	ESPL1	Separin
0.283295	13.9304	7.3144	2.89e-05	0.000596	2.04755	P06744	G6PI_HUMAN	GPI	Glucose-6-phosphate isomerase
0.283057	4.76322	1.01028	0.336708	0.486653	-7.44732	Q5QJ74	TBCEL_HUMAN	TBCEL	Tubulin-specific chaperone cofactor E-like protein
0.281799	9.4623	7.38119	2.68e-05	0.000562	2.12988	Q9H0D6	XRN2_HUMAN	XRN2	5'-3' exoribonuclease 2
0.281619	10.2664	5.0411	0.000542	0.00557326	-1.09662	O15372	EIF3H_HUMAN	EIF3H	Eukaryotic translation initiation factor 3 subunit H
0.281531	9.9949	4.98904	0.000585	0.00591101	-1.17684	Q9HC35	EMAL4_HUMAN	EML4	Echinoderm microtubule-associated protein-like 4
0.280517	6.24591	2.31716	0.0435359	0.118005	-5.62649	Q9H3P2	NELFA_HUMAN	NELFA	Negative elongation factor A
0.280241	5.50287	1.34702	0.208363	0.349896	-7.06557	P30405	PPIF_HUMAN	PPIF	Peptidyl-prolyl cis-trans isomerase F, mitochondrial
0.279917	4.31934	1.22861	0.247971	0.393796	-7.20906	O15075	DCLK1_HUMAN	DCLK1	Serine/threonine-protein kinase DCLK1
0.278823	17.4488	4.30399	0.00163441	0.0124489	-2.26614	P60709	ACTB_HUMAN	ACTB	Actin, cytoplasmic 1
0.278606	13.9012	7.25809	3.08e-05	0.000631	1.97774	P25705	ATPA_HUMAN	ATP5F1A	ATP synthase F(1) complex subunit alpha, mitochondrial
0.278465	6.9301	1.2053	0.256449	0.402726	-7.23618	Q5D862	FILA2_HUMAN	FLG2	Filaggrin-2
0.276751	10.2715	5.5774	0.000255	0.00318856	-0.291951	P59998	ARPC4_HUMAN	ARPC4	Actin-related protein 2/3 complex subunit 4
0.276493	6.62595	3.36626	0.00739405	0.0350101	-3.84163	P36957	ODO2_HUMAN	DLST	Dihydrolipoyllysine-residue succinyltransferase component of 2-oxoglutarate dehydrogenase complex, mitochondrial
0.276277	8.40256	5.59471	0.000249	0.00313395	-0.266647	O15269	SPTC1_HUMAN	SPTLC1	Serine palmitoyltransferase 1
0.27594	7.32311	1.6655	0.12748	0.244622	-6.63768	Q32NC0	CR021_HUMAN	C18orf21	UPF0711 protein C18orf21
0.275841	5.55629	2.1295	0.0596857	0.146527	-5.93132	P28827	PTPRM_HUMAN	PTPRM	Receptor-type tyrosine-protein phosphatase mu
0.275459	7.77297	5.36284	0.000343	0.00395946	-0.609099	Q15031	SYLM_HUMAN	LARS2	Leucine--tRNA ligase, mitochondrial
0.274703	8.24449	5.06127	0.000527	0.00548835	-1.06564	P46939	UTRN_HUMAN	UTRN	Utrophin
0.274368	5.06286	1.49279	0.167041	0.298704	-6.87675	Q7Z401	MYCPP_HUMAN	DENND4A	C-myc promoter-binding protein
0.274239	6.31276	2.80299	0.0190861	0.0669079	-4.80866	Q9BZ67	FRMD8_HUMAN	FRMD8	FERM domain-containing protein 8
0.274119	6.44375	1.50617	0.163629	0.294022	-6.8588	Q9BTT0	AN32E_HUMAN	ANP32E	Acidic leucine-rich nuclear phosphoprotein 32 family member E
0.273633	9.2926	5.40674	0.000323	0.00383845	-0.543688	P62491	RB11A_HUMAN	RAB11A	Ras-related protein Rab-11A
0.273331	12.7462	4.3092	0.00162126	0.0123821	-2.25762	P46778	RL21_HUMAN	RPL21	Large ribosomal subunit protein eL21
0.27291	10.6203	6.55035	7.19e-05	0.00122246	1.06695	P09960	LKHA4_HUMAN	LTA4H	Leukotriene A-4 hydrolase
0.271821	5.18568	1.77921	0.106251	0.215945	-6.47232	Q9Y5Q0	FADS3_HUMAN	FADS3	Fatty acid desaturase 3
0.271195	11.4869	4.39384	0.00142279	0.0112784	-2.11984	P15121	ALDR_HUMAN	AKR1B1	Aldo-keto reductase family 1 member B1
0.270171	10.5867	6.09281	0.000128	0.00190121	0.443858	Q12797	ASPH_HUMAN	ASPH	Aspartyl/asparaginyl beta-hydroxylase
0.269866	10.0149	5.08156	0.000511	0.00538507	-1.03453	P48735	IDHP_HUMAN	IDH2	Isocitrate dehydrogenase [NADP], mitochondrial
0.269459	10.3288	5.60288	0.000246	0.00311727	-0.254728	O14744	ANM5_HUMAN	PRMT5	Protein arginine N-methyltransferase 5
0.269337	8.43178	4.78021	0.000794	0.00731501	-1.50238	P51784	UBP11_HUMAN	USP11	Ubiquitin carboxyl-terminal hydrolase 11
0.268166	8.50613	3.53441	0.00559824	0.0287502	-3.55401	P58004	SESN2_HUMAN	SESN2	Sestrin-2
0.267856	8.08912	3.36338	0.00742957	0.0351194	-3.84657	Q9H832	UBE2Z_HUMAN	UBE2Z	Ubiquitin-conjugating enzyme E2 Z
0.267842	5.33503	1.94166	0.0815215	0.179958	-6.22675	Q9H8K7	PAAT_HUMAN	PAAT	ATPase PAAT
0.26773	12.5746	1.40857	0.18996	0.32807	-6.9874	P62979	RS27A_HUMAN	RPS27A	Ubiquitin-ribosomal protein eS31 fusion protein
0.267719	8.03255	5.38269	0.000334	0.00390852	-0.579483	Q9UHY7	ENOPH_HUMAN	ENOPH1	Enolase-phosphatase E1
0.267438	7.42485	2.6832	0.0233944	0.0771964	-5.01291	P61006	RAB8A_HUMAN	RAB8A	Ras-related protein Rab-8A
0.267426	10.2794	5.88686	0.000168	0.00233738	0.154206	O14818	PSA7_HUMAN	PSMA7	Proteasome subunit alpha type-7
0.267289	7.03541	4.79145	0.000781	0.00726148	-1.4847	Q9BYD3	RM04_HUMAN	MRPL4	Large ribosomal subunit protein uL4m
0.26727	9.84478	6.29495	9.9e-05	0.0015482	0.722574	Q9BUQ8	DDX23_HUMAN	DDX23	Probable ATP-dependent RNA helicase DDX23
0.267243	5.88931	2.37821	0.0392656	0.11037	-5.52565	Q92575	UBXN4_HUMAN	UBXN4	UBX domain-containing protein 4
0.267077	5.8929	2.46717	0.0337693	0.0997874	-5.37747	Q8WUK0	PTPM1_HUMAN	PTPMT1	Phosphatidylglycerophosphatase and protein-tyrosine phosphatase 1
0.266841	9.32491	2.38631	0.0387305	0.109407	-5.5122	Q9BUN8	DERL1_HUMAN	DERL1	Derlin-1
0.266836	4.78464	1.33906	0.21085	0.352917	-7.07551	P55210	CASP7_HUMAN	CASP7	Caspase-7
0.266572	5.53585	2.04925	0.0682304	0.159989	-6.05888	Q8TAD8	SNIP1_HUMAN	SNIP1	Smad nuclear-interacting protein 1
0.266104	7.80933	2.65961	0.0243517	0.0789439	-5.05299	P62942	FKB1A_HUMAN	FKBP1A	Peptidyl-prolyl cis-trans isomerase FKBP1A
0.266001	8.37531	4.64526	0.000971	0.00849265	-1.71586	Q9Y394	DHRS7_HUMAN	DHRS7	Dehydrogenase/reductase SDR family member 7
0.265793	11.4344	5.46501	0.000298	0.00358267	-0.457277	P11387	TOP1_HUMAN	TOP1	DNA topoisomerase 1
0.265609	6.96941	2.12565	0.0600719	0.147155	-5.93749	P54819	KAD2_HUMAN	AK2	Adenylate kinase 2, mitochondrial
0.265427	5.95163	2.24837	0.0488919	0.127223	-5.7392	Q9H0R6	GATA_HUMAN	QRSL1	Glutamyl-tRNA(Gln) amidotransferase subunit A, mitochondrial
0.265318	7.71276	6.1855	0.000114	0.00170998	0.572332	Q7Z4S6	KI21A_HUMAN	KIF21A	Kinesin-like protein KIF21A
0.26342	6.34504	2.75492	0.02071	0.0710638	-4.89077	Q9NVZ3	NECP2_HUMAN	NECAP2	Adaptin ear-binding coat-associated protein 2
0.263167	9.12189	5.12159	0.000483	0.00513576	-0.973312	P49591	SYSC_HUMAN	SARS1	Serine--tRNA ligase, cytoplasmic
0.262969	9.05882	5.89992	0.000165	0.00232015	0.172746	Q96CN7	ISOC1_HUMAN	ISOC1	Isochorismatase domain-containing protein 1
0.262732	5.84249	2.12567	0.0600691	0.147155	-5.93745	P08574	CY1_HUMAN	CYC1	Cytochrome c1, heme protein, mitochondrial
0.261522	8.93696	5.55137	0.000264	0.0032859	-0.330093	O00139	KIF2A_HUMAN	KIF2A	Kinesin-like protein KIF2A
0.260784	6.2316	0.991605	0.345297	0.495892	-7.46599	O43414	ERI3_HUMAN	ERI3	ERI1 exoribonuclease 3
0.260426	8.54786	3.81824	0.00352459	0.0207866	-3.07263	Q92599	SEPT8_HUMAN	SEPTIN8	Septin-8
0.260356	8.42052	4.39508	0.0014201	0.0112729	-2.11784	Q86TU7	SETD3_HUMAN	SETD3	Actin-histidine N-methyltransferase
0.259604	10.3713	3.33404	0.00780132	0.0362723	-3.89688	P10620	MGST1_HUMAN	MGST1	Microsomal glutathione S-transferase 1
0.259074	8.85462	5.76764	0.000197	0.00261763	-0.016118	Q9BZE1	RM37_HUMAN	MRPL37	Large ribosomal subunit protein mL37
0.258562	8.10989	4.40035	0.00140863	0.0111976	-2.10928	P49643	PRI2_HUMAN	PRIM2	DNA primase large subunit
0.258432	6.44573	2.18329	0.0545433	0.137552	-5.84482	Q86T24	KAISO_HUMAN	ZBTB33	Transcriptional regulator Kaiso
0.258342	5.11969	1.20382	0.256997	0.40325	-7.23789	O43298	ZBT43_HUMAN	ZBTB43	Zinc finger and BTB domain-containing protein 43
0.258019	5.07445	1.66583	0.127412	0.244597	-6.6372	Q9HD40	SPCS_HUMAN	SEPSECS	O-phosphoseryl-tRNA(Sec) selenium transferase
0.25783	4.20058	1.01262	0.335644	0.48573	-7.44497	Q8TAT5	NEIL3_HUMAN	NEIL3	Endonuclease 8-like 3
0.25774	4.37599	0.644947	0.533802	0.659829	-7.7575	P36894	BMR1A_HUMAN	BMPR1A	Bone morphogenetic protein receptor type-1A
0.255747	9.13362	6.84748	5e-05	0.000922	1.45697	Q9Y4C2	TCAF1_HUMAN	TCAF1	TRPM8 channel-associated factor 1
0.255739	6.66195	1.71408	0.117979	0.232012	-6.56775	P53609	PGTB1_HUMAN	PGGT1B	Geranylgeranyl transferase type-1 subunit beta
0.255533	9.58657	4.05967	0.00239626	0.0161522	-2.66866	P35237	SPB6_HUMAN	SERPINB6	Serpin B6
0.254393	6.06216	1.87704	0.0906353	0.19382	-6.32564	Q9BX68	HINT2_HUMAN	HINT2	Adenosine 5'-monophosphoramidase HINT2
0.254347	9.51613	3.83402	0.00343606	0.0203923	-3.04606	Q92544	TM9S4_HUMAN	TM9SF4	Transmembrane 9 superfamily member 4
0.254133	7.50954	4.7381	0.000845	0.00767023	-1.56873	O15228	GNPAT_HUMAN	GNPAT	Dihydroxyacetone phosphate acyltransferase
0.253932	6.07379	1.69802	0.121047	0.236561	-6.59099	Q9UJ68	MSRA_HUMAN	MSRA	Mitochondrial peptide methionine sulfoxide reductase
0.253547	7.6659	5.10604	0.000494	0.00523807	-0.997069	Q13685	AAMP_HUMAN	AAMP	Angio-associated migratory cell protein
0.253501	10.7619	4.46365	0.00127848	0.0104285	-2.00687	P27824	CALX_HUMAN	CANX	Calnexin
0.252566	7.11412	3.26601	0.00873919	0.0391646	-4.01366	Q9Y2G3	AT11B_HUMAN	ATP11B	Phospholipid-transporting ATPase IF
0.251162	6.05479	2.33931	0.0419367	0.115741	-5.58999	Q5TDH0	DDI2_HUMAN	DDI2	Protein DDI1 homolog 2
0.250638	14.9479	4.94209	0.000626	0.0061975	-1.24953	P07195	LDHB_HUMAN	LDHB	L-lactate dehydrogenase B chain
0.250149	7.57984	4.6038	0.00103362	0.00893375	-1.78192	Q9BZF9	UACA_HUMAN	UACA	Uveal autoantigen with coiled-coil domains and ankyrin repeats
0.250008	10.3467	4.03781	0.00248068	0.0164165	-2.70499	P42766	RL35_HUMAN	RPL35	Large ribosomal subunit protein uL29
0.24968	6.92914	2.58702	0.0275499	0.0857648	-5.17594	Q9NWU5	RM22_HUMAN	MRPL22	Large ribosomal subunit protein uL22m
0.249025	10.1955	3.91241	0.00302944	0.0185924	-2.91439	P49755	TMEDA_HUMAN	TMED10	Transmembrane emp24 domain-containing protein 10
0.248978	7.66076	3.44801	0.00645633	0.0318172	-3.70162	P08581	MET_HUMAN	MET	Hepatocyte growth factor receptor
0.24897	9.14409	2.91839	0.015693	0.0583765	-4.61101	O75844	FACE1_HUMAN	ZMPSTE24	CAAX prenyl protease 1 homolog
0.24875	6.98911	2.24541	0.0491359	0.127645	-5.74403	Q16706	MA2A1_HUMAN	MAN2A1	Alpha-mannosidase 2
0.248608	6.03679	2.03996	0.0692913	0.161737	-6.07351	Q9P0M9	RM27_HUMAN	MRPL27	Large ribosomal subunit protein bL27m
0.248523	8.96073	1.26469	0.235295	0.380779	-7.16633	P63165	SUMO1_HUMAN	SUMO1	Small ubiquitin-related modifier 1
0.248397	4.82907	0.974846	0.353139	0.502237	-7.4825	Q96JM2	ZN462_HUMAN	ZNF462	Zinc finger protein 462
0.247612	9.24246	5.83639	0.00018	0.00245712	0.0823479	P31350	RIR2_HUMAN	RRM2	Ribonucleoside-diphosphate reductase subunit M2
0.247032	7.34673	4.16255	0.00203766	0.014322	-2.49834	P49321	NASP_HUMAN	NASP	Nuclear autoantigenic sperm protein
0.246841	6.21861	0.911087	0.384163	0.532148	-7.54317	Q8IUI8	CRLF3_HUMAN	CRLF3	Cytokine receptor-like factor 3
0.24646	8.38729	2.92818	0.0154351	0.0578456	-4.59422	Q9HB90	RRAGC_HUMAN	RRAGC	Ras-related GTP-binding protein C
0.245335	9.81997	5.68071	0.000222	0.00286073	-0.14154	Q13867	BLMH_HUMAN	BLMH	Bleomycin hydrolase
0.244734	7.20187	2.96199	0.0145764	0.0554707	-4.53618	P62316	SMD2_HUMAN	SNRPD2	Small nuclear ribonucleoprotein Sm D2
0.244676	7.77973	2.43154	0.0358734	0.104197	-5.43698	Q92522	H1X_HUMAN	H1-10	Histone H1.10
0.244206	7.39959	3.06297	0.0122902	0.0493502	-4.36266	Q9UPU7	TBD2B_HUMAN	TBC1D2B	TBC1 domain family member 2B
0.243671	8.96467	3.84842	0.00335726	0.0200724	-3.02182	Q96EM0	T3HPD_HUMAN	L3HYPDH	Trans-3-hydroxy-L-proline dehydratase
0.243641	8.43973	3.38366	0.00718324	0.0341907	-3.8118	P14678	RSMB_HUMAN;RSMN_HUMAN	SNRPB;SNRPN	Small nuclear ribonucleoprotein-associated proteins B and B';Small nuclear ribonucleoprotein-associated protein N
0.243473	4.28066	0.86035	0.410198	0.555993	-7.58897	Q96BF6	NACC2_HUMAN	NACC2	Nucleus accumbens-associated protein 2
0.243358	9.4586	5.25372	0.0004	0.00441885	-0.772832	Q13557	KCC2D_HUMAN	CAMK2D	Calcium/calmodulin-dependent protein kinase type II subunit delta
0.24309	6.00493	1.48757	0.168389	0.300471	-6.88374	Q86Y39	NDUAB_HUMAN	NDUFA11	NADH dehydrogenase [ubiquinone] 1 alpha subcomplex subunit 11
0.242939	9.92492	5.05875	0.000528	0.00548835	-1.06951	Q9H2U1	DHX36_HUMAN	DHX36	ATP-dependent DNA/RNA helicase DHX36
0.242272	4.78083	0.82427	0.429436	0.573008	-7.62016	Q96EK9	KTI12_HUMAN	KTI12	Protein KTI12 homolog
0.242196	5.30551	2.99024	0.0138963	0.0536097	-4.48766	Q6PK18	OGFD3_HUMAN	OGFOD3	2-oxoglutarate and iron-dependent oxygenase domain-containing protein 3
0.242117	5.03306	1.30148	0.222927	0.366181	-7.12187	P0DTL6	ZTRF1_HUMAN	ZFTRAF1	Zinc finger TRAF-type-containing protein 1
0.241244	7.1136	3.44763	0.00646039	0.0318172	-3.70227	Q96I99	SUCB2_HUMAN	SUCLG2	Succinate--CoA ligase [GDP-forming] subunit beta, mitochondrial
0.240307	5.92388	3.36125	0.00745593	0.0352145	-3.85022	Q6Y288	B3GLT_HUMAN	B3GLCT	Beta-1,3-glucosyltransferase
0.240289	12.3259	4.90066	0.000665	0.00648328	-1.3139	P23284	PPIB_HUMAN	PPIB	Peptidyl-prolyl cis-trans isomerase B
0.239356	8.24932	3.05017	0.0125586	0.0500219	-4.38468	Q04917	1433F_HUMAN	YWHAH	14-3-3 protein eta
0.239127	4.99042	1.47614	0.171374	0.304545	-6.89896	Q6ZMZ3	SYNE3_HUMAN	SYNE3	Nesprin-3
0.238378	10.767	7.20747	3.27e-05	0.000664	1.91465	Q14764	MVP_HUMAN	MVP	Major vault protein
0.238199	9.63973	4.45399	0.00129751	0.0105365	-2.02248	Q96T88	UHRF1_HUMAN	UHRF1	E3 ubiquitin-protein ligase UHRF1
0.237142	6.25088	5.01073	0.000566	0.00577098	-1.14338	Q07889	SOS1_HUMAN	SOS1	Son of sevenless homolog 1
0.237057	11.3012	5.86015	0.000174	0.00240983	0.116223	P08133	ANXA6_HUMAN	ANXA6	Annexin A6
0.236692	7.1073	2.04566	0.0686391	0.160641	-6.06454	P07948	LYN_HUMAN	LYN	Tyrosine-protein kinase Lyn
0.236114	8.23371	3.72512	0.00409813	0.0231403	-3.22987	P23368	MAOM_HUMAN	ME2	NAD-dependent malic enzyme, mitochondrial
0.23568	5.774	1.77051	0.107753	0.217964	-6.48517	Q8ND30	LIPB2_HUMAN	PPFIBP2	Liprin-beta-2
0.235445	4.18787	1.05089	0.318589	0.468748	-7.40577	Q14687	GSE1_HUMAN	GSE1	Genetic suppressor element 1
0.235193	8.13168	4.83378	0.000734	0.00694727	-1.41831	Q9NVJ2	ARL8B_HUMAN	ARL8B	ADP-ribosylation factor-like protein 8B
0.2351	6.7354	0.735296	0.479426	0.614973	-7.69206	O15162	PLS1_HUMAN	PLSCR1	Phospholipid scramblase 1
0.23465	7.08081	2.74406	0.0210957	0.0718119	-4.9093	P33897	ABCD1_HUMAN	ABCD1	ATP-binding cassette sub-family D member 1
0.234643	4.61006	1.37119	0.200964	0.341087	-7.03516	Q9BSK4	FEM1A_HUMAN	FEM1A	Protein fem-1 homolog A
0.234501	8.04119	2.65142	0.0246932	0.0795935	-5.06689	Q15293	RCN1_HUMAN	RCN1	Reticulocalbin-1
0.234205	6.14877	1.70295	0.120097	0.235439	-6.58386	Q9BYN0	SRXN1_HUMAN	SRXN1	Sulfiredoxin-1
0.234061	7.8068	1.70415	0.119868	0.235153	-6.58213	Q9BRP1	PDD2L_HUMAN	PDCD2L	Programmed cell death protein 2-like
0.233906	7.52948	3.73331	0.00404398	0.022962	-3.21601	O15382	BCAT2_HUMAN	BCAT2	Branched-chain-amino-acid aminotransferase, mitochondrial
0.233166	7.79923	3.91216	0.00303065	0.0185924	-2.9148	Q15435	PP1R7_HUMAN	PPP1R7	Protein phosphatase 1 regulatory subunit 7
0.232947	4.4185	0.957613	0.361339	0.510124	-7.49924	Q8NI08	NCOA7_HUMAN	NCOA7	Nuclear receptor coactivator 7
0.232717	5.97617	1.17981	0.265988	0.414477	-7.26539	Q00613	HSF1_HUMAN	HSF1	Heat shock factor protein 1
0.232385	9.43434	4.03953	0.00247394	0.0164165	-2.70214	Q12765	SCRN1_HUMAN	SCRN1	Secernin-1
0.23235	4.97997	1.33845	0.211042	0.353134	-7.07627	Q6NSI4	RADX_HUMAN	RADX	RPA-related protein RADX
0.231469	8.03837	3.86658	0.00326064	0.0196824	-2.9913	Q969U7	PSMG2_HUMAN	PSMG2	Proteasome assembly chaperone 2
0.231343	11.2155	6.28828	9.98e-05	0.00154897	0.713458	P50990	TCPQ_HUMAN	CCT8	T-complex protein 1 subunit theta
0.230992	9.1852	5.37359	0.000338	0.00394075	-0.593056	P63151	2ABA_HUMAN	PPP2R2A	Serine/threonine-protein phosphatase 2A 55 kDa regulatory subunit B alpha isoform
0.230844	10.019	3.02194	0.0131715	0.0515534	-4.43319	P67812	SC11A_HUMAN	SEC11A	Signal peptidase complex catalytic subunit SEC11A
0.23022	5.20254	1.21024	0.254635	0.40091	-7.23046	Q8TEH3	DEN1A_HUMAN	DENND1A	DENN domain-containing protein 1A
0.230156	6.44496	2.1877	0.054141	0.136844	-5.83769	Q8WZA9	IRGQ_HUMAN	IRGQ	Immunity-related GTPase family Q protein
0.229916	4.63141	1.20023	0.258326	0.404997	-7.24203	Q86WN1	FCSD1_HUMAN	FCHSD1	F-BAR and double SH3 domains protein 1
0.229801	6.0242	1.87282	0.0912626	0.194801	-6.33205	P30040	ERP29_HUMAN	ERP29	Endoplasmic reticulum resident protein 29
0.229214	4.84211	1.16698	0.270894	0.419615	-7.27992	P51589	CP2J2_HUMAN	CYP2J2	Cytochrome P450 2J2
0.228731	6.30376	1.39947	0.192591	0.331461	-6.99911	Q96EU7	C1GLC_HUMAN	C1GALT1C1	C1GALT1-specific chaperone 1
0.228555	6.93604	1.28551	0.228227	0.372717	-7.14127	Q9Y4E5	ZN451_HUMAN	ZNF451	E3 SUMO-protein ligase ZNF451
0.227943	9.69585	3.97121	0.00275778	0.0175356	-2.81601	Q9UQ80	PA2G4_HUMAN	PA2G4	Proliferation-associated protein 2G4
0.2279	8.01729	2.02332	0.0712317	0.16497	-6.09968	P61326	MGN_HUMAN	MAGOH	Protein mago nashi homolog
0.227736	7.97849	2.11749	0.0608965	0.148136	-5.95053	Q9UK59	DBR1_HUMAN	DBR1	Lariat debranching enzyme
0.227735	5.2724	2.19296	0.0536658	0.135825	-5.8292	P49759	CLK1_HUMAN	CLK1	Dual specificity protein kinase CLK1
0.227687	7.17552	2.42585	0.0362212	0.104676	-5.44647	Q9Y3B8	ORN_HUMAN	REXO2	Oligoribonuclease, mitochondrial
0.226666	8.17544	4.83041	0.000737	0.00697023	-1.42359	Q14202	ZMYM3_HUMAN	ZMYM3	Zinc finger MYM-type protein 3
0.224902	4.99887	0.747331	0.472455	0.609431	-7.68276	Q9NWU1	OXSM_HUMAN	OXSM	3-oxoacyl-[acyl-carrier-protein] synthase, mitochondrial
0.224829	8.124	4.01563	0.00256956	0.0167311	-2.74192	P52888	THOP1_HUMAN	THOP1	Thimet oligopeptidase
0.224529	11.2106	4.26013	0.00174958	0.0129759	-2.3379	Q15019	SEPT2_HUMAN	SEPTIN2	Septin-2
0.224307	11.0384	5.77558	0.000195	0.00260314	-0.00470425	P49589	SYCC_HUMAN	CARS1	Cysteine--tRNA ligase, cytoplasmic
0.223259	6.25515	2.3236	0.0430645	0.117362	-5.61588	Q8IUX1	T126B_HUMAN	TMEM126B	Complex I assembly factor TMEM126B, mitochondrial
0.223215	10.4774	4.24044	0.00180403	0.0132233	-2.37018	Q9UHB6	LIMA1_HUMAN	LIMA1	LIM domain and actin-binding protein 1
0.223203	4.942	1.24831	0.240984	0.386725	-7.18584	Q8IV63	VRK3_HUMAN	VRK3	Serine/threonine-protein kinase VRK3
0.223081	7.86328	1.76434	0.108831	0.218857	-6.49427	O43617	TPPC3_HUMAN	TRAPPC3	Trafficking protein particle complex subunit 3
0.223056	5.33944	1.74261	0.112704	0.224407	-6.52618	Q8TE02	ELP5_HUMAN	ELP5	Elongator complex protein 5
0.222068	5.68829	1.32518	0.215245	0.358339	-7.09274	Q9BRA2	TXD17_HUMAN	TXNDC17	Thioredoxin domain-containing protein 17
0.221961	6.39369	1.92552	0.0837139	0.183417	-6.25159	Q5T5C0	STXB5_HUMAN	STXBP5	Syntaxin-binding protein 5
0.221878	8.10207	5.60968	0.000244	0.0030954	-0.244796	O75489	NDUS3_HUMAN	NDUFS3	NADH dehydrogenase [ubiquinone] iron-sulfur protein 3, mitochondrial
0.221615	6.87301	2.8231	0.0184453	0.0655164	-4.77427	Q8NHP6	MSPD2_HUMAN	MOSPD2	Motile sperm domain-containing protein 2
0.221449	16.0169	4.86846	0.000697	0.00663506	-1.3641	P00338	LDHA_HUMAN	LDHA	L-lactate dehydrogenase A chain
0.221364	8.98047	5.263	0.000395	0.00436984	-0.758844	Q9C0C9	UBE2O_HUMAN	UBE2O	(E3-independent) E2 ubiquitin-conjugating enzyme
0.221088	7.70203	2.41024	0.037192	0.10655	-5.47245	Q8N0X7	SPART_HUMAN	SPART	Spartin
0.22107	7.77886	2.97541	0.0142492	0.0545238	-4.51313	O75061	AUXI_HUMAN	DNAJC6	Auxilin
0.220881	9.70651	4.04989	0.00243365	0.0162743	-2.68491	P62269	RS18_HUMAN	RPS18	Small ribosomal subunit protein uS13
0.220599	6.14345	3.50558	0.0058706	0.0297232	-3.60322	Q9NQH7	XPP3_HUMAN	XPNPEP3	Xaa-Pro aminopeptidase 3
0.220111	5.58891	0.802827	0.441154	0.584041	-7.63815	P26045	PTN3_HUMAN	PTPN3	Tyrosine-protein phosphatase non-receptor type 3
0.219817	11.6534	6.00151	0.000145	0.0021029	0.316162	P19367	HXK1_HUMAN	HK1	Hexokinase-1
0.219541	6.00547	1.8272	0.0983038	0.205339	-6.40085	O75928	PIAS2_HUMAN	PIAS2	E3 SUMO-protein ligase PIAS2
0.219435	6.79886	1.61681	0.137688	0.259232	-6.70663	O14562	UBFD1_HUMAN	UBFD1	Ubiquitin domain-containing protein UBFD1
0.218464	7.28085	2.58392	0.0276956	0.0861233	-5.18118	Q13951	PEBB_HUMAN	CBFB	Core-binding factor subunit beta
0.218143	4.89144	1.58104	0.145646	0.269693	-6.75653	Q9NP80	PLPL8_HUMAN	PNPLA8	Calcium-independent phospholipase A2-gamma
0.217993	13.3247	4.40602	0.00139643	0.0111259	-2.10009	Q14974	IMB1_HUMAN	KPNB1	Importin subunit beta-1
0.217133	4.30061	0.613832	0.553339	0.67701	-7.77822	P31513	FMO3_HUMAN	FMO3	Flavin-containing monooxygenase 3
0.217076	6.05193	1.33763	0.2113	0.353356	-7.07729	Q9NQC7	CYLD_HUMAN	CYLD	Ubiquitin carboxyl-terminal hydrolase CYLD
0.216545	10.9124	4.93552	0.000632	0.00624619	-1.25971	Q14258	TRI25_HUMAN	TRIM25	E3 ubiquitin/ISG15 ligase TRIM25
0.216266	6.32788	1.83895	0.0964436	0.202646	-6.3832	Q9GZT8	NIF3L_HUMAN	NIF3L1	NIF3-like protein 1
0.216262	7.23232	1.92016	0.0844539	0.184459	-6.25982	Q8IX04	UEVLD_HUMAN	UEVLD	Ubiquitin-conjugating enzyme E2 variant 3
0.215908	8.141	4.54202	0.00113478	0.00955925	-1.88077	Q7Z3B4	NUP54_HUMAN	NUP54	Nucleoporin p54
0.215735	6.79153	1.95034	0.0803647	0.178083	-6.21335	P35270	SPRE_HUMAN	SPR	Sepiapterin reductase
0.215472	5.10078	1.30228	0.222663	0.366113	-7.12089	Q9NYA1	SPHK1_HUMAN	SPHK1	Sphingosine kinase 1
0.215224	6.18456	2.11375	0.0612783	0.148563	-5.95651	Q9BTU6	P4K2A_HUMAN	PI4K2A	Phosphatidylinositol 4-kinase type 2-alpha
0.215029	8.98725	4.52984	0.00115595	0.00969415	-1.90032	P04632	CPNS1_HUMAN	CAPNS1	Calpain small subunit 1
0.214638	5.74403	1.12995	0.285455	0.435287	-7.32116	E9PRG8	CK098_HUMAN	C11orf98	Uncharacterized protein C11orf98
0.214466	4.87999	0.667367	0.519978	0.648421	-7.74199	P29508	SPB3_HUMAN	SERPINB3	Serpin B3
0.213855	7.14214	3.4491	0.00644462	0.031795	-3.69975	Q4KMQ2	ANO6_HUMAN	ANO6	Anoctamin-6
0.213689	5.40219	1.62667	0.135563	0.256664	-6.69275	P24386	RAE1_HUMAN	CHM	Rab proteins geranylgeranyltransferase component A 1
0.21342	4.73656	1.0143	0.334881	0.485094	-7.44327	Q8IZT6	ASPM_HUMAN	ASPM	Abnormal spindle-like microcephaly-associated protein
0.213222	7.84286	1.58448	0.144862	0.268771	-6.75175	Q99436	PSB7_HUMAN	PSMB7	Proteasome subunit beta type-7
0.212851	7.56693	2.33105	0.0425257	0.116773	-5.6036	Q15459	SF3A1_HUMAN	SF3A1	Splicing factor 3A subunit 1
0.212781	9.91718	5.60059	0.000247	0.00312	-0.258062	O95831	AIFM1_HUMAN	AIFM1	Apoptosis-inducing factor 1, mitochondrial
0.212654	7.57276	1.82203	0.0991333	0.206505	-6.4086	Q96AE4	FUBP1_HUMAN	FUBP1	Far upstream element-binding protein 1
0.212333	9.25028	5.48406	0.00029	0.00354241	-0.429131	Q9BYT8	NEUL_HUMAN	NLN	Neurolysin, mitochondrial
0.212267	7.12335	2.83032	0.0182207	0.0648001	-4.76192	P21399	ACOHC_HUMAN	ACO1	Cytoplasmic aconitate hydratase
0.212072	5.80569	2.62504	0.0258256	0.0822106	-5.11161	P26440	IVD_HUMAN	IVD	Isovaleryl-CoA dehydrogenase, mitochondrial
0.21189	9.05011	5.38694	0.000332	0.00389351	-0.573157	O95302	FKBP9_HUMAN	FKBP9	Peptidyl-prolyl cis-trans isomerase FKBP9
0.2116	6.16636	1.96046	0.0790344	0.176104	-6.19768	Q9NWV8	BABA1_HUMAN	BABAM1	BRISC and BRCA1-A complex member 1
0.211426	9.41741	4.41084	0.00138613	0.0110655	-2.09228	Q14344	GNA13_HUMAN	GNA13	Guanine nucleotide-binding protein subunit alpha-13
0.211334	10.0386	5.5262	0.000274	0.00337174	-0.367047	Q9H4A4	AMPB_HUMAN	RNPEP	Aminopeptidase B
0.211035	10.5266	4.12881	0.00214858	0.0147807	-2.55407	P52597	HNRPF_HUMAN	HNRNPF	Heterogeneous nuclear ribonucleoprotein F
0.210766	8.97351	2.80971	0.0188696	0.066616	-4.79718	O43865	SAHH2_HUMAN	AHCYL1	S-adenosylhomocysteine hydrolase-like protein 1
0.210579	3.84956	0.550344	0.594433	0.711102	-7.81754	Q8N0W3	FCSK_HUMAN	FCSK	L-fucose kinase
0.210307	5.55532	1.26385	0.235587	0.380989	-7.16734	Q13111	CAF1A_HUMAN	CHAF1A	Chromatin assembly factor 1 subunit A
0.210115	8.43989	3.07089	0.0121273	0.0489102	-4.34906	P63173	RL38_HUMAN	RPL38	Large ribosomal subunit protein eL38
0.210012	9.51601	4.00476	0.00261436	0.0169175	-2.76004	P37837	TALDO_HUMAN	TALDO1	Transaldolase
0.209975	8.54646	2.68966	0.0231389	0.0766858	-5.00193	P12955	PEPD_HUMAN	PEPD	Xaa-Pro dipeptidase
0.209547	7.84367	2.09624	0.0630951	0.151859	-5.98441	Q93050	VPP1_HUMAN	ATP6V0A1	V-type proton ATPase 116 kDa subunit a 1
0.209194	7.70696	3.03716	0.0128373	0.0508221	-4.40703	P62993	GRB2_HUMAN	GRB2	Growth factor receptor-bound protein 2
0.207963	6.70749	0.674028	0.515912	0.645205	-7.73729	Q96JH8	RADIL_HUMAN	RADIL	Ras-associating and dilute domain-containing protein
0.20773	6.41265	1.77747	0.10655	0.216319	-6.47489	Q96RU2	UBP28_HUMAN	USP28	Ubiquitin carboxyl-terminal hydrolase 28
0.20757	7.20123	1.3139	0.218873	0.362263	-7.10664	Q9H5U6	ZCHC4_HUMAN	ZCCHC4	rRNA N(6)-adenosine-methyltransferase ZCCHC4
0.207556	5.14361	0.746107	0.473161	0.609431	-7.68371	Q9BUL8	PDC10_HUMAN	PDCD10	Programmed cell death protein 10
0.207149	7.92401	3.52502	0.00568544	0.0290658	-3.57003	Q13188	STK3_HUMAN	STK3	Serine/threonine-protein kinase 3
0.2071	9.40095	3.92623	0.00296316	0.0184186	-2.89124	Q5GLZ8	HERC4_HUMAN	HERC4	Probable E3 ubiquitin-protein ligase HERC4
0.206719	6.68254	2.40782	0.0373446	0.106721	-5.47647	Q16740	CLPP_HUMAN	CLPP	ATP-dependent Clp protease proteolytic subunit, mitochondrial
0.206691	10.0195	5.49173	0.000287	0.00352035	-0.417814	Q13724	MOGS_HUMAN	MOGS	Mannosyl-oligosaccharide glucosidase
0.206618	7.47784	2.70218	0.0226517	0.0753897	-4.98063	Q15005	SPCS2_HUMAN	SPCS2	Signal peptidase complex subunit 2
0.206039	6.08973	2.16519	0.0562241	0.140414	-5.87401	Q9Y316	MEMO1_HUMAN	MEMO1	Protein MEMO1
0.206034	6.03105	1.8101	0.10107	0.208953	-6.42642	Q8N531	FBXL6_HUMAN	FBXL6	F-box/LRR-repeat protein 6
0.205841	12.5597	4.41867	0.00136959	0.0109801	-2.0796	P62249	RS16_HUMAN	RPS16	Small ribosomal subunit protein uS9
0.205561	7.81993	2.6363	0.0253361	0.0810642	-5.09254	Q96PZ0	PUS7_HUMAN	PUS7	Pseudouridylate synthase 7 homolog
0.205061	8.86563	3.50543	0.00587197	0.0297232	-3.60347	P60953	CDC42_HUMAN	CDC42	Cell division control protein 42 homolog
0.204641	6.92333	3.54651	0.00548786	0.0282347	-3.53337	Q9NQR4	NIT2_HUMAN	NIT2	Omega-amidase NIT2
0.204425	10.1683	4.1984	0.0019264	0.0138328	-2.43927	Q16795	NDUA9_HUMAN	NDUFA9	NADH dehydrogenase [ubiquinone] 1 alpha subcomplex subunit 9, mitochondrial
0.203524	5.17365	0.676858	0.514191	0.643622	-7.73528	P41134	ID1_HUMAN	ID1	DNA-binding protein inhibitor ID-1
0.20345	7.23488	1.7941	0.103725	0.212186	-6.45025	P60510	PP4C_HUMAN	PPP4C	Serine/threonine-protein phosphatase 4 catalytic subunit
0.202862	8.31877	3.25032	0.00897158	0.039899	-4.04062	Q5TA45	INT11_HUMAN	INTS11	Integrator complex subunit 11
0.202739	12.4487	5.57654	0.000255	0.00318856	-0.293212	P02786	TFR1_HUMAN	TFRC	Transferrin receptor protein 1
0.2026	8.52783	2.857	0.0174143	0.0628027	-4.71624	P18858	DNLI1_HUMAN	LIG1	DNA ligase 1
0.202568	8.74261	3.71079	0.00419476	0.023534	-3.25415	P05091	ALDH2_HUMAN	ALDH2	Aldehyde dehydrogenase, mitochondrial
0.202118	7.51627	2.21877	0.0513882	0.131297	-5.78737	Q9ULM6	CNOT6_HUMAN	CNOT6	CCR4-NOT transcription complex subunit 6
0.201953	9.67811	3.59444	0.00507246	0.0266812	-3.4517	O75340	PDCD6_HUMAN	PDCD6	Programmed cell death protein 6
0.201651	8.49475	3.5622	0.00534811	0.0277688	-3.50662	O60341	KDM1A_HUMAN	KDM1A	Lysine-specific histone demethylase 1A
0.20138	9.50954	3.67747	0.00442858	0.0243151	-3.31061	Q12907	LMAN2_HUMAN	LMAN2	Vesicular integral-membrane protein VIP36
0.200565	4.47729	0.883273	0.398287	0.54469	-7.56855	Q15785	TOM34_HUMAN	TOMM34	Mitochondrial import receptor subunit TOM34
0.200444	6.4571	1.45786	0.176241	0.310651	-6.92316	Q9BYD6	RM01_HUMAN	MRPL1	Large ribosomal subunit protein uL1m
0.200073	10.1335	4.26918	0.00172512	0.0129148	-2.32306	P27694	RFA1_HUMAN	RPA1	Replication protein A 70 kDa DNA-binding subunit
0.199871	10.8277	5.2753	0.000388	0.00430939	-0.740327	P13667	PDIA4_HUMAN	PDIA4	Protein disulfide-isomerase A4
0.199029	8.45264	5.05875	0.000528	0.00548835	-1.06951	A6NHR9	SMHD1_HUMAN	SMCHD1	Structural maintenance of chromosomes flexible hinge domain-containing protein 1
0.19898	12.3211	4.97567	0.000596	0.00597513	-1.19752	Q14697	GANAB_HUMAN	GANAB	Neutral alpha-glucosidase AB
0.198799	8.92726	2.91377	0.0158165	0.0585749	-4.61894	Q9Y3A5	SBDS_HUMAN	SBDS	Ribosome maturation protein SBDS
0.198153	7.8877	3.58973	0.00511182	0.0268133	-3.45973	Q9BRR6	ADPGK_HUMAN	ADPGK	ADP-dependent glucokinase
0.198129	8.43786	2.63466	0.0254069	0.0811986	-5.09532	O15355	PPM1G_HUMAN	PPM1G	Protein phosphatase 1G
0.198023	6.89513	1.25446	0.238835	0.384089	-7.17854	P52298	NCBP2_HUMAN	NCBP2	Nuclear cap-binding protein subunit 2
0.197742	9.30222	4.17336	0.0020034	0.0141992	-2.48051	P50416	CPT1A_HUMAN	CPT1A	Carnitine O-palmitoyltransferase 1, liver isoform
0.197711	5.627	1.31772	0.21764	0.361251	-7.10195	Q9GZN1	ARP6_HUMAN	ACTR6	Actin-related protein 6
0.197361	11.7954	3.40868	0.006891	0.0333272	-3.76893	P62899	RL31_HUMAN	RPL31	Large ribosomal subunit protein eL31
0.197073	8.96117	2.70212	0.0226542	0.0753897	-4.98074	Q9Y6C9	MTCH2_HUMAN	MTCH2	Mitochondrial carrier homolog 2
0.196774	6.7872	1.62398	0.136139	0.257151	-6.69654	O15061	SYNEM_HUMAN	SYNM	Synemin
0.196756	5.54072	1.39853	0.192864	0.331665	-7.00032	Q8NEC7	GSTCD_HUMAN	GSTCD	Glutathione S-transferase C-terminal domain-containing protein
0.196643	11.5359	5.54414	0.000267	0.00331138	-0.340705	P31939	PUR9_HUMAN	ATIC	Bifunctional purine biosynthesis protein ATIC
0.196219	7.40977	2.19323	0.053641	0.135825	-5.82876	P46109	CRKL_HUMAN	CRKL	Crk-like protein
0.196104	4.40122	1.21693	0.252192	0.398815	-7.2227	P35568	IRS1_HUMAN	IRS1	Insulin receptor substrate 1
0.195965	6.78945	1.59496	0.142502	0.265716	-6.73719	Q96SY0	INT14_HUMAN	INTS14	Integrator complex subunit 14
0.195927	10.2846	3.62782	0.00480265	0.0257174	-3.39493	P40925	MDHC_HUMAN	MDH1	Malate dehydrogenase, cytoplasmic
0.195682	12.5979	4.54626	0.00112751	0.00953959	-1.87396	P52209	6PGD_HUMAN	PGD	6-phosphogluconate dehydrogenase, decarboxylating
0.195618	6.3694	2.63771	0.0252752	0.0809151	-5.09013	Q9UJX5	APC4_HUMAN	ANAPC4	Anaphase-promoting complex subunit 4
0.195419	4.30786	1.11496	0.291522	0.440758	-7.33757	P51688	SPHM_HUMAN	SGSH	N-sulphoglucosamine sulphohydrolase
0.195407	6.92098	1.82129	0.0992524	0.206632	-6.4097	Q5VWN6	TASO2_HUMAN	TASOR2	Protein TASOR 2
0.195126	7.30002	2.55947	0.0288704	0.088492	-5.22244	Q15363	TMED2_HUMAN	TMED2	Transmembrane emp24 domain-containing protein 2
0.194895	9.26749	4.17267	0.00200558	0.0141992	-2.48165	Q9UJ70	NAGK_HUMAN	NAGK	N-acetyl-D-glucosamine kinase
0.194375	8.34225	3.85255	0.00333504	0.0199819	-3.01488	P78346	RPP30_HUMAN	RPP30	Ribonuclease P protein subunit p30
0.193746	7.59163	3.08179	0.0119066	0.04844	-4.33032	P35573	GDE_HUMAN	AGL	Glycogen debranching enzyme
0.193221	8.43583	3.73909	0.00400624	0.0228166	-3.20624	Q07065	CKAP4_HUMAN	CKAP4	Cytoskeleton-associated protein 4
0.193141	5.20618	1.07817	0.306841	0.45605	-7.37712	Q9P215	POGK_HUMAN	POGK	Pogo transposable element with KRAB domain
0.192973	10.331	3.25758	0.00886321	0.0395536	-4.02814	O15143	ARC1B_HUMAN	ARPC1B	Actin-related protein 2/3 complex subunit 1B
0.192962	11.4688	4.0254	0.00253001	0.0165894	-2.72565	P09211	GSTP1_HUMAN	GSTP1	Glutathione S-transferase P
0.19294	7.96916	2.81295	0.018766	0.0663631	-4.79164	Q96BM9	ARL8A_HUMAN	ARL8A	ADP-ribosylation factor-like protein 8A
0.192755	8.7891	3.10543	0.0114417	0.04724	-4.28968	Q9P0V9	SEP10_HUMAN	SEPTIN10	Septin-10
0.192725	8.56717	2.77128	0.0201421	0.0696155	-4.86284	Q9BU23	LMF2_HUMAN	LMF2	Lipase maturation factor 2
0.192651	6.39058	1.76922	0.107978	0.218078	-6.48708	Q9P2S5	WRP73_HUMAN	WRAP73	WD repeat-containing protein WRAP73
0.192129	10.27	4.7881	0.000785	0.00727369	-1.48998	P16435	NCPR_HUMAN	POR	NADPH--cytochrome P450 reductase
0.192076	5.25585	1.53912	0.155487	0.283269	-6.81416	P54252	ATX3_HUMAN	ATXN3	Ataxin-3
0.191751	7.2716	2.02194	0.071395	0.165136	-6.10184	Q8NFV4	ABHDB_HUMAN	ABHD11	sn-1-specific diacylglycerol lipase ABHD11
0.19172	9.61903	3.55673	0.00539642	0.0279426	-3.51594	P47756	CAPZB_HUMAN	CAPZB	F-actin-capping protein subunit beta
0.191646	9.55871	4.14989	0.00207855	0.0144832	-2.51924	Q16822	PCKGM_HUMAN	PCK2	Phosphoenolpyruvate carboxykinase [GTP], mitochondrial
0.19162	11.576	3.44403	0.00649893	0.0319512	-3.70842	P0DMV8;P0DMV9	HS71A_HUMAN;HS71B_HUMAN	HSPA1A;HSPA1B	Heat shock 70 kDa protein 1A;Heat shock 70 kDa protein 1B
0.191404	7.21949	3.22292	0.00939272	0.0411223	-4.0877	P09543	CN37_HUMAN	CNP	2',3'-cyclic-nucleotide 3'-phosphodiesterase
0.191129	4.55159	1.28967	0.226837	0.370984	-7.13624	Q9UHG3	PCYOX_HUMAN	PCYOX1	Prenylcysteine oxidase 1
0.190983	8.55029	3.39754	0.00701954	0.033689	-3.78801	Q9HCC0	MCCB_HUMAN	MCCC2	Methylcrotonoyl-CoA carboxylase beta chain, mitochondrial
0.190942	9.42122	1.53667	0.156081	0.283978	-6.81751	Q96HP4	OXND1_HUMAN	OXNAD1	Oxidoreductase NAD-binding domain-containing protein 1
0.190424	4.81038	1.17562	0.267581	0.416269	-7.27015	Q14691	PSF1_HUMAN	GINS1	DNA replication complex GINS protein PSF1
0.190353	8.19133	3.99899	0.00263842	0.0169823	-2.76964	Q6NYC1	JMJD6_HUMAN	JMJD6	Bifunctional arginine demethylase and lysyl-hydroxylase JMJD6
0.189997	4.82245	0.923902	0.377776	0.526848	-7.53125	Q96Q45	TM237_HUMAN	TMEM237	Transmembrane protein 237
0.189969	8.32805	4.12534	0.00216036	0.0147807	-2.55981	Q9BUJ2	HNRL1_HUMAN	HNRNPUL1	Heterogeneous nuclear ribonucleoprotein U-like protein 1
0.188762	9.7019	5.02357	0.000556	0.00568521	-1.12359	Q16531	DDB1_HUMAN	DDB1	DNA damage-binding protein 1
0.188265	7.86507	2.2053	0.0525644	0.133878	-5.80921	Q86TB9	PATL1_HUMAN	PATL1	Protein PAT1 homolog 1
0.188059	10.4759	3.39345	0.00706739	0.0338324	-3.79502	P00403	COX2_HUMAN	MT-CO2	Cytochrome c oxidase subunit 2
0.187748	9.42174	2.64638	0.0249057	0.0801414	-5.07544	Q709C8	VP13C_HUMAN	VPS13C	Intermembrane lipid transfer protein VPS13C
0.187583	7.50156	3.29141	0.00837617	0.0382513	-3.97005	O15254	ACOX3_HUMAN	ACOX3	Peroxisomal acyl-coenzyme A oxidase 3
0.187448	11.1145	2.39598	0.0381015	0.108226	-5.49615	P62314	SMD1_HUMAN	SNRPD1	Small nuclear ribonucleoprotein Sm D1
0.187431	4.58318	0.690416	0.505991	0.636593	-7.72554	Q9BX69	CARD6_HUMAN	CARD6	Caspase recruitment domain-containing protein 6
0.186162	6.84439	1.00581	0.338749	0.488978	-7.45182	Q00688	FKBP3_HUMAN	FKBP3	Peptidyl-prolyl cis-trans isomerase FKBP3
0.18596	9.39929	3.75457	0.00390692	0.0224519	-3.18008	Q7L5N1	CSN6_HUMAN	COPS6	COP9 signalosome complex subunit 6
0.185439	4.13551	0.772736	0.457952	0.598722	-7.66269	Q01167	FOXK2_HUMAN	FOXK2	Forkhead box protein K2
0.185398	5.47809	1.59919	0.141559	0.264731	-6.7313	Q86VV8	RTTN_HUMAN	RTTN	Rotatin
0.185161	8.65266	3.19116	0.0099063	0.0426086	-4.14228	O43837	IDH3B_HUMAN	IDH3B	Isocitrate dehydrogenase [NAD] subunit beta, mitochondrial
0.184907	8.51107	2.66513	0.0241243	0.0785223	-5.04362	P06730	IF4E_HUMAN	EIF4E	Eukaryotic translation initiation factor 4E
0.1846	10.1533	4.41104	0.00138571	0.0110655	-2.09196	Q92556	ELMO1_HUMAN	ELMO1	Engulfment and cell motility protein 1
0.184283	7.91845	4.13187	0.00213826	0.0147715	-2.54901	Q8TDQ7	GNPI2_HUMAN	GNPDA2	Glucosamine-6-phosphate deaminase 2
0.184179	7.12666	1.22609	0.248875	0.394897	-7.212	Q9GZN8	ADSSP_HUMAN	ADISSP	Adipose-secreted signaling protein
0.183865	5.9933	1.17874	0.266392	0.414877	-7.2666	Q6NVY1	HIBCH_HUMAN	HIBCH	3-hydroxyisobutyryl-CoA hydrolase, mitochondrial
0.183577	5.89277	0.741195	0.476001	0.611449	-7.68752	Q9NWW5	CLN6_HUMAN	CLN6	Ceroid-lipofuscinosis neuronal protein 6
0.183557	5.13719	1.57659	0.146664	0.271045	-6.76269	Q96FL9	GLT14_HUMAN	GALNT14	Polypeptide N-acetylgalactosaminyltransferase 14
0.183411	10.766	2.70248	0.0226403	0.0753897	-4.98013	Q14019	COTL1_HUMAN	COTL1	Coactosin-like protein
0.183148	8.324	3.33508	0.00778783	0.0362723	-3.8951	P35251	RFC1_HUMAN	RFC1	Replication factor C subunit 1
0.182466	6.25602	0.970736	0.355082	0.504171	-7.48652	Q9Y2Y0	AR2BP_HUMAN	ARL2BP	ADP-ribosylation factor-like protein 2-binding protein
0.182218	5.57917	0.785786	0.450616	0.592425	-7.65214	Q9Y343	SNX24_HUMAN	SNX24	Sorting nexin-24
0.182217	5.56413	1.71557	0.117697	0.231861	-6.56558	Q86VR2	RETR3_HUMAN	RETREG3	Reticulophagy regulator 3
0.18213	7.20673	1.14005	0.281422	0.431148	-7.31001	O60613	SEP15_HUMAN	SELENOF	Selenoprotein F
0.181288	7.15908	2.02234	0.0713482	0.165136	-6.10122	Q9NV88	INT9_HUMAN	INTS9	Integrator complex subunit 9
0.181209	8.48456	2.90328	0.0161002	0.0593917	-4.63693	Q9UIF9	BAZ2A_HUMAN	BAZ2A	Bromodomain adjacent to zinc finger domain protein 2A
0.181096	5.17422	1.14122	0.280961	0.430557	-7.30872	P56385	ATP5I_HUMAN	ATP5ME	ATP synthase F(0) complex subunit e, mitochondrial
0.180428	6.16218	1.87153	0.0914552	0.19493	-6.33401	Q14142	TRI14_HUMAN	TRIM14	Tripartite motif-containing protein 14
0.180277	7.13543	1.9719	0.0775569	0.17391	-6.17994	Q96DM3	RMC1_HUMAN	RMC1	Regulator of MON1-CCZ1 complex
0.179927	4.14614	0.874045	0.403053	0.548995	-7.57682	P42226	STAT6_HUMAN	STAT6	Signal transducer and activator of transcription 6
0.179753	9.43809	3.01024	0.0134344	0.0521482	-4.45329	Q9UNS2	CSN3_HUMAN	COPS3	COP9 signalosome complex subunit 3
0.17958	8.04169	2.10527	0.062152	0.150101	-5.97004	Q99733	NP1L4_HUMAN	NAP1L4	Nucleosome assembly protein 1-like 4
0.179528	9.43707	4.06722	0.00236782	0.0160047	-2.65612	P55039	DRG2_HUMAN	DRG2	Developmentally-regulated GTP-binding protein 2
0.179426	10.1892	3.44307	0.0065093	0.0319743	-3.71007	P55084	ECHB_HUMAN	HADHB	Trifunctional enzyme subunit beta, mitochondrial
0.179335	6.78951	2.56963	0.0283762	0.0873938	-5.2053	Q6P3X3	TTC27_HUMAN	TTC27	Tetratricopeptide repeat protein 27
0.179291	9.5492	4.88637	0.000679	0.00654008	-1.33616	Q5JPE7	NOMO2_HUMAN	NOMO2	BOS complex subunit NOMO2
0.178876	11.2078	4.01845	0.00255807	0.0167104	-2.73722	P36542	ATPG_HUMAN	ATP5F1C	ATP synthase F(1) complex subunit gamma, mitochondrial
0.178717	4.37333	1.03542	0.325403	0.476628	-7.42175	Q9BQG2	NUD12_HUMAN	NUDT12	NAD-capped RNA hydrolase NUDT12
0.178502	9.65321	3.30559	0.00818018	0.0376582	-3.9457	Q9H488	OFUT1_HUMAN	POFUT1	GDP-fucose protein O-fucosyltransferase 1
0.178498	6.31273	1.27265	0.232572	0.377194	-7.15678	P20248	CCNA2_HUMAN	CCNA2	Cyclin-A2
0.178075	8.6517	2.86827	0.0170847	0.0620502	-4.69695	Q9Y512	SAM50_HUMAN	SAMM50	Sorting and assembly machinery component 50 homolog
0.178012	6.4978	1.58662	0.144377	0.268048	-6.74879	O14776	TCRG1_HUMAN	TCERG1	Transcription elongation regulator 1
0.177992	9.11594	3.6874	0.00435748	0.0240407	-3.29377	Q5JRX3	PREP_HUMAN	PITRM1	Presequence protease, mitochondrial
0.177388	8.85857	1.39306	0.194462	0.333498	-7.00732	Q86U90	YRDC_HUMAN	YRDC	Threonylcarbamoyl-AMP synthase
0.1772	5.5912	0.907681	0.385873	0.533791	-7.54631	Q9H9Y4	GPN2_HUMAN	GPN2	GPN-loop GTPase 2
0.176565	5.44572	1.13575	0.283135	0.433183	-7.31477	P04062	GBA1_HUMAN	GBA1	Lysosomal acid glucosylceramidase
0.176336	6.9699	1.99642	0.0744773	0.169471	-6.14178	Q9NS86	LANC2_HUMAN	LANCL2	LanC-like protein 2
0.176195	7.26952	3.74093	0.00399429	0.0227715	-3.20313	Q86UY8	NT5D3_HUMAN	NT5DC3	5'-nucleotidase domain-containing protein 3
0.175978	11.5665	2.5372	0.0299835	0.0909823	-5.25995	P04908	H2A1B_HUMAN	H2AC4; H2AC8	Histone H2A type 1-B/E
0.175918	6.0033	1.11033	0.293417	0.442911	-7.34261	Q70IA6	MOB2_HUMAN	MOB2	MOB kinase activator 2
0.175823	9.05078	3.27264	0.00864287	0.0389619	-4.00227	O60749	SNX2_HUMAN	SNX2	Sorting nexin-2
0.175805	5.62325	2.00755	0.0731177	0.167565	-6.12438	Q9HBD1	RC3H2_HUMAN	RC3H2	Roquin-2
0.175584	6.55052	3.17373	0.0102003	0.043578	-4.17224	Q96J01	THOC3_HUMAN	THOC3	THO complex subunit 3
0.175477	7.79964	3.48906	0.00603277	0.0303473	-3.63144	P47985	UCRI_HUMAN	UQCRFS1	Cytochrome b-c1 complex subunit Rieske, mitochondrial
0.1754	5.00766	1.31481	0.218578	0.361987	-7.10552	Q16854	DGUOK_HUMAN	DGUOK	Deoxyguanosine kinase, mitochondrial
0.175102	16.1442	3.28584	0.0084544	0.0385745	-3.97961	P04406	G3P_HUMAN	GAPDH	Glyceraldehyde-3-phosphate dehydrogenase
0.174951	3.82463	0.479643	0.64203	0.750542	-7.85657	Q8N573	OXR1_HUMAN	OXR1	Oxidation resistance protein 1
0.174822	6.2698	1.24318	0.242788	0.388847	-7.19192	Q9UPR3	SMG5_HUMAN	SMG5	Nonsense-mediated mRNA decay factor SMG5
0.174649	8.22693	3.25277	0.00893484	0.0397699	-4.03641	Q9NTZ6	RBM12_HUMAN	RBM12	RNA-binding protein 12
0.174625	9.38554	3.16469	0.0103563	0.0439837	-4.18778	P20042	IF2B_HUMAN	EIF2S2	Eukaryotic translation initiation factor 2 subunit 2
0.174571	6.37665	1.26462	0.235322	0.380779	-7.16642	Q9NXX6	NSE4A_HUMAN	NSMCE4A	Non-structural maintenance of chromosomes element 4 homolog A
0.174554	7.74442	2.439	0.0354226	0.103344	-5.42454	Q96EP0	RNF31_HUMAN	RNF31	E3 ubiquitin-protein ligase RNF31
0.174395	5.2249	1.05153	0.31831	0.468459	-7.4051	Q8TEL6	TP4AP_HUMAN	TRPC4AP	Short transient receptor potential channel 4-associated protein
0.173801	7.94399	1.96493	0.0784549	0.175158	-6.19077	Q92503	S14L1_HUMAN	SEC14L1	SEC14-like protein 1
0.173535	7.90932	2.42358	0.0363608	0.104972	-5.45025	Q15043	S39AE_HUMAN	SLC39A14	Metal cation symporter ZIP14
0.172959	6.46448	1.94707	0.0807977	0.178762	-6.21839	Q8NB49	AT11C_HUMAN	ATP11C	Phospholipid-transporting ATPase IG
0.172417	10.1254	4.51887	0.00117535	0.00979862	-1.91793	Q5VYK3	ECM29_HUMAN	ECPAS	Proteasome adapter and scaffold protein ECM29
0.172252	5.23165	1.1533	0.276203	0.425345	-7.29527	Q7Z494	NPHP3_HUMAN	NPHP3	Nephrocystin-3
0.172166	10.2953	4.14852	0.00208305	0.0144966	-2.52151	P62277	RS13_HUMAN	RPS13	Small ribosomal subunit protein uS15
0.172144	8.51077	3.63083	0.00477903	0.0256396	-3.38981	Q9NVD7	PARVA_HUMAN	PARVA	Alpha-parvin
0.171643	10.661	3.16056	0.0104285	0.0441879	-4.19489	Q13547	HDAC1_HUMAN	HDAC1	Histone deacetylase 1
0.171491	10.977	3.60449	0.00498965	0.0263932	-3.43461	Q15758	AAAT_HUMAN	SLC1A5	Neutral amino acid transporter B(0)
0.171428	9.54751	2.97778	0.0141922	0.0543423	-4.50906	Q9P1U1	ARP3B_HUMAN	ACTR3B	Actin-related protein 3B
0.170642	7.75001	3.65977	0.00455837	0.0248173	-3.34066	P38435	VKGC_HUMAN	GGCX	Vitamin K-dependent gamma-carboxylase
0.170605	10.266	4.31802	0.00159927	0.012264	-2.24322	P21281	VATB2_HUMAN	ATP6V1B2	V-type proton ATPase subunit B, brain isoform
0.170561	12.002	4.36039	0.00149797	0.0117099	-2.17419	P11586	C1TC_HUMAN	MTHFD1	C-1-tetrahydrofolate synthase, cytoplasmic
0.170501	8.07926	3.10618	0.0114272	0.04724	-4.28838	Q8NEZ5	FBX22_HUMAN	FBXO22	F-box only protein 22
0.170265	8.48515	3.2298	0.00928499	0.0408176	-4.07587	P30048	PRDX3_HUMAN	PRDX3	Thioredoxin-dependent peroxide reductase, mitochondrial
0.170211	8.2899	2.33955	0.0419193	0.115741	-5.58959	Q9Y376	CAB39_HUMAN	CAB39	Calcium-binding protein 39
0.17014	7.69867	3.8868	0.00315641	0.0192384	-2.95734	Q9UNZ2	NSF1C_HUMAN	NSFL1C	NSFL1 cofactor p47
0.169699	8.28118	3.17746	0.0101368	0.0434081	-4.16584	Q9BV38	WDR18_HUMAN	WDR18	WD repeat-containing protein 18
0.169647	5.70917	0.675584	0.514965	0.644449	-7.73618	P61604	CH10_HUMAN	HSPE1	10 kDa heat shock protein, mitochondrial
0.169487	7.36082	1.77293	0.107334	0.217469	-6.4816	O43148	MCES_HUMAN	RNMT	mRNA cap guanine-N(7) methyltransferase
0.169448	5.77041	1.16927	0.27001	0.41901	-7.27733	Q9UK58	CCNL1_HUMAN	CCNL1	Cyclin-L1
0.169306	9.36518	3.12813	0.0110128	0.0461443	-4.25065	Q9UH17	ABC3B_HUMAN	APOBEC3B	DNA dC->dU-editing enzyme APOBEC-3B
0.169026	6.72109	1.91994	0.0844838	0.184459	-6.26015	Q96JB2	COG3_HUMAN	COG3	Conserved oligomeric Golgi complex subunit 3
0.168825	7.50018	4.47149	0.00126327	0.0103332	-1.99422	Q9H9P8	L2HDH_HUMAN	L2HGDH	L-2-hydroxyglutarate dehydrogenase, mitochondrial
0.168591	5.74313	0.72834	0.483485	0.618228	-7.69737	Q9BRX9	WDR83_HUMAN	WDR83	WD repeat domain-containing protein 83
0.168405	7.81567	1.2066	0.25597	0.402348	-7.23467	P06703	S10A6_HUMAN	S100A6	Protein S100-A6
0.168085	7.54173	1.34056	0.210379	0.352425	-7.07364	Q96PY5	FMNL2_HUMAN	FMNL2	Formin-like protein 2
0.168017	6.25474	1.87427	0.0910463	0.194499	-6.32985	P33121	ACSL1_HUMAN	ACSL1	Long-chain-fatty-acid--CoA ligase 1
0.167396	7.74105	1.63598	0.133585	0.253771	-6.67962	O43447	PPIH_HUMAN	PPIH	Peptidyl-prolyl cis-trans isomerase H
0.167059	9.31196	3.65598	0.00458663	0.0249152	-3.34709	P52565	GDIR1_HUMAN	ARHGDIA	Rho GDP-dissociation inhibitor 1
0.16693	5.58684	0.84901	0.41618	0.560869	-7.59889	Q9NQV6	PRD10_HUMAN	PRDM10	PR domain zinc finger protein 10
0.16692	9.2566	2.61991	0.0260521	0.0826056	-5.12031	P51665	PSMD7_HUMAN	PSMD7	26S proteasome non-ATPase regulatory subunit 7
0.166856	8.57395	3.27815	0.00856369	0.0387598	-3.99282	P30419	NMT1_HUMAN	NMT1	Glycylpeptide N-tetradecanoyltransferase 1
0.16672	9.11875	3.58717	0.00513335	0.0268763	-3.46409	Q9NZN3	EHD3_HUMAN	EHD3	EH domain-containing protein 3
0.166715	4.39245	0.869409	0.405462	0.550897	-7.58095	O75864	PPR37_HUMAN	PPP1R37	Protein phosphatase 1 regulatory subunit 37
0.16665	9.86615	3.02888	0.0130181	0.0512729	-4.42127	P00505	AATM_HUMAN	GOT2	Aspartate aminotransferase, mitochondrial
0.166257	6.46259	1.60636	0.139971	0.262618	-6.72127	Q9UJA5	TRM6_HUMAN	TRMT6	tRNA (adenine(58)-N(1))-methyltransferase non-catalytic subunit TRM6
0.166179	8.78217	2.91382	0.015815	0.0585749	-4.61885	Q06203	PUR1_HUMAN	PPAT	Amidophosphoribosyltransferase
0.16597	6.79314	2.38486	0.0388257	0.109575	-5.51461	Q96BJ3	AIDA_HUMAN	AIDA	Axin interactor, dorsalization-associated protein
0.165871	8.67175	3.59575	0.00506163	0.0266804	-3.44948	Q9UKK3	PARP4_HUMAN	PARP4	Protein mono-ADP-ribosyltransferase PARP4
0.165674	7.38144	1.82064	0.0993577	0.206775	-6.41068	Q96C19	EFHD2_HUMAN	EFHD2	EF-hand domain-containing protein D2
0.165565	5.42603	0.945036	0.367409	0.516157	-7.51129	Q9H3Q1	BORG4_HUMAN	CDC42EP4	Cdc42 effector protein 4
0.165283	4.31487	0.91308	0.383165	0.531347	-7.54132	Q8TF76	HASP_HUMAN	HASPIN	Serine/threonine-protein kinase haspin
0.165203	5.89416	0.875102	0.402505	0.548723	-7.57588	P41567	EIF1_HUMAN	EIF1	Eukaryotic translation initiation factor 1
0.164989	7.06674	2.24947	0.0488014	0.127223	-5.73741	O75815	BCAR3_HUMAN	BCAR3	Breast cancer anti-estrogen resistance protein 3
0.164869	7.1239	2.7451	0.0210584	0.0717282	-4.90752	Q9NTX5	ECHD1_HUMAN	ECHDC1	Ethylmalonyl-CoA decarboxylase
0.164604	5.22902	1.00551	0.33889	0.489055	-7.45213	Q6P4Q7	CNNM4_HUMAN	CNNM4	Metal transporter CNNM4
0.163967	4.83106	0.570261	0.581368	0.702772	-7.80564	Q9P000	COMD9_HUMAN	COMMD9	COMM domain-containing protein 9
0.16372	5.98696	1.52923	0.157895	0.286236	-6.82763	Q8WUI4	HDAC7_HUMAN	HDAC7	Histone deacetylase 7
0.163611	8.48047	2.18545	0.054346	0.137239	-5.84133	Q96AY3	FKB10_HUMAN	FKBP10	Peptidyl-prolyl cis-trans isomerase FKBP10
0.163478	7.82218	1.44213	0.180523	0.316224	-6.94382	Q15814	TBCC_HUMAN	TBCC	Tubulin-specific chaperone C
0.163174	8.00818	1.09189	0.301055	0.450227	-7.36249	Q86V87	FHI2B_HUMAN	FHIP2B	FHF complex subunit HOOK-interacting protein 2B
0.163133	7.72923	1.36524	0.202765	0.342944	-7.04268	O15118	NPC1_HUMAN	NPC1	NPC intracellular cholesterol transporter 1
0.163048	6.15203	1.67551	0.125467	0.242016	-6.62336	Q96PU4	UHRF2_HUMAN	UHRF2	E3 ubiquitin-protein ligase UHRF2
0.162976	5.03692	1.02845	0.328508	0.479319	-7.42889	Q9BSB4	ATGA1_HUMAN	ATG101	Autophagy-related protein 101
0.162655	6.20961	1.83528	0.097021	0.203488	-6.38872	Q96DX4	RSPRY_HUMAN	RSPRY1	RING finger and SPRY domain-containing protein 1
0.162626	7.70892	3.2985	0.0082776	0.0380007	-3.95788	Q99755	PI51A_HUMAN	PIP5K1A	Phosphatidylinositol 4-phosphate 5-kinase type-1 alpha
0.162518	10.0147	3.34468	0.00766433	0.0358685	-3.87863	Q9UHD1	CHRD1_HUMAN	CHORDC1	Cysteine and histidine-rich domain-containing protein 1
0.162322	10.7838	3.5714	0.0052679	0.0274432	-3.49094	O00154	BACH_HUMAN	ACOT7	Cytosolic acyl coenzyme A thioester hydrolase
0.16226	8.01227	1.64919	0.130821	0.24936	-6.6609	O00560	SDCB1_HUMAN	SDCBP	Syntenin-1
0.162039	10.3334	3.38358	0.00718423	0.0341907	-3.81194	P61513	RL37A_HUMAN	RPL37A	Large ribosomal subunit protein eL43
0.161936	8.56989	2.60189	0.0268622	0.0845095	-5.15079	P19525	E2AK2_HUMAN	EIF2AK2	Interferon-induced, double-stranded RNA-activated protein kinase
0.16169	5.75003	1.22678	0.248626	0.394614	-7.21119	Q9Y4C4	MFHA1_HUMAN	MFHAS1	Malignant fibrous histiocytoma-amplified sequence 1
0.161637	5.4476	1.87385	0.091109	0.194559	-6.33049	Q86WR0	CCD25_HUMAN	CCDC25	Coiled-coil domain-containing protein 25
0.161376	10.5412	3.20421	0.00969182	0.0419162	-4.11985	O15144	ARPC2_HUMAN	ARPC2	Actin-related protein 2/3 complex subunit 2
0.161131	6.26661	0.811418	0.436434	0.579584	-7.63099	Q9Y256	FACE2_HUMAN	RCE1	CAAX prenyl protease 2
0.161093	6.70786	2.08844	0.0639215	0.153114	-5.99682	Q8N2K0	ABD12_HUMAN	ABHD12	Lysophosphatidylserine lipase ABHD12
0.16107	5.65015	1.87177	0.0914195	0.194927	-6.33365	Q99487	PAFA2_HUMAN	PAFAH2	Platelet-activating factor acetylhydrolase 2, cytoplasmic
0.160947	7.19877	1.13383	0.2839	0.433884	-7.31689	Q9NQZ2	SAS10_HUMAN	UTP3	Something about silencing protein 10
0.160581	6.87682	1.2698	0.233545	0.378555	-7.16021	Q92604	LGAT1_HUMAN	LPGAT1	Acyl-CoA:lysophosphatidylglycerol acyltransferase 1
0.160562	9.954	2.55718	0.0289829	0.0886629	-5.2263	Q14165	MLEC_HUMAN	MLEC	Malectin
0.160519	8.89645	2.79561	0.0193268	0.0675003	-4.82128	O75306	NDUS2_HUMAN	NDUFS2	NADH dehydrogenase [ubiquinone] iron-sulfur protein 2, mitochondrial
0.160518	7.06549	1.0345	0.325812	0.476915	-7.4227	Q9BT73	PSMG3_HUMAN	PSMG3	Proteasome assembly chaperone 3
0.160322	14.105	4.54535	0.00112907	0.00953959	-1.87543	P26641	EF1G_HUMAN	EEF1G	Elongation factor 1-gamma
0.160287	4.07344	0.557473	0.589739	0.707586	-7.81333	Q13444	ADA15_HUMAN	ADAM15	Disintegrin and metalloproteinase domain-containing protein 15
0.160123	6.72422	2.16445	0.0562942	0.140462	-5.87521	Q8IUF1	ZNG1B_HUMAN	ZNG1B	Zinc-regulated GTPase metalloprotein activator 1B
0.160116	6.77589	0.861654	0.409513	0.555199	-7.58782	Q00403	TF2B_HUMAN	GTF2B	Transcription initiation factor IIB
0.15934	9.42495	3.28257	0.00850071	0.038692	-3.98523	P48506	GSH1_HUMAN	GCLC	Glutamate--cysteine ligase catalytic subunit
0.158649	9.29859	2.16874	0.0558914	0.13989	-5.86831	Q92769	HDAC2_HUMAN	HDAC2	Histone deacetylase 2
0.158285	6.09682	1.66451	0.12768	0.244827	-6.63909	Q9UNH6	SNX7_HUMAN	SNX7	Sorting nexin-7
0.157897	4.78758	0.519946	0.614669	0.727751	-7.83494	Q5W111	SPRY7_HUMAN	SPRYD7	SPRY domain-containing protein 7
0.157867	9.23483	1.85244	0.0943481	0.199221	-6.36288	Q68DK2	ZFY26_HUMAN	ZFYVE26	Zinc finger FYVE domain-containing protein 26
0.157577	8.89256	2.44805	0.034883	0.102485	-5.40944	P00533	EGFR_HUMAN	EGFR	Epidermal growth factor receptor
0.15707	12.0775	4.69379	0.000903	0.00805172	-1.6388	P22102	PUR2_HUMAN	GART	Trifunctional purine biosynthetic protein adenosine-3
0.156875	5.53191	0.751641	0.469974	0.607543	-7.67939	Q92546	RGP1_HUMAN	RGP1	RAB6A-GEF complex partner protein 2
0.156595	5.07093	1.3404	0.210431	0.352425	-7.07384	Q8NHQ8	RASF8_HUMAN	RASSF8	Ras association domain-containing protein 8
0.156259	8.57931	1.87688	0.0906599	0.19382	-6.3259	O60281	ZN292_HUMAN	ZNF292	Zinc finger protein 292
0.155743	7.52649	2.4207	0.0365386	0.10527	-5.45504	Q9BUB7	TMM70_HUMAN	TMEM70	Transmembrane protein 70, mitochondrial
0.155551	10.3793	3.22168	0.00941216	0.0411223	-4.08982	P54578	UBP14_HUMAN	USP14	Ubiquitin carboxyl-terminal hydrolase 14
0.155503	7.32113	1.36309	0.203418	0.343946	-7.04539	P04114	APOB_HUMAN	APOB	Apolipoprotein B-100
0.154981	9.22301	3.45595	0.00637205	0.0316305	-3.68804	Q96JJ7	TMX3_HUMAN	TMX3	Protein disulfide-isomerase TMX3
0.154955	6.79068	1.16725	0.270788	0.419615	-7.27961	Q9UQ13	SHOC2_HUMAN	SHOC2	Leucine-rich repeat protein SHOC-2
0.154658	7.00988	2.7114	0.0222993	0.0747816	-4.96493	Q16836	HCDH_HUMAN	HADH	Hydroxyacyl-coenzyme A dehydrogenase, mitochondrial
0.15437	7.43858	3.02639	0.013073	0.0514165	-4.42555	Q9H0P0	5NT3A_HUMAN	NT5C3A	Cytosolic 5'-nucleotidase 3A
0.154353	14.3247	1.39416	0.194142	0.33305	-7.00592	P10412	H14_HUMAN	H1-4	Histone H1.4
0.154191	11.5211	3.9839	0.00270258	0.0172941	-2.79483	P38919	IF4A3_HUMAN	EIF4A3	Eukaryotic initiation factor 4A-III
0.153734	5.81466	1.23454	0.245851	0.391972	-7.2021	Q9P2N7	KLH13_HUMAN	KLHL13	Kelch-like protein 13
0.153702	7.02554	1.68087	0.124402	0.240514	-6.61567	P11310	ACADM_HUMAN	ACADM	Medium-chain specific acyl-CoA dehydrogenase, mitochondrial
0.153633	4.26092	0.770003	0.459499	0.599785	-7.66487	P15586	GNS_HUMAN	GNS	N-acetylglucosamine-6-sulfatase
0.153596	10.1864	3.45994	0.00633011	0.0314777	-3.68121	P00367	DHE3_HUMAN	GLUD1	Glutamate dehydrogenase 1, mitochondrial
0.152986	3.8638	0.474284	0.645712	0.7533	-7.85932	Q9Y5X0	SNX10_HUMAN	SNX10	Sorting nexin-10
0.152703	5.97468	0.919069	0.380176	0.5285	-7.53576	Q8NE01	CNNM3_HUMAN	CNNM3	Metal transporter CNNM3
0.152633	14.2404	3.98087	0.00271564	0.0173579	-2.79988	P14625	ENPL_HUMAN	HSP90B1	Endoplasmin
0.15208	3.89275	0.385161	0.708364	0.802974	-7.9007	Q06481	APLP2_HUMAN	APLP2	Amyloid beta precursor like protein 2
0.151961	9.01862	3.26209	0.00879668	0.0393723	-4.0204	P48556	PSMD8_HUMAN	PSMD8	26S proteasome non-ATPase regulatory subunit 8
0.151793	11.4129	2.83267	0.0181482	0.0646254	-4.75789	P00387	NB5R3_HUMAN	CYB5R3	NADH-cytochrome b5 reductase 3
0.15179	9.23547	2.45121	0.0346963	0.102099	-5.40415	O43681	GET3_HUMAN	GET3	ATPase GET3
0.151647	10.7444	3.05977	0.0123569	0.0495328	-4.36818	P20700	LMNB1_HUMAN	LMNB1	Lamin-B1
0.151578	8.94377	3.41085	0.00686632	0.0332948	-3.76523	Q9UEY8	ADDG_HUMAN	ADD3	Gamma-adducin
0.151104	7.40337	1.22099	0.250717	0.396928	-7.21797	Q9NWB6	ARGL1_HUMAN	ARGLU1	Arginine and glutamate-rich protein 1
0.150992	11.2152	2.51541	0.0311142	0.093608	-5.2966	Q16181	SEPT7_HUMAN	SEPTIN7	Septin-7
0.150928	5.56389	1.7202	0.116828	0.230633	-6.55886	P43155	CACP_HUMAN	CRAT	Carnitine O-acetyltransferase
0.150903	4.25243	0.616115	0.551892	0.675532	-7.77674	Q8IYM2	SLN12_HUMAN	SLFN12	Ribonuclease SLFN12
0.150814	10.4245	2.98214	0.0140881	0.0541273	-4.50158	P22234	PUR6_HUMAN	PAICS	Bifunctional phosphoribosylaminoimidazole carboxylase/phosphoribosylaminoimidazole succinocarboxamide synthetase
0.150743	8.46732	3.01293	0.0133735	0.0520192	-4.44867	Q86TI2	DPP9_HUMAN	DPP9	Dipeptidyl peptidase 9
0.150314	8.34496	2.36864	0.0399066	0.111458	-5.5415	Q96C86	DCPS_HUMAN	DCPS	m7GpppX diphosphatase
0.150306	8.83848	2.43087	0.0359142	0.104197	-5.4381	P63096	GNAI1_HUMAN	GNAI1	Guanine nucleotide-binding protein G(i) subunit alpha-1
0.150216	6.96796	1.31413	0.2188	0.362248	-7.10637	Q8TF46	DI3L1_HUMAN	DIS3L	DIS3-like exonuclease 1
0.14974	5.97674	1.12858	0.286006	0.435451	-7.32267	P61225	RAP2B_HUMAN	RAP2B	Ras-related protein Rap-2b
0.14957	6.51241	1.49995	0.165207	0.296198	-6.86716	Q567V2	M17L2_HUMAN	MPV17L2	Mpv17-like protein 2
0.149156	5.40244	1.1862	0.263569	0.411503	-7.25811	Q96H22	CENPN_HUMAN	CENPN	Centromere protein N
0.149152	5.15758	0.618011	0.550692	0.674502	-7.7755	P11182	ODB2_HUMAN	DBT	Lipoamide acyltransferase component of branched-chain alpha-keto acid dehydrogenase complex, mitochondrial
0.149064	6.99188	0.691636	0.505258	0.63625	-7.72465	Q9NZE8	RM35_HUMAN	MRPL35	Large ribosomal subunit protein bL35m
0.148772	7.90219	1.95225	0.0801112	0.177703	-6.21039	Q9NPD3	EXOS4_HUMAN	EXOSC4	Exosome complex component RRP41
0.148695	10.368	3.05569	0.0124422	0.0495929	-4.37519	O43776	SYNC_HUMAN	NARS1	Asparagine--tRNA ligase, cytoplasmic
0.148686	5.52541	0.579833	0.575144	0.69689	-7.79978	P62068	UBP46_HUMAN	USP46	Ubiquitin carboxyl-terminal hydrolase 46
0.148652	5.08901	0.75753	0.466597	0.604702	-7.67477	Q9P2G1	AKIB1_HUMAN	ANKIB1	Ankyrin repeat and IBR domain-containing protein 1
0.1483	7.20813	1.97642	0.0769813	0.173239	-6.17294	P56945	BCAR1_HUMAN	BCAR1	Breast cancer anti-estrogen resistance protein 1
0.148207	7.11097	1.95883	0.0792471	0.176508	-6.20021	Q96GD4	AURKB_HUMAN	AURKB	Aurora kinase B
0.147927	11.2662	1.93009	0.0830874	0.182444	-6.24457	P84098	RL19_HUMAN	RPL19	Large ribosomal subunit protein eL19
0.147639	7.9061	1.95216	0.0801238	0.177703	-6.21053	O15321	TM9S1_HUMAN	TM9SF1	Transmembrane 9 superfamily member 1
0.147164	7.67804	1.15699	0.274763	0.42359	-7.29115	Q9H0C8	ILKAP_HUMAN	ILKAP	Integrin-linked kinase-associated serine/threonine phosphatase 2C
0.147141	7.46556	1.90651	0.0863672	0.187195	-6.28074	P00966	ASSY_HUMAN	ASS1	Argininosuccinate synthase
0.146926	5.87758	1.19451	0.260452	0.407471	-7.2486	Q8TED0	UTP15_HUMAN	UTP15	U3 small nucleolar RNA-associated protein 15 homolog
0.146831	7.65484	3.21938	0.00944845	0.0412429	-4.09377	Q15057	ACAP2_HUMAN	ACAP2	Arf-GAP with coiled-coil, ANK repeat and PH domain-containing protein 2
0.146675	10.1433	3.21873	0.00945876	0.041256	-4.09489	Q9BZZ5	API5_HUMAN	API5	Apoptosis inhibitor 5
0.146156	4.88348	0.710581	0.493945	0.62749	-7.71073	Q86X27	RGPS2_HUMAN	RALGPS2	Ras-specific guanine nucleotide-releasing factor RalGPS2
0.146078	8.91927	2.38044	0.0391175	0.110114	-5.52194	O95470	SGPL1_HUMAN	SGPL1	Sphingosine-1-phosphate lyase 1
0.145603	12.7122	3.07894	0.0119639	0.0484738	-4.33522	P30041	PRDX6_HUMAN	PRDX6	Peroxiredoxin-6
0.145312	4.42105	0.628804	0.543888	0.668635	-7.76837	Q9Y243	AKT3_HUMAN	AKT3	RAC-gamma serine/threonine-protein kinase
0.145271	7.28495	1.82731	0.0982866	0.205339	-6.40069	Q86VN1	VPS36_HUMAN	VPS36	Vacuolar protein-sorting-associated protein 36
0.1443	6.00252	1.33705	0.211482	0.353555	-7.07801	Q8N9N2	ASCC1_HUMAN	ASCC1	Activating signal cointegrator 1 complex subunit 1
0.144276	6.25181	0.498168	0.62938	0.740201	-7.84684	Q9UKX3	MYH13_HUMAN	MYH13	Myosin-13
0.143827	7.32815	3.05716	0.0124113	0.0495914	-4.37265	P42566	EPS15_HUMAN	EPS15	Epidermal growth factor receptor substrate 15
0.143564	5.81271	1.05329	0.317544	0.467576	-7.40328	Q86YS7	C2CD5_HUMAN	C2CD5	C2 domain-containing protein 5
0.143272	7.36476	1.92946	0.0831732	0.182444	-6.24553	Q92989	CLP1_HUMAN	CLP1	Polyribonucleotide 5'-hydroxyl-kinase Clp1
0.143155	6.48029	0.782364	0.452533	0.594113	-7.65492	Q9NVV0	TM38B_HUMAN	TMEM38B	Trimeric intracellular cation channel type B
0.142986	7.89722	1.97226	0.0775119	0.1739	-6.1794	O75794	CD123_HUMAN	CDC123	Translation initiation factor eIF2 assembly protein
0.142882	8.00572	2.1805	0.0547993	0.138075	-5.84933	P33316	DUT_HUMAN	DUT	Deoxyuridine 5'-triphosphate nucleotidohydrolase, mitochondrial
0.142554	4.58901	1.04188	0.322545	0.47358	-7.4151	Q15468	STIL_HUMAN	STIL	SCL-interrupting locus protein
0.142139	5.64517	0.923558	0.377947	0.526848	-7.53157	Q9NUX5	POTE1_HUMAN	POT1	Protection of telomeres protein 1
0.141939	5.23216	0.537786	0.60275	0.718159	-7.82485	Q9Y2I8	WDR37_HUMAN	WDR37	WD repeat-containing protein 37
0.141498	8.59657	3.44104	0.00653127	0.0320265	-3.71355	P50213	IDH3A_HUMAN	IDH3A	Isocitrate dehydrogenase [NAD] subunit alpha, mitochondrial
0.141322	5.56451	0.706129	0.49659	0.62969	-7.71403	Q7L1W4	LRC8D_HUMAN	LRRC8D	Volume-regulated anion channel subunit LRRC8D
0.141203	6.33597	1.0187	0.332889	0.483367	-7.43882	Q9H3L0	MMAD_HUMAN	MMADHC	Cobalamin trafficking protein CblD
0.141094	8.82281	2.23964	0.0496152	0.128613	-5.75342	Q9HAB8	PPCS_HUMAN	PPCS	Phosphopantothenate--cysteine ligase
0.140361	5.04884	0.7646	0.462565	0.601927	-7.66918	Q15853	USF2_HUMAN	USF2	Upstream stimulatory factor 2
0.140325	4.66573	0.770913	0.458983	0.599394	-7.66415	Q4ADV7	RIC1_HUMAN	RIC1	Guanine nucleotide exchange factor subunit RIC1
0.140323	5.33913	0.607733	0.557216	0.679838	-7.78217	Q7RTN6	STRAA_HUMAN	STRADA	STE20-related kinase adapter protein alpha
0.140112	5.87282	1.02672	0.329285	0.479981	-7.43067	P27144	KAD4_HUMAN	AK4	Adenylate kinase 4, mitochondrial
0.139858	12.0387	3.18274	0.0100473	0.043123	-4.15676	P31946	1433B_HUMAN	YWHAB	14-3-3 protein beta/alpha
0.139714	6.26238	1.63259	0.134301	0.254788	-6.6844	Q96GG9	DCNL1_HUMAN	DCUN1D1	DCN1-like protein 1
0.139674	4.7126	0.667618	0.519824	0.648421	-7.74181	Q8WUD1	RAB2B_HUMAN	RAB2B	Ras-related protein Rab-2B
0.139479	7.6053	2.26051	0.047902	0.125924	-5.71938	P61011	SRP54_HUMAN	SRP54	Signal recognition particle subunit SRP54
0.139344	10.459	3.22183	0.00940979	0.0411223	-4.08957	P07384	CAN1_HUMAN	CAPN1	Calpain-1 catalytic subunit
0.138779	6.68683	1.48069	0.17018	0.302899	-6.89291	P14373	TRI27_HUMAN	TRIM27	Zinc finger protein RFP
0.138624	7.37849	2.02166	0.0714281	0.165136	-6.10228	Q08752	PPID_HUMAN	PPID	Peptidyl-prolyl cis-trans isomerase D
0.138209	10.5156	2.32609	0.0428836	0.117133	-5.61177	P13804	ETFA_HUMAN	ETFA	Electron transfer flavoprotein subunit alpha, mitochondrial
0.138181	7.17938	1.22256	0.25015	0.396252	-7.21613	Q8TA86	RP9_HUMAN	RP9	Retinitis pigmentosa 9 protein
0.138128	5.81205	0.942221	0.368778	0.517628	-7.51397	Q9HA64	KT3K_HUMAN	FN3KRP	Ketosamine-3-kinase
0.137764	6.76797	1.09418	0.300099	0.449153	-7.36004	P56556	NDUA6_HUMAN	NDUFA6	NADH dehydrogenase [ubiquinone] 1 alpha subcomplex subunit 6
0.137058	4.3807	0.526381	0.610356	0.72386	-7.83134	P52848	NDST1_HUMAN	NDST1	Bifunctional heparan sulfate N-deacetylase/N-sulfotransferase 1
0.137052	10.0785	2.87322	0.0169418	0.0616899	-4.68846	Q99714	HCD2_HUMAN	HSD17B10	3-hydroxyacyl-CoA dehydrogenase type-2
0.136984	6.41763	0.661727	0.523435	0.651473	-7.74594	P62273	RS29_HUMAN	RPS29	Small ribosomal subunit protein uS14
0.136744	6.10504	1.31522	0.218444	0.361968	-7.10502	O96006	ZBED1_HUMAN	ZBED1	E3 SUMO-protein ligase ZBED1
0.136697	8.93285	2.98875	0.0139315	0.0537041	-4.49023	Q96IJ6	GMPPA_HUMAN	GMPPA	Mannose-1-phosphate guanylyltransferase regulatory subunit alpha
0.13647	9.07574	2.63563	0.025365	0.0811104	-5.09367	O43491	E41L2_HUMAN	EPB41L2	Band 4.1-like protein 2
0.136409	7.87718	2.05994	0.0670286	0.157958	-6.042	Q9Y3A3	PHOCN_HUMAN	MOB4	MOB-like protein phocein
0.136343	5.66866	2.00593	0.0733145	0.167837	-6.12692	Q9BWT3	PAPOG_HUMAN	PAPOLG	Poly(A) polymerase gamma
0.136007	5.77441	1.09822	0.298419	0.447877	-7.3557	Q96JM3	CHAP1_HUMAN	CHAMP1	Chromosome alignment-maintaining phosphoprotein 1
0.135916	10.4653	2.72031	0.0219645	0.0740547	-4.94977	Q9NSE4	SYIM_HUMAN	IARS2	Isoleucine--tRNA ligase, mitochondrial
0.135863	6.64543	1.10667	0.294924	0.444354	-7.34658	P67870	CSK2B_HUMAN	CSNK2B	Casein kinase II subunit beta
0.135764	9.37008	2.11296	0.0613589	0.148695	-5.95777	Q9Y3I0	RTCB_HUMAN	RTCB	RNA-splicing ligase RtcB homolog
0.135602	8.44023	1.98347	0.0760891	0.171779	-6.16196	Q8NBF2	NHLC2_HUMAN	NHLRC2	NHL repeat-containing protein 2
0.135599	7.27067	1.51124	0.162352	0.292619	-6.85197	P49917	DNLI4_HUMAN	LIG4	DNA ligase 4
0.135433	6.94832	0.968591	0.356099	0.505346	-7.4886	Q00169	PIPNA_HUMAN	PITPNA	Phosphatidylinositol transfer protein alpha isoform
0.134869	11.7663	2.94423	0.0150211	0.0567465	-4.56667	P13489	RINI_HUMAN	RNH1	Ribonuclease inhibitor
0.134794	6.33385	2.08374	0.0644245	0.153912	-6.00429	Q8WXH0	SYNE2_HUMAN	SYNE2	Nesprin-2
0.134672	7.41934	1.89371	0.0881975	0.190041	-6.30028	Q99615	DNJC7_HUMAN	DNAJC7	DnaJ homolog subfamily C member 7
0.134671	8.92947	2.19268	0.0536903	0.135826	-5.82964	P43355	MAGA1_HUMAN	MAGEA1	Melanoma-associated antigen 1
0.134451	11.33	3.41273	0.00684486	0.0332464	-3.762	P33992	MCM5_HUMAN	MCM5	DNA replication licensing factor MCM5
0.134425	6.60851	1.25725	0.237866	0.383247	-7.17522	Q96JK2	DCAF5_HUMAN	DCAF5	DDB1- and CUL4-associated factor 5
0.134317	7.97844	2.62808	0.0256923	0.0819252	-5.10645	O60547	GMDS_HUMAN	GMDS	GDP-mannose 4,6 dehydratase
0.133929	8.70352	1.94881	0.0805668	0.178391	-6.21571	Q9Y221	NIP7_HUMAN	NIP7	60S ribosome subunit biogenesis protein NIP7 homolog
0.133587	7.29526	2.13714	0.0589287	0.145237	-5.91909	Q9NQT8	KI13B_HUMAN	KIF13B	Kinesin-like protein KIF13B
0.133353	8.14768	1.70152	0.120372	0.235691	-6.58593	P68400	CSK21_HUMAN	CSNK2A1	Casein kinase II subunit alpha
0.13335	12.4689	2.31599	0.0436219	0.118005	-5.62841	P62805	H4_HUMAN	H4C1	Histone H4
0.133301	7.51902	1.33944	0.21073	0.352822	-7.07503	P05166	PCCB_HUMAN	PCCB	Propionyl-CoA carboxylase beta chain, mitochondrial
0.133236	9.56254	0.774588	0.456907	0.597909	-7.6612	P14923	PLAK_HUMAN	JUP	Junction plakoglobin
0.132961	6.71605	1.93226	0.0827912	0.182031	-6.24123	Q9Y4E6	WDR7_HUMAN	WDR7	WD repeat-containing protein 7
0.13295	11.0039	3.76868	0.00381857	0.0220594	-3.15623	P34897	GLYM_HUMAN	SHMT2	Serine hydroxymethyltransferase, mitochondrial
0.132892	8.2669	1.84202	0.0959632	0.201795	-6.37859	Q96G03	PGM2_HUMAN	PGM2	Phosphopentomutase
0.132772	13.6488	3.29822	0.00828151	0.0380007	-3.95836	P06576	ATPB_HUMAN	ATP5F1B	ATP synthase F(1) complex subunit beta, mitochondrial
0.132549	10.9196	3.48417	0.00608167	0.0305111	-3.63979	Q8NBS9	TXND5_HUMAN	TXNDC5	Thioredoxin domain-containing protein 5
0.132331	4.83358	0.661301	0.523697	0.651476	-7.74624	Q8NHY2	COP1_HUMAN	COP1	E3 ubiquitin-protein ligase COP1
0.131779	5.20004	0.894709	0.392436	0.539522	-7.5582	Q99569	PKP4_HUMAN	PKP4	Plakophilin-4
0.131546	10.0705	0.325553	0.751623	0.833594	-7.92372	P62736	ACTA_HUMAN	ACTA2	Actin, aortic smooth muscle
0.13135	7.50282	1.22217	0.250289	0.396361	-7.21658	P36405	ARL3_HUMAN	ARL3	ADP-ribosylation factor-like protein 3
0.131219	10.1686	2.36662	0.0400431	0.111772	-5.54484	Q92598	HS105_HUMAN	HSPH1	Heat shock protein 105 kDa
0.130749	5.17534	0.552705	0.592876	0.70985	-7.81615	Q8WZ82	OVCA2_HUMAN	OVCA2	Esterase OVCA2
0.13071	9.724	2.74877	0.0209274	0.0714978	-4.90126	Q9HB07	MYG1_HUMAN	MYG1	MYG1 exonuclease
0.13051	5.24721	0.707387	0.495842	0.629307	-7.7131	Q8WWH5	TRUB1_HUMAN	TRUB1	Pseudouridylate synthase TRUB1
0.130281	7.44347	0.963037	0.358743	0.50771	-7.494	Q9NP97	DLRB1_HUMAN	DYNLRB1	Dynein light chain roadblock-type 1
0.13016	5.19358	0.596651	0.5643	0.686254	-7.78926	P52824	DGKQ_HUMAN	DGKQ	Diacylglycerol kinase theta
0.129962	11.3584	3.55919	0.00537469	0.0278812	-3.51176	Q14195	DPYL3_HUMAN	DPYSL3	Dihydropyrimidinase-related protein 3
0.129958	6.75467	0.987935	0.347003	0.496825	-7.46963	Q15428	SF3A2_HUMAN	SF3A2	Splicing factor 3A subunit 2
0.129922	9.21669	1.92966	0.0831464	0.182444	-6.24523	P22392	NDKB_HUMAN	NME2	Nucleoside diphosphate kinase B
0.129874	9.51478	2.82057	0.018525	0.0657578	-4.77861	P40926	MDHM_HUMAN	MDH2	Malate dehydrogenase, mitochondrial
0.129566	11.1504	3.39598	0.00703777	0.0337192	-3.79069	P45974	UBP5_HUMAN	USP5	Ubiquitin carboxyl-terminal hydrolase 5
0.129014	8.71331	2.89104	0.0164375	0.0601641	-4.65791	P49189	AL9A1_HUMAN	ALDH9A1	4-trimethylaminobutyraldehyde dehydrogenase
0.129	7.8935	2.37818	0.0392671	0.11037	-5.52568	Q15555	MARE2_HUMAN	MAPRE2	Microtubule-associated protein RP/EB family member 2
0.128946	7.02417	2.2533	0.0484871	0.126871	-5.73115	Q9UIC8	LCMT1_HUMAN	LCMT1	Leucine carboxyl methyltransferase 1
0.128532	9.74972	1.60524	0.140218	0.262834	-6.72284	Q15382	RHEB_HUMAN	RHEB	GTP-binding protein Rheb
0.128348	7.41745	1.14418	0.27979	0.42958	-7.30544	O14966	RAB7L_HUMAN	RAB29	Ras-related protein Rab-7L1
0.128332	9.78548	2.49485	0.0322197	0.0962668	-5.33111	Q9UBE0	SAE1_HUMAN	SAE1	SUMO-activating enzyme subunit 1
0.128236	9.05607	2.25816	0.0480918	0.126218	-5.72322	P28482	MK01_HUMAN	MAPK1	Mitogen-activated protein kinase 1
0.127858	10.8581	2.79791	0.0192513	0.0672784	-4.81734	Q9UHX1	PUF60_HUMAN	PUF60	Poly(U)-binding-splicing factor PUF60
0.127781	7.67084	1.76108	0.109404	0.219395	-6.49907	Q9Y4P1	ATG4B_HUMAN	ATG4B	Cysteine protease ATG4B
0.12776	7.64066	0.982848	0.349378	0.499086	-7.47465	Q04760	LGUL_HUMAN	GLO1	Lactoylglutathione lyase
0.127452	6.92659	1.48772	0.16835	0.300471	-6.88353	Q8N543	OGFD1_HUMAN	OGFOD1	Prolyl 3-hydroxylase OGFOD1
0.127294	7.93056	2.43462	0.0356862	0.103982	-5.43184	P49748	ACADV_HUMAN	ACADVL	Very long-chain specific acyl-CoA dehydrogenase, mitochondrial
0.127081	7.42113	1.10918	0.293889	0.44315	-7.34386	O95571	ETHE1_HUMAN	ETHE1	Persulfide dioxygenase ETHE1, mitochondrial
0.126883	6.28565	1.09775	0.298611	0.447877	-7.3562	P09417	DHPR_HUMAN	QDPR	Dihydropteridine reductase
0.12686	6.75429	1.27958	0.230223	0.374804	-7.14844	P49441	INPP_HUMAN	INPP1	Inositol polyphosphate 1-phosphatase
0.126859	8.36385	0.6782	0.513376	0.642842	-7.73432	Q58FF6	H90B4_HUMAN	HSP90AB4P	Putative heat shock protein HSP 90-beta 4
0.126848	8.054	2.27718	0.0465745	0.123122	-5.69211	Q53H12	AGK_HUMAN	AGK	Acylglycerol kinase, mitochondrial
0.126584	9.73045	2.66677	0.0240569	0.078348	-5.04082	Q2NL82	TSR1_HUMAN	TSR1	Pre-rRNA-processing protein TSR1 homolog
0.126382	8.95862	1.76252	0.109151	0.219156	-6.49695	Q71UM5	RS27L_HUMAN	RPS27L	Ribosomal protein eS27-like
0.126199	4.19364	0.283999	0.782335	0.856636	-7.93753	Q6P1L8	RM14_HUMAN	MRPL14	Large ribosomal subunit protein uL14m
0.126187	10.4499	1.12943	0.285667	0.435287	-7.32174	Q7Z333	SETX_HUMAN	SETX	Probable helicase senataxin
0.125949	7.61785	2.1235	0.0602882	0.147429	-5.94093	Q8IXI2	MIRO1_HUMAN	RHOT1	Mitochondrial Rho GTPase 1
0.125918	5.17348	0.440921	0.66886	0.772783	-7.87577	Q6UVJ0	SAS6_HUMAN	SASS6	Spindle assembly abnormal protein 6 homolog
0.124917	7.31963	1.50865	0.163004	0.293352	-6.85546	Q13011	ECH1_HUMAN	ECH1	Delta(3,5)-Delta(2,4)-dienoyl-CoA isomerase, mitochondrial
0.124916	7.00487	0.892207	0.393711	0.540658	-7.56047	P83111	LACTB_HUMAN	LACTB	Serine beta-lactamase-like protein LACTB, mitochondrial
0.124574	4.07426	0.42183	0.682274	0.783948	-7.88467	Q7Z6J0	SH3R1_HUMAN	SH3RF1	E3 ubiquitin-protein ligase SH3RF1
0.12444	9.4501	2.13213	0.0594246	0.146077	-5.92712	P15170	ERF3A_HUMAN	GSPT1	Eukaryotic peptide chain release factor GTP-binding subunit ERF3A
0.124322	6.07176	1.09645	0.299153	0.448104	-7.3576	Q96FN4	CPNE2_HUMAN	CPNE2	Copine-2
0.124267	8.05573	1.97597	0.0770382	0.173298	-6.17363	Q14318	FKBP8_HUMAN	FKBP8	Peptidyl-prolyl cis-trans isomerase FKBP8
0.124077	8.73942	1.50796	0.16318	0.293495	-6.8564	Q9HDC9	APMAP_HUMAN	APMAP	Adipocyte plasma membrane-associated protein
0.124064	5.46632	0.751061	0.470307	0.607695	-7.67985	Q9H0L4	CSTFT_HUMAN	CSTF2T	Cleavage stimulation factor subunit 2 tau variant
0.123932	5.86824	1.53401	0.156727	0.284793	-6.82113	Q9UKZ1	CNO11_HUMAN	CNOT11	CCR4-NOT transcription complex subunit 11
0.123438	13.1257	2.59784	0.0270476	0.0846681	-5.15764	P08243	ASNS_HUMAN	ASNS	Asparagine synthetase [glutamine-hydrolyzing]
0.123098	6.95467	1.27955	0.230235	0.374804	-7.14849	Q96FX7	TRM61_HUMAN	TRMT61A	tRNA (adenine(58)-N(1))-methyltransferase catalytic subunit TRMT61A
0.123097	6.25106	0.849666	0.415832	0.560534	-7.59832	Q9BPZ7	SIN1_HUMAN	MAPKAP1	Target of rapamycin complex 2 subunit MAPKAP1
0.122725	9.59438	2.80085	0.0191555	0.0670679	-4.81232	Q02809	PLOD1_HUMAN	PLOD1	Procollagen-lysine,2-oxoglutarate 5-dioxygenase 1
0.122573	8.28714	1.68092	0.124391	0.240514	-6.61559	Q9UL46	PSME2_HUMAN	PSME2	Proteasome activator complex subunit 2
0.122535	5.01056	0.924454	0.377502	0.526793	-7.53073	Q9H6A9	PCX3_HUMAN	PCNX3	Pecanex-like protein 3
0.122476	7.22916	2.06108	0.0669013	0.157724	-6.04019	Q8IVD9	NUDC3_HUMAN	NUDCD3	NudC domain-containing protein 3
0.121809	5.91074	0.734817	0.479705	0.615191	-7.69242	Q643R3	LPCT4_HUMAN	LPCAT4	Lysophospholipid acyltransferase LPCAT4
0.121414	7.59675	1.02022	0.332205	0.483114	-7.43728	P50148	GNAQ_HUMAN	GNAQ	Guanine nucleotide-binding protein G(q) subunit alpha
0.121151	10.0616	2.41322	0.0370048	0.106116	-5.46749	Q8WYA6	CTBL1_HUMAN	CTNNBL1	Beta-catenin-like protein 1
0.121097	9.07921	2.68416	0.0233563	0.0771345	-5.01128	P42166	LAP2A_HUMAN	TMPO	Lamina-associated polypeptide 2, isoform alpha
0.121075	5.76933	1.14728	0.278564	0.428163	-7.30198	Q9Y3C6	PPIL1_HUMAN	PPIL1	Peptidyl-prolyl cis-trans isomerase-like 1
0.121055	8.62044	3.05604	0.0124349	0.0495929	-4.37459	Q13459	MYO9B_HUMAN	MYO9B	Unconventional myosin-IXb
0.121005	9.92608	2.39912	0.0378991	0.107868	-5.49093	P14324	FPPS_HUMAN	FDPS	Farnesyl pyrophosphate synthase
0.12098	6.79571	1.23929	0.244163	0.390163	-7.19651	Q96D53	COQ8B_HUMAN	COQ8B	Atypical kinase COQ8B, mitochondrial
0.120922	7.35894	1.24514	0.242096	0.388069	-7.18959	P51398	RT29_HUMAN	DAP3	Small ribosomal subunit protein mS29
0.120443	10.849	3.08278	0.0118866	0.0484391	-4.32862	Q02790	FKBP4_HUMAN	FKBP4	Peptidyl-prolyl cis-trans isomerase FKBP4
0.120424	11.2656	3.11652	0.0112301	0.0467423	-4.27061	Q12905	ILF2_HUMAN	ILF2	Interleukin enhancer-binding factor 2
0.12025	6.99166	0.769652	0.459697	0.599879	-7.66515	Q86X76	NIT1_HUMAN	NIT1	Deaminated glutathione amidase
0.120199	12.4775	1.59524	0.142437	0.265716	-6.73679	P46779	RL28_HUMAN	RPL28	Large ribosomal subunit protein eL28
0.119318	11.3467	3.4382	0.00656205	0.0321216	-3.71841	P49915	GUAA_HUMAN	GMPS	GMP synthase [glutamine-hydrolyzing]
0.119148	5.03948	1.12919	0.285763	0.435287	-7.32201	Q13451	FKBP5_HUMAN	FKBP5	Peptidyl-prolyl cis-trans isomerase FKBP5
0.1186	8.31624	1.59498	0.142497	0.265716	-6.73716	P48047	ATPO_HUMAN	ATP5PO	ATP synthase peripheral stalk subunit OSCP, mitochondrial
0.118311	7.63213	1.72389	0.11614	0.229674	-6.55349	Q14149	MORC3_HUMAN	MORC3	MORC family CW-type zinc finger protein 3
0.11813	5.99756	0.850205	0.415546	0.560283	-7.59785	Q9H967	WDR76_HUMAN	WDR76	WD repeat-containing protein 76
0.11803	5.5918	0.839053	0.421481	0.565313	-7.60752	Q9H1D9	RPC6_HUMAN	POLR3F	DNA-directed RNA polymerase III subunit RPC6
0.1179	6.29611	0.503153	0.625997	0.737297	-7.84416	Q14667	BLTP2_HUMAN	BLTP2	Bridge-like lipid transfer protein family member 2
0.117694	8.9157	1.43493	0.182514	0.318623	-6.95323	P11177	ODPB_HUMAN	PDHB	Pyruvate dehydrogenase E1 component subunit beta, mitochondrial
0.117459	7.74511	1.07787	0.306969	0.45605	-7.37744	Q8IYD1	ERF3B_HUMAN	GSPT2	Eukaryotic peptide chain release factor GTP-binding subunit ERF3B
0.117406	10.6743	3.00888	0.0134653	0.0522325	-4.45564	P07954	FUMH_HUMAN	FH	Fumarate hydratase, mitochondrial
0.117161	7.11969	1.23123	0.24703	0.392965	-7.20598	Q86V81	THOC4_HUMAN	ALYREF	THO complex subunit 4
0.116971	9.04043	1.24657	0.241593	0.387593	-7.1879	Q16186	ADRM1_HUMAN	ADRM1	Proteasomal ubiquitin receptor ADRM1
0.116823	9.19075	2.32806	0.0427414	0.116882	-5.60854	O60218	AK1BA_HUMAN	AKR1B10	Aldo-keto reductase family 1 member B10
0.116499	6.01805	0.717945	0.489591	0.623899	-7.70523	Q13043	STK4_HUMAN	STK4	Serine/threonine-protein kinase 4
0.116277	10.0408	2.29737	0.0450148	0.120352	-5.65901	O94776	MTA2_HUMAN	MTA2	Metastasis-associated protein MTA2
0.116042	5.02679	0.698061	0.501403	0.633659	-7.71997	Q9UKJ3	GPTC8_HUMAN	GPATCH8	G patch domain-containing protein 8
0.115761	7.35031	1.64877	0.130907	0.249439	-6.66149	Q9NV06	DCA13_HUMAN	DCAF13	DDB1- and CUL4-associated factor 13
0.11565	4.81759	0.872571	0.403818	0.549457	-7.57814	Q96DT6	ATG4C_HUMAN	ATG4C	Cysteine protease ATG4C
0.115598	11.369	1.81927	0.0995792	0.206993	-6.41273	P61619	S61A1_HUMAN	SEC61A1	Protein transport protein Sec61 subunit alpha isoform 1
0.115499	8.75883	2.39295	0.0382976	0.10853	-5.50119	P51153	RAB13_HUMAN	RAB13	Ras-related protein Rab-13
0.115088	11.3646	2.44069	0.0353212	0.10328	-5.42172	Q16881	TRXR1_HUMAN	TXNRD1	Thioredoxin reductase 1, cytoplasmic
0.115008	4.38129	0.795429	0.445246	0.587966	-7.64426	Q6W2J9	BCOR_HUMAN	BCOR	BCL-6 corepressor
0.114909	6.7392	2.28972	0.0455997	0.121341	-5.67157	P51946	CCNH_HUMAN	CCNH	Cyclin-H
0.114713	6.10426	1.17391	0.268233	0.416595	-7.27208	Q5XKP0	MIC13_HUMAN	MICOS13	MICOS complex subunit MIC13
0.114495	11.7549	2.43966	0.0353828	0.103344	-5.42344	Q9H0U4	RAB1B_HUMAN	RAB1B	Ras-related protein Rab-1B
0.114447	6.17578	1.11443	0.291739	0.440968	-7.33815	O43709	BUD23_HUMAN	BUD23	18S rRNA (guanine-N(7))-methyltransferase
0.11417	9.10754	1.61987	0.137025	0.258414	-6.70233	Q9NRW3	ABC3C_HUMAN	APOBEC3C	DNA dC->dU-editing enzyme APOBEC-3C
0.114139	4.28409	0.438991	0.67021	0.773552	-7.87669	Q9Y4D8	HECD4_HUMAN	HECTD4	Probable E3 ubiquitin-protein ligase HECTD4
0.114017	8.79125	2.09092	0.0636578	0.152742	-5.99288	Q92552	RT27_HUMAN	MRPS27	Small ribosomal subunit protein mS27
0.11361	5.98997	1.14597	0.279083	0.428844	-7.30345	P09110	THIK_HUMAN	ACAA1	3-ketoacyl-CoA thiolase, peroxisomal
0.113229	8.9442	1.99509	0.074641	0.169595	-6.14385	Q68EM7	RHG17_HUMAN	ARHGAP17	Rho GTPase-activating protein 17
0.113221	7.59008	2.86532	0.0171704	0.0622814	-4.702	Q14997	PSME4_HUMAN	PSME4	Proteasome activator complex subunit 4
0.112806	5.78596	0.429361	0.676968	0.779598	-7.88121	Q96CM3	RUSD4_HUMAN	RPUSD4	Pseudouridylate synthase RPUSD4, mitochondrial
0.112772	5.37208	0.886736	0.396509	0.542916	-7.56543	Q9H9Q4	NHEJ1_HUMAN	NHEJ1	Non-homologous end-joining factor 1
0.112641	8.6101	2.27523	0.0467283	0.123471	-5.69532	Q6NUK1	SCMC1_HUMAN	SLC25A24	Mitochondrial adenyl nucleotide antiporter SLC25A24
0.11255	8.06503	1.56695	0.148889	0.273919	-6.776	Q8IWS0	PHF6_HUMAN	PHF6	PHD finger protein 6
0.112425	8.74436	1.84284	0.0958352	0.201675	-6.37735	Q96L92	SNX27_HUMAN	SNX27	Sorting nexin-27
0.112332	8.59134	2.06822	0.0661108	0.15671	-6.02889	Q92696	PGTA_HUMAN	RABGGTA	Geranylgeranyl transferase type-2 subunit alpha
0.11232	6.59315	2.30481	0.0444533	0.119588	-5.6468	Q86W56	PARG_HUMAN	PARG	Poly(ADP-ribose) glycohydrolase
0.112044	6.51003	1.51092	0.162434	0.292619	-6.8524	Q8IUC4	RHPN2_HUMAN	RHPN2	Rhophilin-2
0.112044	10.3812	1.81755	0.0998566	0.207319	-6.4153	P46063	RECQ1_HUMAN	RECQL	ATP-dependent DNA helicase Q1
0.111961	8.17226	1.80667	0.101635	0.209496	-6.43155	Q9Y6I3	EPN1_HUMAN	EPN1	Epsin-1
0.111889	7.60695	2.37576	0.0394288	0.110714	-5.52971	Q9Y2G5	OFUT2_HUMAN	POFUT2	GDP-fucose protein O-fucosyltransferase 2
0.111711	9.34361	2.59816	0.0270329	0.0846681	-5.1571	Q12996	CSTF3_HUMAN	CSTF3	Cleavage stimulation factor subunit 3
0.111515	7.47342	1.7423	0.11276	0.224407	-6.52663	Q9NXV6	CARF_HUMAN	CDKN2AIP	CDKN2A-interacting protein
0.111497	5.44267	1.10938	0.293808	0.443146	-7.34364	Q6UX04	CWC27_HUMAN	CWC27	Spliceosome-associated protein CWC27 homolog
0.111415	5.27861	0.645038	0.533746	0.659829	-7.75744	Q92993	KAT5_HUMAN	KAT5	Histone acetyltransferase KAT5
0.111339	6.389	0.779209	0.454304	0.595608	-7.65748	Q9BQ95	ECSIT_HUMAN	ECSIT	Evolutionarily conserved signaling intermediate in Toll pathway, mitochondrial
0.111243	9.69364	2.73977	0.02125	0.0722087	-4.91661	P23919	KTHY_HUMAN	DTYMK	Thymidylate kinase
0.111213	7.997	1.2641	0.235501	0.38096	-7.16705	P78406	RAE1L_HUMAN	RAE1	mRNA export factor RAE1
0.111186	7.03058	0.681801	0.511192	0.641006	-7.73175	Q9P0J0	NDUAD_HUMAN	NDUFA13	NADH dehydrogenase [ubiquinone] 1 alpha subcomplex subunit 13
0.111064	9.14718	1.01209	0.335889	0.48573	-7.44551	P49773	HINT1_HUMAN	HINT1	Adenosine 5'-monophosphoramidase HINT1
0.111057	9.17237	2.50471	0.0316847	0.0951216	-5.31456	Q96C36	P5CR2_HUMAN	PYCR2	Pyrroline-5-carboxylate reductase 2
0.110691	11.7707	2.34797	0.0413269	0.114562	-5.57569	P41091	IF2G_HUMAN	EIF2S3	Eukaryotic translation initiation factor 2 subunit 3
0.110628	4.51416	0.566358	0.583916	0.704404	-7.808	Q9NP87	DPOLM_HUMAN	POLM	DNA-directed DNA/RNA polymerase mu
0.110219	7.37807	1.07504	0.308172	0.457116	-7.38044	Q9Y3E5	PTH2_HUMAN	PTRH2	Peptidyl-tRNA hydrolase 2, mitochondrial
0.109832	7.65111	1.36012	0.204325	0.344988	-7.04913	Q9UP83	COG5_HUMAN	COG5	Conserved oligomeric Golgi complex subunit 5
0.109755	8.07954	1.8001	0.102722	0.210823	-6.44133	Q96EN8	MOCOS_HUMAN	MOCOS	Molybdenum cofactor sulfurase
0.109698	4.75273	0.441878	0.668191	0.772168	-7.87532	O15327	INP4B_HUMAN	INPP4B	Inositol polyphosphate 4-phosphatase type II
0.109325	10.8214	1.91138	0.0856797	0.186349	-6.27328	Q16851	UGPA_HUMAN	UGP2	UTP--glucose-1-phosphate uridylyltransferase
0.108972	8.13549	1.68878	0.122844	0.238972	-6.6043	Q96GM8	TOE1_HUMAN	TOE1	Target of EGR1 protein 1
0.108869	5.22103	0.886286	0.39674	0.543006	-7.56583	Q8NEL9	DDHD1_HUMAN	DDHD1	Phospholipase DDHD1
0.108826	8.78375	1.71735	0.117363	0.231364	-6.563	Q16513	PKN2_HUMAN	PKN2	Serine/threonine-protein kinase N2
0.108583	6.56162	1.24077	0.243637	0.389654	-7.19476	P29218	IMPA1_HUMAN	IMPA1	Inositol monophosphatase 1
0.108311	11.1613	3.12104	0.011145	0.0466633	-4.26283	P52789	HXK2_HUMAN	HK2	Hexokinase-2
0.108147	8.32144	1.69338	0.121947	0.237825	-6.59768	Q7Z4G4	TRM11_HUMAN	TRMT11	tRNA (guanine(10)-N(2))-methyltransferase TRMT11
0.107855	12.7467	2.49829	0.032032	0.0958582	-5.32534	P26373	RL13_HUMAN	RPL13	Large ribosomal subunit protein eL13
0.107804	5.79458	1.01944	0.332557	0.483253	-7.43807	Q9UHB4	NDOR1_HUMAN	NDOR1	NADPH-dependent diflavin oxidoreductase 1
0.107466	6.31478	0.75403	0.468602	0.60637	-7.67752	Q9Y508	RN114_HUMAN	RNF114	E3 ubiquitin-protein ligase RNF114
0.107422	7.51136	1.41482	0.188171	0.32638	-6.97934	O75608	LYPA1_HUMAN	LYPLA1	Acyl-protein thioesterase 1
0.107324	4.9829	0.692906	0.504494	0.63597	-7.72373	Q9NVX0	HAUS2_HUMAN	HAUS2	HAUS augmin-like complex subunit 2
0.10723	7.6483	1.97796	0.0767853	0.172903	-6.17054	Q12923	PTN13_HUMAN	PTPN13	Tyrosine-protein phosphatase non-receptor type 13
0.107104	6.89124	1.16506	0.271634	0.420258	-7.28208	Q9H9G7	AGO3_HUMAN	2003-08-01	Protein argonaute-3
0.107054	8.55655	1.68775	0.123046	0.239226	-6.60579	O00469	PLOD2_HUMAN	PLOD2	Procollagen-lysine,2-oxoglutarate 5-dioxygenase 2
0.106987	7.68287	1.59168	0.143236	0.266806	-6.74175	O00442	RTCA_HUMAN	RTCA	RNA 3'-terminal phosphate cyclase
0.106877	5.0379	0.542973	0.599307	0.715114	-7.82185	Q8TAA9	VANG1_HUMAN	VANGL1	Vang-like protein 1
0.106597	9.50988	2.14103	0.0585456	0.144483	-5.91284	Q2TAY7	SMU1_HUMAN	SMU1	WD40 repeat-containing protein SMU1
0.106524	6.12398	0.923649	0.377901	0.526848	-7.53149	Q9NRF8	PYRG2_HUMAN	CTPS2	CTP synthase 2
0.106504	7.19927	1.93769	0.0820559	0.180766	-6.23287	Q9UHY1	NRBP_HUMAN	NRBP1	Nuclear receptor-binding protein
0.106409	8.53015	1.70356	0.119979	0.235289	-6.58297	P09622	DLDH_HUMAN	DLD	Dihydrolipoyl dehydrogenase, mitochondrial
0.105947	5.70893	0.559631	0.588322	0.707339	-7.81204	Q9Y2R5	RT17_HUMAN	MRPS17	Small ribosomal subunit protein uS17m
0.105749	7.92517	1.28645	0.227914	0.372562	-7.14014	P62820	RAB1A_HUMAN	RAB1A	Ras-related protein Rab-1A
0.105648	7.80683	1.34431	0.209209	0.350899	-7.06897	Q7Z2Z2	EFL1_HUMAN	EFL1	Elongation factor-like GTPase 1
0.105606	3.98434	0.301383	0.769435	0.847189	-7.93198	Q9ULI2	RIMKB_HUMAN	RIMKLB	Beta-citrylglutamate synthase B
0.105597	4.18684	0.566038	0.584125	0.704404	-7.8082	Q9NPL8	TIDC1_HUMAN	TIMMDC1	Complex I assembly factor TIMMDC1, mitochondrial
0.105445	4.98643	0.957363	0.361458	0.510145	-7.49948	Q4LE39	ARI4B_HUMAN	ARID4B	AT-rich interactive domain-containing protein 4B
0.105318	8.45358	1.36925	0.201551	0.341754	-7.03762	Q96Q11	TRNT1_HUMAN	TRNT1	CCA tRNA nucleotidyltransferase 1, mitochondrial
0.105079	7.65032	1.63939	0.132865	0.252658	-6.67479	P49902	5NTC_HUMAN	NT5C2	Cytosolic purine 5'-nucleotidase
0.10475	6.12409	0.781764	0.452869	0.594417	-7.65541	O43808	PM34_HUMAN	SLC25A17	Peroxisomal membrane protein PMP34
0.104583	10.5468	2.24466	0.0491981	0.127725	-5.74525	P62910	RL32_HUMAN	RPL32	Large ribosomal subunit protein eL32
0.104539	9.69529	1.6242	0.136093	0.257151	-6.69624	P36404	ARL2_HUMAN	ARL2	ADP-ribosylation factor-like protein 2
0.10411	10.0716	1.33597	0.211821	0.353913	-7.07935	P18621	RL17_HUMAN	RPL17	Large ribosomal subunit protein uL22
0.10384	6.70708	0.73729	0.478266	0.613838	-7.69053	Q9NP92	RT30_HUMAN	MRPS30	Large ribosomal subunit protein mL65
0.103481	13.8582	2.27948	0.0463947	0.12282	-5.68836	P46781	RS9_HUMAN	RPS9	Small ribosomal subunit protein uS4
0.103429	6.51587	1.01832	0.333064	0.483367	-7.43921	Q9NUJ1	ABHDA_HUMAN	ABHD10	Palmitoyl-protein thioesterase ABHD10, mitochondrial
0.103406	6.47254	0.715687	0.490924	0.625175	-7.70692	Q09472	EP300_HUMAN	EP300	Histone acetyltransferase p300
0.10327	9.54045	2.20792	0.0523335	0.133471	-5.80496	P62136	PP1A_HUMAN	PPP1CA	Serine/threonine-protein phosphatase PP1-alpha catalytic subunit
0.103257	8.05203	1.76096	0.109425	0.219395	-6.49925	Q9Y2R4	DDX52_HUMAN	DDX52	Probable ATP-dependent RNA helicase DDX52
0.10279	9.14752	2.61257	0.0263789	0.0834544	-5.13273	P12004	PCNA_HUMAN	PCNA	Proliferating cell nuclear antigen
0.102775	5.53938	0.685182	0.509147	0.639436	-7.72932	Q9H0C5	BTBD1_HUMAN	BTBD1	BTB/POZ domain-containing protein 1
0.102466	8.202	2.02834	0.0706406	0.16414	-6.09179	P82675	RT05_HUMAN	MRPS5	Small ribosomal subunit protein uS5m
0.102232	5.3905	0.779849	0.453944	0.595413	-7.65696	O43542	XRCC3_HUMAN	XRCC3	DNA repair protein XRCC3
0.102194	7.68173	1.42306	0.185836	0.323023	-6.96867	P23786	CPT2_HUMAN	CPT2	Carnitine O-palmitoyltransferase 2, mitochondrial
0.101547	7.93072	1.71417	0.117962	0.232012	-6.56762	P21283	VATC1_HUMAN	ATP6V1C1	V-type proton ATPase subunit C 1
0.100842	9.8142	2.10878	0.0617882	0.149542	-5.96443	P24941	CDK2_HUMAN	CDK2	Cyclin-dependent kinase 2
0.100278	10.3302	1.80494	0.101919	0.209785	-6.43411	P63000	RAC1_HUMAN	RAC1	Ras-related C3 botulinum toxin substrate 1
0.10015	9.61292	1.40898	0.189844	0.32797	-6.98688	Q13217	DNJC3_HUMAN	DNAJC3	DnaJ homolog subfamily C member 3
0.100024	10.0336	2.30968	0.0440893	0.118892	-5.63879	Q92979	NEP1_HUMAN	EMG1	Ribosomal RNA small subunit methyltransferase NEP1
0.0999634	9.43306	2.31553	0.043656	0.118005	-5.62917	P51610	HCFC1_HUMAN	HCFC1	Host cell factor 1
0.0996248	4.90051	0.4305	0.676167	0.778834	-7.88068	Q96EA4	SPDLY_HUMAN	SPDL1	Protein Spindly
0.0995942	5.08505	0.37639	0.714666	0.808008	-7.90432	Q86VP3	PACS2_HUMAN	PACS2	Phosphofurin acidic cluster sorting protein 2
0.0995857	4.53744	0.411314	0.689713	0.789763	-7.88941	Q9UFF9	CNOT8_HUMAN	CNOT8	CCR4-NOT transcription complex subunit 8
0.099516	7.78852	1.52747	0.158326	0.286775	-6.83002	Q9Y606	PUS1_HUMAN	PUS1	Pseudouridylate synthase 1 homolog
0.0994288	4.24503	0.624103	0.546845	0.671247	-7.77149	Q9NPB8	GPCP1_HUMAN	GPCPD1	Glycerophosphocholine phosphodiesterase GPCPD1
0.0992938	8.7181	1.44536	0.179636	0.315159	-6.93958	Q13614	MTMR2_HUMAN	MTMR2	Phosphatidylinositol-3,5-bisphosphate 3-phosphatase MTMR2
0.0985187	8.05388	1.24263	0.242982	0.388937	-7.19256	P22090	RS4Y1_HUMAN	RPS4Y1	Small ribosomal subunit protein eS4, Y isoform 1
0.0983252	5.95602	0.58287	0.573178	0.694955	-7.7979	Q14680	MELK_HUMAN	MELK	Maternal embryonic leucine zipper kinase
0.098248	10.0987	2.01132	0.0726623	0.166845	-6.11848	Q9BR76	COR1B_HUMAN	CORO1B	Coronin-1B
0.098242	8.46557	1.68149	0.12428	0.240514	-6.61478	Q9P2R3	ANFY1_HUMAN	ANKFY1	Rabankyrin-5
0.0982355	6.76221	0.559504	0.588405	0.707339	-7.81212	Q9HBH5	RDH14_HUMAN	RDH14	Retinol dehydrogenase 14
0.0978018	12.3993	2.38368	0.0389035	0.109731	-5.51657	P78371	TCPB_HUMAN	CCT2	T-complex protein 1 subunit beta
0.0977739	6.26677	0.93777	0.37095	0.519839	-7.5182	Q96GM5	SMRD1_HUMAN	SMARCD1	SWI/SNF-related matrix-associated actin-dependent regulator of chromatin subfamily D member 1
0.0976324	8.04631	1.15811	0.274327	0.423033	-7.28989	Q14181	DPOA2_HUMAN	POLA2	DNA polymerase alpha subunit B
0.0976015	6.86405	1.03352	0.326248	0.477279	-7.42371	Q01415	GALK2_HUMAN	GALK2	N-acetylgalactosamine kinase
0.0975845	3.91242	0.390753	0.704359	0.80004	-7.89834	Q9UPS6	SET1B_HUMAN	SETD1B	Histone-lysine N-methyltransferase SETD1B
0.0973552	7.78653	1.7583	0.109894	0.220257	-6.50316	Q12933	TRAF2_HUMAN	TRAF2	TNF receptor-associated factor 2
0.097344	4.77073	0.425665	0.67957	0.781796	-7.88292	Q8IWZ8	SUGP1_HUMAN	SUGP1	SURP and G-patch domain-containing protein 1
0.0971406	12.0504	2.58037	0.0278628	0.0864632	-5.18716	P39656	OST48_HUMAN	DDOST	Dolichyl-diphosphooligosaccharide--protein glycosyltransferase 48 kDa subunit
0.0968376	6.8217	1.42348	0.185716	0.322915	-6.96812	Q9P275	UBP36_HUMAN	USP36	Ubiquitin carboxyl-terminal hydrolase 36
0.0965698	6.81373	1.09526	0.29965	0.448698	-7.35888	Q9NWT6	HIF1N_HUMAN	HIF1AN	Hypoxia-inducible factor 1-alpha inhibitor
0.0964651	12.7185	2.80547	0.0190059	0.066793	-4.80443	P09874	PARP1_HUMAN	PARP1	Poly [ADP-ribose] polymerase 1
0.0964032	6.3288	0.853882	0.413602	0.558543	-7.59464	P23193	TCEA1_HUMAN	TCEA1	Transcription elongation factor A protein 1
0.0959299	5.06413	0.69377	0.503975	0.635913	-7.7231	O95644	NFAC1_HUMAN	NFATC1	Nuclear factor of activated T-cells, cytoplasmic 1
0.0958856	10.3631	2.02422	0.071126	0.164793	-6.09827	Q8N163	CCAR2_HUMAN	CCAR2	Cell cycle and apoptosis regulator protein 2
0.095802	7.22819	0.981147	0.350175	0.499719	-7.47632	Q9BZ23	PANK2_HUMAN	PANK2	Pantothenate kinase 2, mitochondrial
0.0958005	11.5267	2.40911	0.0372633	0.106596	-5.47433	P54136	SYRC_HUMAN	RARS1	Arginine--tRNA ligase, cytoplasmic
0.0957093	13.4114	1.79505	0.103565	0.212013	-6.44884	P39023	RL3_HUMAN	RPL3	Large ribosomal subunit protein uL3
0.0956321	8.3969	1.23971	0.244013	0.390033	-7.19601	P22059	OSBP1_HUMAN	OSBP	Oxysterol-binding protein 1
0.0954275	8.49113	1.08674	0.303216	0.452259	-7.368	Q9NX05	F120C_HUMAN	FAM120C	Constitutive coactivator of PPAR-gamma-like protein 2
0.0952919	8.82592	2.52809	0.0304515	0.0921051	-5.27529	O00267	SPT5H_HUMAN	SUPT5H	Transcription elongation factor SPT5
0.0952728	5.46575	0.502832	0.626215	0.7374	-7.84433	Q969Q5	RAB24_HUMAN	RAB24	Ras-related protein Rab-24
0.0952352	13.37	2.17687	0.0551341	0.138571	-5.85519	P61353	RL27_HUMAN	RPL27	Large ribosomal subunit protein eL27
0.0950529	6.75668	1.03528	0.325465	0.476628	-7.4219	Q5VWZ2	LYPL1_HUMAN	LYPLAL1	Lysophospholipase-like protein 1
0.0950328	7.39758	1.01923	0.33265	0.483264	-7.43828	A0MZ66	SHOT1_HUMAN	SHTN1	Shootin-1
0.0950256	8.12861	1.60621	0.140004	0.262618	-6.72148	P48723	HSP13_HUMAN	HSPA13	Heat shock 70 kDa protein 13
0.094978	6.37038	1.4982	0.165654	0.296715	-6.8695	Q9Y2L9	LRCH1_HUMAN	LRCH1	Leucine-rich repeat and calponin homology domain-containing protein 1
0.0948959	10.867	2.50504	0.0316672	0.0951195	-5.31402	O95433	AHSA1_HUMAN	AHSA1	Activator of 90 kDa heat shock protein ATPase homolog 1
0.0947577	8.04656	1.85472	0.0939991	0.198701	-6.35945	P30044	PRDX5_HUMAN	PRDX5	Peroxiredoxin-5, mitochondrial
0.0943733	10.8561	2.22295	0.051028	0.131029	-5.78057	P21266	GSTM3_HUMAN	GSTM3	Glutathione S-transferase Mu 3
0.0942853	5.97287	0.725846	0.484946	0.618989	-7.69926	Q9BZD4	NUF2_HUMAN	NUF2	Kinetochore protein Nuf2
0.0938101	8.58883	0.773519	0.45751	0.598421	-7.66206	Q86VX9	MON1A_HUMAN	MON1A	Vacuolar fusion protein MON1 homolog A
0.0937839	10.6528	2.1155	0.0610988	0.148319	-5.95371	Q9UHD8	SEPT9_HUMAN	SEPTIN9	Septin-9
0.0932366	12.4216	1.86969	0.0917301	0.195442	-6.33679	P62081	RS7_HUMAN	RPS7	Small ribosomal subunit protein eS7
0.0929887	7.80144	1.74245	0.112733	0.224407	-6.52641	P53041	PPP5_HUMAN	PPP5C	Serine/threonine-protein phosphatase 5
0.0928309	10.6409	2.21887	0.0513799	0.131297	-5.78721	Q02218	ODO1_HUMAN	OGDH	2-oxoglutarate dehydrogenase complex component E1
0.092531	6.40788	0.845069	0.418273	0.563286	-7.60232	P53602	MVD1_HUMAN	MVD	Diphosphomevalonate decarboxylase
0.092353	9.64516	1.89176	0.0884793	0.190457	-6.30325	Q92797	SYMPK_HUMAN	SYMPK	Symplekin
0.0923194	6.848	1.64436	0.131825	0.251104	-6.66775	Q4G176	ACSF3_HUMAN	ACSF3	Malonate--CoA ligase ACSF3, mitochondrial
0.0919211	13.2221	1.53592	0.156263	0.284132	-6.81852	P05388	RLA0_HUMAN	RPLP0	Large ribosomal subunit protein uL10
0.0917624	5.54331	0.522786	0.612763	0.7258	-7.83336	Q9H814	PHAX_HUMAN	PHAX	Phosphorylated adapter RNA export protein
0.0917136	6.4417	0.62288	0.547616	0.671755	-7.7723	Q9Y6M4	KC1G3_HUMAN	CSNK1G3	Casein kinase I isoform gamma-3
0.0916706	6.73922	0.827378	0.427755	0.571285	-7.61752	P15291	B4GT1_HUMAN	B4GALT1	Beta-1,4-galactosyltransferase 1
0.091618	9.45959	1.95767	0.0793987	0.176636	-6.202	P38117	ETFB_HUMAN	ETFB	Electron transfer flavoprotein subunit beta
0.0916097	9.8374	1.44858	0.178755	0.313905	-6.93535	O60502	OGA_HUMAN	OGA	Protein O-GlcNAcase
0.0915672	6.93279	0.575014	0.578273	0.70023	-7.80274	Q99627	CSN8_HUMAN	COPS8	COP9 signalosome complex subunit 8
0.0915335	6.47151	0.924363	0.377548	0.526793	-7.53082	Q9NSV4	DIAP3_HUMAN	DIAPH3	Protein diaphanous homolog 3
0.0914703	8.59665	1.03045	0.327615	0.478534	-7.42685	P56537	IF6_HUMAN	EIF6	Eukaryotic translation initiation factor 6
0.0913941	6.74004	0.689359	0.506628	0.636981	-7.7263	O60343	TBCD4_HUMAN	TBC1D4	TBC1 domain family member 4
0.090929	8.08688	1.43972	0.181186	0.31709	-6.94696	O14936	CSKP_HUMAN	CASK	Peripheral plasma membrane protein CASK
0.0908662	6.35985	0.495577	0.631142	0.741245	-7.84822	Q9HCJ3	RAVR2_HUMAN	RAVER2	Ribonucleoprotein PTB-binding 2
0.0907247	9.86595	2.10227	0.0624634	0.150716	-5.97481	Q9Y3F4	STRAP_HUMAN	STRAP	Serine-threonine kinase receptor-associated protein
0.0905927	6.35714	0.918289	0.380564	0.52865	-7.53649	O43719	HTSF1_HUMAN	HTATSF1	17S U2 SnRNP complex component HTATSF1
0.0905444	6.61401	0.844208	0.418731	0.563326	-7.60306	Q9HCD5	NCOA5_HUMAN	NCOA5	Nuclear receptor coactivator 5
0.090216	4.99467	0.480718	0.641293	0.750302	-7.85601	Q06330	SUH_HUMAN	RBPJ	Recombining binding protein suppressor of hairless
0.0901196	6.76244	1.8789	0.0903598	0.193398	-6.32281	Q86U44	MTA70_HUMAN	METTL3	N(6)-adenosine-methyltransferase catalytic subunit METTL3
0.0898618	8.30253	1.12379	0.287938	0.437331	-7.32793	P22061	PIMT_HUMAN	PCMT1	Protein-L-isoaspartate(D-aspartate) O-methyltransferase
0.0897165	5.35928	0.547051	0.596608	0.712949	-7.81947	Q5W0B1	OBI1_HUMAN	OBI1	ORC ubiquitin ligase 1
0.0895777	8.26911	1.67026	0.126518	0.243294	-6.63086	Q13769	THOC5_HUMAN	THOC5	THO complex subunit 5
0.0895391	5.54138	0.514126	0.618583	0.730547	-7.83817	Q6PL24	TMED8_HUMAN	TMED8	Protein TMED8
0.0894937	7.57904	1.39494	0.193913	0.332861	-7.00492	Q9UBL3	ASH2L_HUMAN	ASH2L	Set1/Ash2 histone methyltransferase complex subunit ASH2
0.0894175	7.10191	0.832921	0.424768	0.56875	-7.61278	Q9BUI4	RPC3_HUMAN	POLR3C	DNA-directed RNA polymerase III subunit RPC3
0.0894008	5.19883	0.266744	0.795208	0.865103	-7.94272	Q9Y3C1	NOP16_HUMAN	NOP16	Nucleolar protein 16
0.0889322	7.74445	0.989822	0.346125	0.496092	-7.46776	O75352	MPU1_HUMAN	MPDU1	Mannose-P-dolichol utilization defect 1 protein
0.0888729	7.49724	0.796902	0.444429	0.587025	-7.64304	P56377	AP1S2_HUMAN	AP1S2	AP-1 complex subunit sigma-2
0.088754	9.82011	2.00869	0.0729796	0.16737	-6.1226	Q96AC1	FERM2_HUMAN	FERMT2	Fermitin family homolog 2
0.0884357	6.38597	0.732695	0.480941	0.616216	-7.69405	O95865	DDAH2_HUMAN	DDAH2	Putative hydrolase DDAH2
0.0883327	7.431	1.75013	0.111349	0.222225	-6.51515	Q13613	MTMR1_HUMAN	MTMR1	Phosphatidylinositol-3-phosphate phosphatase MTMR1
0.0876767	9.65736	1.99373	0.0748092	0.169909	-6.14597	Q8N3C0	ASCC3_HUMAN	ASCC3	Activating signal cointegrator 1 complex subunit 3
0.0875901	8.37356	1.3548	0.205959	0.346581	-7.05583	Q9NP72	RAB18_HUMAN	RAB18	Ras-related protein Rab-18
0.087398	6.01393	0.991722	0.345242	0.495892	-7.46588	Q6VN20	RBP10_HUMAN	RANBP10	Ran-binding protein 10
0.0872443	8.42912	1.00522	0.339021	0.489119	-7.45241	Q9Y315	DEOC_HUMAN	DERA	Deoxyribose-phosphate aldolase
0.0870191	4.35928	0.34825	0.735034	0.821654	-7.9154	Q96KC8	DNJC1_HUMAN	DNAJC1	DnaJ homolog subfamily C member 1
0.0865823	13.1697	2.07294	0.0655941	0.156011	-6.02142	P04843	RPN1_HUMAN	RPN1	Dolichyl-diphosphooligosaccharide--protein glycosyltransferase subunit 1
0.0865467	5.45393	0.905771	0.386835	0.534205	-7.54807	Q7L1T6	NB5R4_HUMAN	CYB5R4	Cytochrome b5 reductase 4
0.0864744	6.47169	1.30275	0.222509	0.366044	-7.12031	Q96P11	NSUN5_HUMAN	NSUN5	28S rRNA (cytosine-C(5))-methyltransferase
0.086474	6.0124	0.601096	0.561452	0.683841	-7.78643	Q6NS38	ALKB2_HUMAN	ALKBH2	DNA oxidative demethylase ALKBH2
0.086429	7.42273	0.786557	0.450185	0.591996	-7.65152	Q9Y5X3	SNX5_HUMAN	SNX5	Sorting nexin-5
0.0863017	8.0475	1.21166	0.254114	0.400396	-7.22882	Q8NFH3	NUP43_HUMAN	NUP43	Nucleoporin Nup43
0.0859617	13.38	1.46818	0.173478	0.307027	-6.90952	P62714	PP2AB_HUMAN	PPP2CB	Serine/threonine-protein phosphatase 2A catalytic subunit beta isoform
0.085889	9.96212	1.49485	0.166512	0.297875	-6.874	P08754	GNAI3_HUMAN	GNAI3	Guanine nucleotide-binding protein G(i) subunit alpha-3
0.0855093	4.4929	0.343869	0.738225	0.824405	-7.91704	Q9H9L3	I20L2_HUMAN	ISG20L2	Interferon-stimulated 20 kDa exonuclease-like 2
0.0852128	8.05676	1.25753	0.237769	0.383201	-7.17489	P98175	RBM10_HUMAN	RBM10	RNA-binding protein 10
0.0850865	7.45641	0.802111	0.441549	0.584041	-7.63874	Q9NW64	RBM22_HUMAN	RBM22	Pre-mRNA-splicing factor RBM22
0.0850285	5.31385	0.831137	0.425729	0.569522	-7.61431	P16278	BGAL_HUMAN	GLB1	Beta-galactosidase
0.0848784	5.82914	0.824787	0.429156	0.572885	-7.61972	O95396	MOCS3_HUMAN	MOCS3	Adenylyltransferase and sulfurtransferase MOCS3
0.0844904	8.15748	0.990632	0.345749	0.496092	-7.46696	Q06265	EXOS9_HUMAN	EXOSC9	Exosome complex component RRP45
0.0843933	6.41907	0.630299	0.542949	0.667918	-7.76738	P28676	GRAN_HUMAN	GCA	Grancalcin
0.0839097	4.75121	0.290948	0.77717	0.853375	-7.93535	Q96DU7	IP3KC_HUMAN	ITPKC	Inositol-trisphosphate 3-kinase C
0.083802	5.21648	0.538361	0.602368	0.718007	-7.82451	P07686	HEXB_HUMAN	HEXB	Beta-hexosaminidase subunit beta
0.0836377	10.3018	1.99834	0.0742412	0.169231	-6.13878	Q13347	EIF3I_HUMAN	EIF3I	Eukaryotic translation initiation factor 3 subunit I
0.0831912	6.57939	0.560117	0.588003	0.707339	-7.81175	O75182	SIN3B_HUMAN	SIN3B	Paired amphipathic helix protein Sin3b
0.0831661	9.85018	1.50619	0.163625	0.294022	-6.85878	Q92530	PSMF1_HUMAN	PSMF1	Proteasome inhibitor PI31 subunit
0.0830996	8.92915	1.2738	0.232183	0.376997	-7.15541	Q16555	DPYL2_HUMAN	DPYSL2	Dihydropyrimidinase-related protein 2
0.0830499	11.7247	1.67484	0.125601	0.24219	-6.62431	P08758	ANXA5_HUMAN	ANXA5	Annexin A5
0.0823733	8.32867	1.53111	0.157434	0.285526	-6.82507	Q9NZJ7	MTCH1_HUMAN	MTCH1	Mitochondrial carrier homolog 1
0.0822826	6.68094	0.8015	0.441886	0.584213	-7.63925	P53667	LIMK1_HUMAN	LIMK1	LIM domain kinase 1
0.0822472	6.46418	0.803136	0.440984	0.584041	-7.63789	O95639	CPSF4_HUMAN	CPSF4	Cleavage and polyadenylation specificity factor subunit 4
0.0822262	5.23041	0.755706	0.467642	0.605499	-7.67621	Q9BVJ7	DUS23_HUMAN	DUSP23	Dual specificity protein phosphatase 23
0.0819229	8.52348	1.06884	0.310819	0.459478	-7.38698	P27695	APEX1_HUMAN	APEX1	DNA repair nuclease/redox regulator APEX1
0.0815152	6.01228	0.626241	0.545499	0.669887	-7.77007	Q9UHP3	UBP25_HUMAN	USP25	Ubiquitin carboxyl-terminal hydrolase 25
0.0810297	10.6902	2.06682	0.0662654	0.15671	-6.03111	O60264	SMCA5_HUMAN	SMARCA5	SWI/SNF-related matrix-associated actin-dependent regulator of chromatin subfamily A member 5
0.0806947	10.0204	1.19799	0.259155	0.406169	-7.2446	Q13492	PICAL_HUMAN	PICALM	Phosphatidylinositol-binding clathrin assembly protein
0.0805843	7.72871	0.974747	0.353186	0.502237	-7.4826	Q9BRX2	PELO_HUMAN	PELO	Protein pelota homolog
0.0801287	5.69095	0.694814	0.503349	0.635377	-7.72234	Q14746	COG2_HUMAN	COG2	Conserved oligomeric Golgi complex subunit 2
0.0800304	7.24511	0.922317	0.378562	0.527318	-7.53273	Q92990	GLMN_HUMAN	GLMN	Glomulin
0.0799653	7.60399	1.47924	0.17056	0.303384	-6.89484	Q969F9	HPS3_HUMAN	HPS3	BLOC-2 complex member HPS3
0.0799466	4.86643	0.35406	0.73081	0.817905	-7.91318	Q96RR4	KKCC2_HUMAN	CAMKK2	Calcium/calmodulin-dependent protein kinase kinase 2
0.0796503	10.2368	2.26276	0.0477207	0.125623	-5.71571	P10644	KAP0_HUMAN	PRKAR1A	cAMP-dependent protein kinase type I-alpha regulatory subunit
0.079614	8.79735	1.33263	0.212876	0.355465	-7.0835	Q96Q15	SMG1_HUMAN	SMG1	Serine/threonine-protein kinase SMG1
0.0790627	6.35391	0.955992	0.362117	0.510876	-7.5008	Q9NVH2	INT7_HUMAN	INTS7	Integrator complex subunit 7
0.0788607	8.25665	0.684253	0.509709	0.639726	-7.72999	Q14156	EFR3A_HUMAN	EFR3A	Protein EFR3 homolog A
0.0788134	12.3496	1.97383	0.0773101	0.173632	-6.17695	P55884	EIF3B_HUMAN	EIF3B	Eukaryotic translation initiation factor 3 subunit B
0.0786938	10.2858	1.62804	0.13527	0.256195	-6.69082	P63104	1433Z_HUMAN	YWHAZ	14-3-3 protein zeta/delta
0.0783636	7.47431	0.774015	0.45723	0.598193	-7.66166	Q9UHV7	MED13_HUMAN	MED13	Mediator of RNA polymerase II transcription subunit 13
0.0782031	11.6111	1.02318	0.330874	0.481924	-7.43427	P62263	RS14_HUMAN	RPS14	Small ribosomal subunit protein uS11
0.077954	8.62083	1.18859	0.262672	0.410556	-7.25539	O14950	ML12B_HUMAN	MYL12B	Myosin regulatory light chain 12B
0.07789	11.0795	1.81965	0.0995173	0.206993	-6.41216	O43684	BUB3_HUMAN	BUB3	Mitotic checkpoint protein BUB3
0.077714	9.42189	1.70914	0.118915	0.233609	-6.57491	O43172	PRP4_HUMAN	PRPF4	U4/U6 small nuclear ribonucleoprotein Prp4
0.077571	8.66156	1.39249	0.194629	0.333625	-7.00805	Q14137	BOP1_HUMAN	BOP1	Ribosome biogenesis protein BOP1
0.0774739	5.73959	0.621085	0.548749	0.67256	-7.77348	Q7Z2E3	APTX_HUMAN	APTX	Aprataxin
0.0774191	5.23997	0.650744	0.530207	0.65668	-7.75354	Q8NDT2	RB15B_HUMAN	RBM15B	Putative RNA-binding protein 15B
0.0766217	6.42893	0.728804	0.483214	0.618146	-7.69702	Q8TEA7	TBCK_HUMAN	TBCK	TBC domain-containing protein kinase-like protein
0.0766141	9.11361	1.90818	0.0861309	0.186855	-6.27818	P28370	SMCA1_HUMAN	SMARCA1	SWI/SNF-related matrix-associated actin-dependent regulator of chromatin subfamily A member 1
0.0763398	9.7554	1.80404	0.102069	0.209941	-6.43547	P61163	ACTZ_HUMAN	ACTR1A	Alpha-centractin
0.076265	4.96461	0.715059	0.491295	0.625365	-7.70739	Q9NYV4	CDK12_HUMAN	CDK12	Cyclin-dependent kinase 12
0.0754638	7.80426	1.10254	0.296625	0.446083	-7.35104	Q9NVC6	MED17_HUMAN	MED17	Mediator of RNA polymerase II transcription subunit 17
0.075405	9.09331	0.962477	0.35901	0.507833	-7.49454	Q9Y399	RT02_HUMAN	MRPS2	Small ribosomal subunit protein uS2m
0.0751938	5.98361	0.407641	0.69232	0.791483	-7.89104	Q9NVG8	TBC13_HUMAN	TBC1D13	TBC1 domain family member 13
0.0750343	5.73861	0.258067	0.801706	0.869648	-7.94521	Q9P0L2	MARK1_HUMAN	MARK1	Serine/threonine-protein kinase MARK1
0.0749599	9.45595	1.90808	0.0861441	0.186855	-6.27832	Q12874	SF3A3_HUMAN	SF3A3	Splicing factor 3A subunit 3
0.0749401	9.71823	1.01417	0.334942	0.485094	-7.4434	Q86X55	CARM1_HUMAN	CARM1	Histone-arginine methyltransferase CARM1
0.0746766	12.1299	1.67893	0.124785	0.240913	-6.61844	P29401	TKT_HUMAN	TKT	Transketolase
0.0746489	5.46368	0.772	0.458369	0.598989	-7.66328	Q8NCF5	NF2IP_HUMAN	NFATC2IP	NFATC2-interacting protein
0.0744468	11.8287	1.95211	0.08013	0.177703	-6.21061	O43143	DHX15_HUMAN	DHX15	ATP-dependent RNA helicase DHX15
0.0744435	14.9228	1.67412	0.125746	0.242304	-6.62535	P62937	PPIA_HUMAN	PPIA	Peptidyl-prolyl cis-trans isomerase A
0.0743872	8.50152	1.53727	0.155936	0.283978	-6.81669	Q13555	KCC2G_HUMAN	CAMK2G	Calcium/calmodulin-dependent protein kinase type II subunit gamma
0.0743775	4.32676	0.283835	0.782457	0.856636	-7.93758	Q8IZE3	PACE1_HUMAN	SCYL3	Protein-associating with the carboxyl-terminal domain of ezrin
0.0742268	9.20549	1.9402	0.0817171	0.180132	-6.229	Q9H9T3	ELP3_HUMAN	ELP3	Elongator complex protein 3
0.0741975	14.2558	1.8115	0.100841	0.208556	-6.42433	P11413	G6PD_HUMAN	G6PD	Glucose-6-phosphate 1-dehydrogenase
0.074018	6.44374	0.843075	0.419334	0.563505	-7.60404	Q9C0B1	FTO_HUMAN	FTO	Alpha-ketoglutarate-dependent dioxygenase FTO
0.0739204	8.36115	1.25924	0.237177	0.382574	-7.17285	Q8NEW0	ZNT7_HUMAN	SLC30A7	Zinc transporter 7
0.0737567	12.2932	1.53415	0.156692	0.284793	-6.82093	P62917	RL8_HUMAN	RPL8	Large ribosomal subunit protein uL2
0.0737424	5.84153	0.667439	0.519934	0.648421	-7.74194	O75063	XYLK_HUMAN	FAM20B	Glycosaminoglycan xylosylkinase
0.0737163	5.76618	0.440444	0.669194	0.772853	-7.876	Q15047	SETB1_HUMAN	SETDB1	Histone-lysine N-methyltransferase SETDB1
0.07361	5.80967	0.671958	0.517174	0.646506	-7.73875	Q9H0R1	AP5M1_HUMAN	AP5M1	AP-5 complex subunit mu-1
0.0735421	12.3077	1.90249	0.0869385	0.188072	-6.28688	Q01813	PFKAP_HUMAN	PFKP	ATP-dependent 6-phosphofructokinase, platelet type
0.0733403	5.23697	0.356313	0.729176	0.816924	-7.91231	P05423	RPC4_HUMAN	POLR3D	DNA-directed RNA polymerase III subunit RPC4
0.0732968	11.267	2.15465	0.0572265	0.142034	-5.89098	Q9Y4L1	HYOU1_HUMAN	HYOU1	Hypoxia up-regulated protein 1
0.0731298	5.37593	0.488846	0.63573	0.745649	-7.85178	Q9UBH6	S53A1_HUMAN	XPR1	Solute carrier family 53 member 1
0.0727539	6.8816	0.703328	0.498258	0.630955	-7.7161	Q13017	RHG05_HUMAN	ARHGAP5	Rho GTPase-activating protein 5
0.0726974	6.4866	0.631693	0.542074	0.667278	-7.76644	O00217	NDUS8_HUMAN	NDUFS8	NADH dehydrogenase [ubiquinone] iron-sulfur protein 8, mitochondrial
0.0726281	9.80799	1.18158	0.265316	0.413545	-7.26338	P54577	SYYC_HUMAN	YARS1	Tyrosine--tRNA ligase, cytoplasmic
0.0725929	10.2495	1.74187	0.112838	0.224483	-6.52726	Q8NI36	WDR36_HUMAN	WDR36	WD repeat-containing protein 36
0.0725762	11.1553	0.684238	0.509718	0.639726	-7.73	P62861	RS30_HUMAN	FAU	Ubiquitin-like FUBI-ribosomal protein eS30 fusion protein
0.0725656	4.42953	0.264893	0.796593	0.866045	-7.94326	Q8N108	MIER1_HUMAN	MIER1	Mesoderm induction early response protein 1
0.0725333	5.67748	0.387556	0.706648	0.801673	-7.89969	Q8ND76	CCNY_HUMAN	CCNY	Cyclin-Y
0.0723447	8.17898	0.965932	0.357363	0.506352	-7.49119	Q9HB71	CYBP_HUMAN	CACYBP	Calcyclin-binding protein
0.0720078	7.36524	0.8381	0.421991	0.565863	-7.60834	Q6PD74	AAGAB_HUMAN	AAGAB	Alpha- and gamma-adaptin-binding protein p34
0.0716675	6.90743	0.896063	0.391748	0.539274	-7.55696	P15531	NDKA_HUMAN	NME1	Nucleoside diphosphate kinase A
0.0714432	7.25399	1.37107	0.201002	0.341087	-7.03532	Q96QU8	XPO6_HUMAN	XPO6	Exportin-6
0.0714113	7.56574	0.907141	0.386145	0.533969	-7.54681	Q15526	SURF1_HUMAN	SURF1	Surfeit locus protein 1
0.071303	8.00905	0.866055	0.407211	0.552874	-7.58393	Q10469	MGAT2_HUMAN	MGAT2	Alpha-1,6-mannosyl-glycoprotein 2-beta-N-acetylglucosaminyltransferase
0.0711682	4.35047	0.367484	0.721088	0.81216	-7.90791	P37287	PIGA_HUMAN	PIGA	Phosphatidylinositol N-acetylglucosaminyltransferase subunit A
0.07105	10.7501	1.15874	0.274082	0.422886	-7.28918	P56545	CTBP2_HUMAN	CTBP2	C-terminal-binding protein 2
0.0709339	6.4562	0.612729	0.554039	0.677426	-7.77894	Q13868	EXOS2_HUMAN	EXOSC2	Exosome complex component RRP4
0.0703933	6.20815	0.813609	0.435236	0.57881	-7.62915	P32780	TF2H1_HUMAN	GTF2H1	General transcription factor IIH subunit 1
0.0703408	11.8408	1.79828	0.103025	0.211233	-6.44404	Q86VP6	CAND1_HUMAN	CAND1	Cullin-associated NEDD8-dissociated protein 1
0.0703281	7.20942	0.895636	0.391965	0.53931	-7.55735	P25098	ARBK1_HUMAN	GRK2	Beta-adrenergic receptor kinase 1
0.0700788	4.94585	0.277766	0.786977	0.859628	-7.93944	P61587	RND3_HUMAN	RND3	Rho-related GTP-binding protein RhoE
0.0698905	5.13797	0.479262	0.642291	0.750692	-7.85676	Q15061	WDR43_HUMAN	WDR43	WD repeat-containing protein 43
0.069743	13.4983	1.7614	0.109347	0.219395	-6.49859	P55072	TERA_HUMAN	VCP	Transitional endoplasmic reticulum ATPase
0.0695197	6.35823	0.28773	0.77956	0.855102	-7.93637	Q86TM6	SYVN1_HUMAN	SYVN1	E3 ubiquitin-protein ligase synoviolin
0.0693828	6.04478	0.262232	0.798585	0.867519	-7.94403	P55199	ELL_HUMAN	ELL	RNA polymerase II elongation factor ELL
0.0691324	8.7114	0.567602	0.583103	0.703964	-7.80725	Q9Y6B6	SAR1B_HUMAN	SAR1B	Small COPII coat GTPase SAR1B
0.0691044	5.36076	0.370264	0.719081	0.81105	-7.9068	Q9UL01	DSE_HUMAN	DSE	Dermatan-sulfate epimerase
0.0688597	6.52457	0.882414	0.398729	0.545063	-7.56932	P31327	CPSM_HUMAN	CPS1	Carbamoyl-phosphate synthase [ammonia], mitochondrial
0.0688273	4.50804	0.300217	0.770298	0.847773	-7.93236	Q6ZWT7	MBOA2_HUMAN	MBOAT2	Membrane-bound glycerophospholipid O-acyltransferase 2
0.0687528	12.103	1.66349	0.127888	0.24501	-6.64055	Q99832	TCPH_HUMAN	CCT7	T-complex protein 1 subunit eta
0.0686577	7.23878	0.798689	0.44344	0.585855	-7.64157	P32189	GLPK_HUMAN	GK	Glycerol kinase
0.0684963	8.99566	1.38752	0.196092	0.335376	-7.0144	Q99661	KIF2C_HUMAN	KIF2C	Kinesin-like protein KIF2C
0.0683599	5.56247	0.874301	0.40292	0.548995	-7.5766	Q96RT8	GCP5_HUMAN	TUBGCP5	Gamma-tubulin complex component 5
0.0683153	8.53155	1.51761	0.160763	0.290444	-6.84338	Q8TCG1	CIP2A_HUMAN	CIP2A	Protein CIP2A
0.0682751	5.4916	0.741348	0.475913	0.611449	-7.6874	P28347	TEAD1_HUMAN	TEAD1	Transcriptional enhancer factor TEF-1
0.068165	7.28507	0.983252	0.349189	0.498943	-7.47425	Q9Y4K4	M4K5_HUMAN	MAP4K5	Mitogen-activated protein kinase kinase kinase kinase 5
0.0680321	6.36822	0.678145	0.513409	0.642842	-7.73436	O14730	RIOK3_HUMAN	RIOK3	Serine/threonine-protein kinase RIO3
0.0675539	3.85284	0.211246	0.837033	0.895624	-7.95724	Q02388	CO7A1_HUMAN	COL7A1	Collagen alpha-1(VII) chain
0.0674894	7.55497	0.822549	0.430369	0.573961	-7.62162	P04183	KITH_HUMAN	TK1	Thymidine kinase, cytosolic
0.066962	6.72562	0.46808	0.649987	0.756463	-7.86247	Q9BZG8	DPH1_HUMAN	DPH1	2-(3-amino-3-carboxypropyl)histidine synthase subunit 1
0.0667526	8.75183	0.793539	0.446295	0.588388	-7.64581	Q99986	VRK1_HUMAN	VRK1	Serine/threonine-protein kinase VRK1
0.0665183	7.71816	1.07475	0.308296	0.457178	-7.38075	Q9Y2Z0	SGT1_HUMAN	SUGT1	Protein SGT1 homolog
0.0663835	10.5112	1.66941	0.126691	0.243543	-6.63209	O94979	SC31A_HUMAN	SEC31A	Protein transport protein Sec31A
0.0662354	7.40663	0.984997	0.348373	0.498408	-7.47253	Q8N684	CPSF7_HUMAN	CPSF7	Cleavage and polyadenylation specificity factor subunit 7
0.0659285	8.34189	1.1379	0.282278	0.432109	-7.31239	P84095	RHOG_HUMAN	RHOG	Rho-related GTP-binding protein RhoG
0.0659111	12.8105	1.26089	0.236606	0.381981	-7.17088	P61254	RL26_HUMAN	RPL26	Large ribosomal subunit protein uL24
0.0659038	5.99494	0.451762	0.661297	0.765769	-7.87055	Q9H9J2	RM44_HUMAN	MRPL44	Large ribosomal subunit protein mL44
0.0658974	6.87646	0.779408	0.454192	0.5956	-7.65732	Q6PL18	ATAD2_HUMAN	ATAD2	ATPase family AAA domain-containing protein 2
0.0658547	7.41135	0.980836	0.350321	0.499754	-7.47663	Q14807	KIF22_HUMAN	KIF22	Kinesin-like protein KIF22
0.0658341	12.9638	1.7068	0.11936	0.23432	-6.57829	P23526	SAHH_HUMAN	AHCY	Adenosylhomocysteinase
0.0657179	7.76976	0.663543	0.52232	0.650767	-7.74467	Q9ULX3	NOB1_HUMAN	NOB1	RNA-binding protein NOB1
0.065579	7.16447	0.587004	0.570506	0.692639	-7.79533	Q99720	SGMR1_HUMAN	SIGMAR1	Sigma non-opioid intracellular receptor 1
0.0654818	6.52154	0.367568	0.721027	0.81216	-7.90788	Q96F44	TRI11_HUMAN	TRIM11	E3 ubiquitin-protein ligase TRIM11
0.0654213	7.17478	0.715309	0.491147	0.625318	-7.7072	P36873	PP1G_HUMAN	PPP1CC	Serine/threonine-protein phosphatase PP1-gamma catalytic subunit
0.0653425	7.1735	0.843887	0.418902	0.563326	-7.60334	O75190	DNJB6_HUMAN	DNAJB6	DnaJ homolog subfamily B member 6
0.0653141	5.79051	0.399349	0.69822	0.795653	-7.89466	Q9BXK5	B2L13_HUMAN	BCL2L13	Bcl-2-like protein 13
0.065061	9.71594	1.47153	0.172588	0.305835	-6.90507	O43252	PAPS1_HUMAN	PAPSS1	Bifunctional 3'-phosphoadenosine 5'-phosphosulfate synthase 1
0.0649108	6.50465	0.654604	0.527821	0.654874	-7.75088	Q03426	KIME_HUMAN	MVK	Mevalonate kinase
0.0649042	7.15611	0.655085	0.527524	0.65465	-7.75055	Q96JH7	VCIP1_HUMAN	VCPIP1	Deubiquitinating protein VCPIP1
0.0646821	8.34751	0.756421	0.467232	0.605247	-7.67564	Q9UKF6	CPSF3_HUMAN	CPSF3	Cleavage and polyadenylation specificity factor subunit 3
0.0646678	4.97631	0.327081	0.750501	0.832677	-7.92317	B0YJ81	HACD1_HUMAN	HACD1	Very-long-chain (3R)-3-hydroxyacyl-CoA dehydratase 1
0.0646619	9.44679	1.68287	0.124006	0.240264	-6.6128	Q16891	MIC60_HUMAN	IMMT	MICOS complex subunit MIC60
0.0645404	6.9048	1.07702	0.307328	0.456343	-7.37834	Q9H6Y2	WDR55_HUMAN	WDR55	WD repeat-containing protein 55
0.0643814	7.65254	0.826944	0.42799	0.571463	-7.61789	Q13185	CBX3_HUMAN	CBX3	Chromobox protein homolog 3
0.0642941	5.83909	0.643778	0.534529	0.660438	-7.7583	Q5M775	CYTSB_HUMAN	SPECC1	Cytospin-B
0.0642595	5.78832	0.392619	0.703024	0.799071	-7.89755	Q96EH3	MASU1_HUMAN	MALSU1	Mitochondrial assembly of ribosomal large subunit protein 1
0.0639109	5.45214	0.470204	0.648522	0.755784	-7.86139	Q9NT99	LRC4B_HUMAN	LRRC4B	Leucine-rich repeat-containing protein 4B
0.0636993	6.61382	0.566599	0.583759	0.704404	-7.80786	Q7Z569	BRAP_HUMAN	BRAP	BRCA1-associated protein
0.0635746	5.59154	0.386756	0.707221	0.802001	-7.90003	Q4VC44	FWCH1_HUMAN	FLYWCH1	FLYWCH-type zinc finger-containing protein 1
0.0634114	6.68751	0.835534	0.423366	0.567437	-7.61054	P82912	RT11_HUMAN	MRPS11	Small ribosomal subunit protein uS11m
0.0629514	7.71526	0.89132	0.394164	0.541148	-7.56128	P62330	ARF6_HUMAN	ARF6	ADP-ribosylation factor 6
0.0623283	12.1465	1.83145	0.0976278	0.204356	-6.39448	Q13200	PSMD2_HUMAN	PSMD2	26S proteasome non-ATPase regulatory subunit 2
0.0618717	7.69541	1.11569	0.291228	0.440583	-7.33678	Q96G46	DUS3L_HUMAN	DUS3L	tRNA-dihydrouridine(47) synthase [NAD(P)(+)]-like
0.0616626	8.83435	1.50995	0.162678	0.292965	-6.85371	Q9BTE3	MCMBP_HUMAN	MCMBP	Mini-chromosome maintenance complex-binding protein
0.0614967	14.1993	0.732844	0.480855	0.616216	-7.69394	P68431	H31_HUMAN	H3C1	Histone H3.1
0.0612107	4.80733	0.39588	0.700695	0.797645	-7.89616	Q96S15	WDR24_HUMAN	WDR24	GATOR2 complex protein WDR24
0.0611576	7.51791	1.4696	0.1731	0.306551	-6.90763	Q07864	DPOE1_HUMAN	POLE	DNA polymerase epsilon catalytic subunit A
0.0610179	8.11257	1.12454	0.287633	0.437026	-7.3271	Q92925	SMRD2_HUMAN	SMARCD2	SWI/SNF-related matrix-associated actin-dependent regulator of chromatin subfamily D member 2
0.0606348	9.7806	1.27605	0.231417	0.376078	-7.1527	O75131	CPNE3_HUMAN	CPNE3	Copine-3
0.0605311	9.9725	1.59492	0.142509	0.265716	-6.73724	Q9UJZ1	STML2_HUMAN	STOML2	Stomatin-like protein 2, mitochondrial
0.0602025	4.13452	0.214361	0.83467	0.894103	-7.95651	Q2M296	MTHSD_HUMAN	MTHFSD	Methenyltetrahydrofolate synthase domain-containing protein
0.0601566	14.5722	1.79905	0.102897	0.211105	-6.44289	P13639	EF2_HUMAN	EEF2	Elongation factor 2
0.060049	4.98546	0.286381	0.780563	0.855599	-7.93679	Q13268	DHRS2_HUMAN	DHRS2	Dehydrogenase/reductase SDR family member 2, mitochondrial
0.0599182	9.64287	1.16821	0.270418	0.419316	-7.27853	Q9NZW5	PALS2_HUMAN	PALS2	Protein PALS2
0.0599176	6.93212	0.626342	0.545436	0.669887	-7.77001	Q9BX10	GTPB2_HUMAN	GTPBP2	GTP-binding protein 2
0.0597172	5.38428	0.530572	0.607555	0.721618	-7.82897	Q96GW9	SYMM_HUMAN	MARS2	Methionine--tRNA ligase, mitochondrial
0.0596627	9.12953	0.961693	0.359385	0.508108	-7.4953	Q9Y2H2	SAC2_HUMAN	INPP5F	Phosphatidylinositide phosphatase SAC2
0.0596588	8.912	0.912572	0.383419	0.531568	-7.54179	Q92945	FUBP2_HUMAN	KHSRP	Far upstream element-binding protein 2
0.0596257	11.0347	1.21309	0.253589	0.399904	-7.22715	P05198	IF2A_HUMAN	EIF2S1	Eukaryotic translation initiation factor 2 subunit 1
0.05952	5.52731	0.269636	0.793046	0.863916	-7.94187	P78383	S35B1_HUMAN	SLC35B1	Solute carrier family 35 member B1
0.0594931	5.43564	0.31357	0.760435	0.839902	-7.92789	O60870	KIN17_HUMAN	KIN	DNA/RNA-binding protein KIN17
0.0594279	5.63725	0.726134	0.484777	0.618989	-7.69905	Q8NDZ2	SIMC1_HUMAN	SIMC1	SUMO-interacting motif-containing protein 1
0.0590086	4.90506	0.477108	0.64377	0.751798	-7.85787	Q99717	SMAD5_HUMAN	SMAD5	Mothers against decapentaplegic homolog 5
0.0589659	13.6148	1.07764	0.307064	0.456071	-7.37768	P62244	RS15A_HUMAN	RPS15A	Small ribosomal subunit protein uS8
0.058718	10.4632	1.1616	0.272973	0.421811	-7.28598	Q9Y277	VDAC3_HUMAN	VDAC3	Non-selective voltage-gated ion channel VDAC3
0.0586236	6.70702	1.03187	0.326983	0.478024	-7.4254	Q96BN8	OTUL_HUMAN	OTULIN	Ubiquitin thioesterase otulin
0.0584775	8.53412	0.600273	0.561979	0.683875	-7.78696	Q96FS4	SIPA1_HUMAN	SIPA1	Signal-induced proliferation-associated protein 1
0.0584667	5.15411	0.300584	0.770026	0.847675	-7.93224	O14618	CCS_HUMAN	CCS	Copper chaperone for superoxide dismutase
0.0584253	5.637	0.61273	0.554039	0.677426	-7.77894	O15085	ARHGB_HUMAN	ARHGEF11	Rho guanine nucleotide exchange factor 11
0.0583252	10.4553	1.62479	0.135966	0.257083	-6.69541	O00303	EIF3F_HUMAN	EIF3F	Eukaryotic translation initiation factor 3 subunit F
0.0582578	7.57843	0.268448	0.793933	0.864716	-7.94222	Q9P2D0	IBTK_HUMAN	IBTK	Inhibitor of Bruton tyrosine kinase
0.0581409	9.68082	1.25129	0.23994	0.385556	-7.18231	P18583	SON_HUMAN	SON	Protein SON
0.0580811	7.86702	0.687104	0.507987	0.638314	-7.72793	Q03164	KMT2A_HUMAN	KMT2A	Histone-lysine N-methyltransferase 2A
0.0580678	5.94195	0.569426	0.581913	0.702835	-7.80615	Q96FJ0	STALP_HUMAN	STAMBPL1	AMSH-like protease
0.0578966	6.65353	0.669754	0.518519	0.647604	-7.74031	Q6PML9	ZNT9_HUMAN	SLC30A9	Proton-coupled zinc antiporter SLC30A9, mitochondrial
0.0577847	4.95761	0.363096	0.724261	0.81442	-7.90966	Q5T1V6	DDX59_HUMAN	DDX59	Probable ATP-dependent RNA helicase DDX59
0.057761	6.89029	0.455742	0.65853	0.763035	-7.86861	Q5VZ89	DEN4C_HUMAN	DENND4C	DENN domain-containing protein 4C
0.057455	5.478	0.33444	0.745111	0.828651	-7.92052	Q10589	BST2_HUMAN	BST2	Bone marrow stromal antigen 2
0.0573629	9.51741	1.49655	0.166077	0.297285	-6.87172	Q9H0U3	MAGT1_HUMAN	MAGT1	Dolichyl-diphosphooligosaccharide--protein glycosyltransferase subunit MAGT1
0.0572776	8.57201	0.88028	0.399829	0.545789	-7.57124	P17174	AATC_HUMAN	GOT1	Aspartate aminotransferase, cytoplasmic
0.0570999	4.71208	0.316608	0.758197	0.839179	-7.92685	Q16342	PDCD2_HUMAN	PDCD2	Programmed cell death protein 2
0.0568612	8.63994	0.911968	0.383721	0.531751	-7.54235	Q8WTT2	NOC3L_HUMAN	NOC3L	Nucleolar complex protein 3 homolog
0.0568054	10.135	1.44489	0.179765	0.31519	-6.9402	P51148	RAB5C_HUMAN	RAB5C	Ras-related protein Rab-5C
0.0567844	5.75501	0.430569	0.676119	0.778834	-7.88065	P48426	PI42A_HUMAN	PIP4K2A	Phosphatidylinositol 5-phosphate 4-kinase type-2 alpha
0.0565313	11.5796	1.12358	0.288023	0.437342	-7.32816	P49257	LMAN1_HUMAN	LMAN1	Protein ERGIC-53
0.0565081	5.7324	0.359357	0.726968	0.815383	-7.91112	Q14CZ7	FAKD3_HUMAN	FASTKD3	FAST kinase domain-containing protein 3, mitochondrial
0.0562412	6.46033	0.746724	0.472805	0.609431	-7.68323	Q8TEM1	PO210_HUMAN	NUP210	Nuclear pore membrane glycoprotein 210
0.0560573	11.637	1.34126	0.210162	0.352184	-7.07277	P61160	ARP2_HUMAN	ACTR2	Actin-related protein 2
0.055976	7.32797	0.664542	0.521708	0.650199	-7.74397	P26006	ITA3_HUMAN	ITGA3	Integrin alpha-3
0.055938	6.26014	0.467688	0.650258	0.756557	-7.86266	Q9UNP9	PPIE_HUMAN	PPIE	Peptidyl-prolyl cis-trans isomerase E
0.0558836	8.75297	1.17481	0.267891	0.416328	-7.27107	O60907	TBL1X_HUMAN	TBL1X	F-box-like/WD repeat-containing protein TBL1X
0.0558005	5.53094	0.286181	0.780712	0.855599	-7.93685	Q9H1E5	TMX4_HUMAN	TMX4	Thioredoxin-related transmembrane protein 4
0.0556586	5.69142	0.245616	0.811059	0.876602	-7.94864	Q01844	EWS_HUMAN	EWSR1	RNA-binding protein EWS
0.0554563	7.56037	0.930827	0.374356	0.523505	-7.52475	Q9NX47	MARH5_HUMAN	MARCHF5	E3 ubiquitin-protein ligase MARCHF5
0.0553883	8.73295	1.28089	0.229782	0.374283	-7.14687	Q9NP81	SYSM_HUMAN	SARS2	Serine--tRNA ligase, mitochondrial
0.0551111	9.22833	1.24269	0.24296	0.388937	-7.19249	P39748	FEN1_HUMAN	FEN1	Flap endonuclease 1
0.0549712	9.25821	0.931722	0.373916	0.523278	-7.52391	Q92572	AP3S1_HUMAN	AP3S1	AP-3 complex subunit sigma-1
0.0548773	4.77022	0.447341	0.664376	0.768862	-7.8727	Q16526	CRY1_HUMAN	CRY1	Cryptochrome-1
0.0546461	4.40513	0.322009	0.754225	0.835987	-7.92497	Q9H147	TDIF1_HUMAN	DNTTIP1	Deoxynucleotidyltransferase terminal-interacting protein 1
0.0545761	13.2742	1.17475	0.267913	0.416328	-7.27113	P15559	NQO1_HUMAN	NQO1	NAD(P)H dehydrogenase [quinone] 1
0.054393	8.68714	0.746492	0.472939	0.609431	-7.68341	Q9UL25	RAB21_HUMAN	RAB21	Ras-related protein Rab-21
0.0540444	8.33208	1.08321	0.304705	0.453641	-7.37176	Q9BZJ0	CRNL1_HUMAN	CRNKL1	Crooked neck-like protein 1
0.0540308	8.10215	0.650761	0.530196	0.65668	-7.75353	Q7L523	RRAGA_HUMAN	RRAGA	Ras-related GTP-binding protein A
0.0540306	5.93891	0.727099	0.484212	0.618581	-7.69831	O43708	MAAI_HUMAN	GSTZ1	Maleylacetoacetate isomerase
0.0538152	8.56372	1.00458	0.339316	0.489295	-7.45306	Q9NRW7	VPS45_HUMAN	VPS45	Vacuolar protein sorting-associated protein 45
0.0537984	5.20392	0.283277	0.782872	0.856636	-7.93775	P54132	BLM_HUMAN	BLM	RecQ-like DNA helicase BLM
0.0537808	9.37731	0.921645	0.378895	0.527416	-7.53336	Q92879	CELF1_HUMAN	CELF1	CUGBP Elav-like family member 1
0.0536764	10.0247	1.46115	0.175354	0.309743	-6.91881	P11172	UMPS_HUMAN	UMPS	Uridine 5'-monophosphate synthase
0.0532228	8.2966	0.365732	0.722354	0.813246	-7.90861	P20337	RAB3B_HUMAN	RAB3B	Ras-related protein Rab-3B
0.0532187	8.89685	0.887705	0.396013	0.542631	-7.56455	P26572	MGAT1_HUMAN	MGAT1	Alpha-1,3-mannosyl-glycoprotein 2-beta-N-acetylglucosaminyltransferase
0.0531503	7.20734	0.983459	0.349092	0.498931	-7.47405	Q99797	MIPEP_HUMAN	MIPEP	Mitochondrial intermediate peptidase
0.0530428	7.8482	0.632378	0.541645	0.666895	-7.76599	P61964	WDR5_HUMAN	WDR5	WD repeat-containing protein 5
0.0525556	6.10072	0.479991	0.641791	0.750528	-7.85639	Q9BQC3	DPH2_HUMAN	DPH2	2-(3-amino-3-carboxypropyl)histidine synthase subunit 2
0.0524371	7.28434	0.502279	0.62659	0.737533	-7.84463	Q6P9B6	MEAK7_HUMAN	MEAK7	MTOR-associated protein MEAK7
0.0522808	8.04401	0.523164	0.61251	0.725652	-7.83315	P08559	ODPA_HUMAN	PDHA1	Pyruvate dehydrogenase E1 component subunit alpha, somatic form, mitochondrial
0.0522342	13.9008	1.18388	0.264444	0.412299	-7.26075	P61313	RL15_HUMAN	RPL15	Large ribosomal subunit protein eL15
0.0519791	6.57048	0.309171	0.76368	0.84248	-7.92938	Q96G61	NUD11_HUMAN	NUDT11	Diphosphoinositol polyphosphate phosphohydrolase 3-beta
0.0518519	8.30052	0.911933	0.383739	0.531751	-7.54239	O60443	GSDME_HUMAN	GSDME	Gasdermin-E
0.051814	7.1858	0.840339	0.420794	0.564991	-7.60641	Q9ULX6	AKP8L_HUMAN	AKAP8L	A-kinase anchor protein 8-like
0.0517744	5.53805	0.216964	0.832697	0.892977	-7.9559	Q9Y484	WIPI4_HUMAN	WDR45	WD repeat domain phosphoinositide-interacting protein 4
0.0516566	7.55559	0.506443	0.62377	0.735378	-7.84237	O43913	ORC5_HUMAN	ORC5	Origin recognition complex subunit 5
0.0516272	5.65841	0.274912	0.789105	0.861286	-7.9403	Q9NZJ0	DTL_HUMAN	DTL	Denticleless protein homolog
0.0514623	4.39671	0.211199	0.837069	0.895624	-7.95725	Q8IZM8	ZN654_HUMAN	ZNF654	Zinc finger protein 654
0.0513293	6.06407	0.167374	0.870487	0.918667	-7.96635	O76054	S14L2_HUMAN	SEC14L2	SEC14-like protein 2
0.0512808	6.14949	0.309632	0.763339	0.842449	-7.92923	Q86Y91	KI18B_HUMAN	KIF18B	Kinesin-like protein KIF18B
0.0512087	7.8986	1.14443	0.279688	0.429557	-7.30515	Q15067	ACOX1_HUMAN	ACOX1	Peroxisomal acyl-coenzyme A oxidase 1
0.0511964	9.32875	1.20818	0.255391	0.401735	-7.23285	Q13616	CUL1_HUMAN	CUL1	Cullin-1
0.0511808	6.78011	0.497158	0.630067	0.740545	-7.84737	Q6ZMG9	CERS6_HUMAN	CERS6	Ceramide synthase 6
0.0511747	12.2991	1.0951	0.299715	0.448698	-7.35905	Q14152	EIF3A_HUMAN	EIF3A	Eukaryotic translation initiation factor 3 subunit A
0.0511465	4.76946	0.270172	0.792645	0.863646	-7.94171	Q9NQ89	FERY3_HUMAN	FERRY3	Ferry endosomal RAB5 effector complex subunit 3
0.0511321	9.29032	0.843963	0.418861	0.563326	-7.60328	Q13257	MD2L1_HUMAN	MAD2L1	Mitotic spindle assembly checkpoint protein MAD2A
0.0510278	12.0593	1.43496	0.182506	0.318623	-6.95319	P41250	GARS_HUMAN	GARS1	Glycine--tRNA ligase
0.0507319	9.69317	0.904821	0.387313	0.534735	-7.54894	Q7L5D6	GET4_HUMAN	GET4	Golgi to ER traffic protein 4 homolog
0.0503322	7.62106	0.481447	0.640793	0.750028	-7.85564	Q9UN37	VPS4A_HUMAN	VPS4A	Vacuolar protein sorting-associated protein 4A
0.0502921	7.71737	0.439551	0.669818	0.773257	-7.87643	Q9BXP2	S12A9_HUMAN	SLC12A9	Solute carrier family 12 member 9
0.0501655	7.8089	0.623639	0.547138	0.67146	-7.77179	Q9UJX2	CDC23_HUMAN	CDC23	Cell division cycle protein 23 homolog
0.0499136	5.37992	0.407617	0.692337	0.791483	-7.89105	Q9H1B7	I2BPL_HUMAN	IRF2BPL	Probable E3 ubiquitin-protein ligase IRF2BPL
0.0498442	5.30521	0.164582	0.872626	0.920064	-7.96686	Q8WUP2	FBLI1_HUMAN	FBLIM1	Filamin-binding LIM protein 1
0.0496787	7.89631	0.666225	0.520677	0.64915	-7.74279	P53597	SUCA_HUMAN	SUCLG1	Succinate--CoA ligase [ADP/GDP-forming] subunit alpha, mitochondrial
0.0495327	5.98924	0.378827	0.712913	0.806672	-7.90332	Q96LA8	ANM6_HUMAN	PRMT6	Protein arginine N-methyltransferase 6
0.0494501	8.46631	0.80263	0.441263	0.584041	-7.63831	P51553	IDH3G_HUMAN	IDH3G	Isocitrate dehydrogenase [NAD] subunit gamma, mitochondrial
0.0494488	8.38773	0.784899	0.451113	0.592939	-7.65287	Q86UV5	UBP48_HUMAN	USP48	Ubiquitin carboxyl-terminal hydrolase 48
0.0494246	6.57932	0.329108	0.749015	0.831846	-7.92245	Q8WWC4	MAIP1_HUMAN	MAIP1	m-AAA protease-interacting protein 1, mitochondrial
0.0493997	6.92001	0.637159	0.538654	0.664227	-7.76278	Q96SZ6	CK5P1_HUMAN	CDK5RAP1	Mitochondrial tRNA methylthiotransferase CDK5RAP1
0.0492375	7.26554	0.851698	0.414756	0.559618	-7.59655	Q15006	EMC2_HUMAN	EMC2	ER membrane protein complex subunit 2
0.0491236	7.39416	0.789593	0.448491	0.590294	-7.64904	Q8IZ52	CHSS2_HUMAN	CHPF	Chondroitin sulfate synthase 2
0.0490683	5.52194	0.360875	0.725868	0.814797	-7.91053	Q9H330	TM245_HUMAN	TMEM245	Transmembrane protein 245
0.048898	9.82847	0.815554	0.434174	0.577806	-7.62752	Q8TCJ2	STT3B_HUMAN	STT3B	Dolichyl-diphosphooligosaccharide--protein glycosyltransferase subunit STT3B
0.0488744	8.15126	0.8585	0.411169	0.556915	-7.59059	O75616	ERAL1_HUMAN	ERAL1	GTPase Era, mitochondrial
0.0486929	8.48944	0.661312	0.52369	0.651476	-7.74623	Q9ULC4	MCTS1_HUMAN	MCTS1	Malignant T-cell-amplified sequence 1
0.0486695	8.69584	1.09644	0.299159	0.448104	-7.35762	O75746	S2512_HUMAN	SLC25A12	Electrogenic aspartate/glutamate antiporter SLC25A12, mitochondrial
0.0486352	9.5806	0.948618	0.365673	0.514293	-7.50787	Q53GS9	UBP39_HUMAN	USP39	Ubiquitin carboxyl-terminal hydrolase 39
0.0485704	6.21222	0.460632	0.655138	0.761151	-7.86619	Q8NFG4	FLCN_HUMAN	FLCN	Folliculin
0.0483465	15.7362	1.09706	0.298902	0.447964	-7.35695	P07900	HS90A_HUMAN	HSP90AA1	Heat shock protein HSP 90-alpha
0.0483121	7.09215	0.504924	0.624798	0.736192	-7.8432	Q9Y5B0	CTDP1_HUMAN	CTDP1	RNA polymerase II subunit A C-terminal domain phosphatase
0.0483062	4.81522	0.172705	0.866406	0.91573	-7.96535	P46736	BRCC3_HUMAN	BRCC3	Lys-63-specific deubiquitinase BRCC36
0.0482104	10.4715	0.921279	0.379077	0.527416	-7.5337	O15042	SR140_HUMAN	U2SURP	U2 snRNP-associated SURP motif-containing protein
0.0480752	4.81348	0.314617	0.759664	0.839803	-7.92753	Q8NI60	COQ8A_HUMAN	COQ8A	Atypical kinase COQ8A, mitochondrial
0.0480186	6.12863	0.271306	0.791798	0.86289	-7.94138	P09471	GNAO_HUMAN	GNAO1	Guanine nucleotide-binding protein G(o) subunit alpha
0.0479037	7.68699	0.651836	0.529531	0.656419	-7.75279	Q00577	PURA_HUMAN	PURA	Transcriptional activator protein Pur-alpha
0.0477018	11.247	0.984645	0.348538	0.498424	-7.47288	O14980	XPO1_HUMAN	XPO1	Exportin-1
0.0476954	8.47671	0.546137	0.597213	0.71352	-7.82001	Q16539	MK14_HUMAN	MAPK14	Mitogen-activated protein kinase 14
0.047681	13.4187	0.695077	0.503191	0.635377	-7.72215	P05141	ADT2_HUMAN	SLC25A5	ADP/ATP translocase 2
0.0473251	7.26566	0.741147	0.476029	0.611449	-7.68755	P42695	CNDD3_HUMAN	NCAPD3	Condensin-2 complex subunit D3
0.0472985	7.72433	0.794906	0.445536	0.588155	-7.64469	O15439	MRP4_HUMAN	ABCC4	ATP-binding cassette sub-family C member 4
0.0472057	8.09956	0.874922	0.402598	0.548723	-7.57604	O95757	HS74L_HUMAN	HSPA4L	Heat shock 70 kDa protein 4L
0.0471981	6.17577	0.58416	0.572343	0.694226	-7.7971	P49585	PCY1A_HUMAN	PCYT1A	Choline-phosphate cytidylyltransferase A
0.0471386	5.99096	0.300058	0.770416	0.847773	-7.93241	Q9P2N5	RBM27_HUMAN	RBM27	RNA-binding protein 27
0.0470982	6.03571	0.39254	0.703081	0.799071	-7.89758	Q15018	ABRX2_HUMAN	ABRAXAS2	BRISC complex subunit Abraxas 2
0.0469625	7.07975	0.950678	0.364677	0.51366	-7.5059	Q9Y4C8	RBM19_HUMAN	RBM19	Probable RNA-binding protein 19
0.0466736	7.51084	0.615526	0.552265	0.675843	-7.77712	Q9H2J4	PDCL3_HUMAN	PDCL3	Phosducin-like protein 3
0.0464816	6.33098	0.570292	0.581348	0.702772	-7.80562	Q14728	MFS10_HUMAN	MFSD10	Major facilitator superfamily domain-containing protein 10
0.0463517	12.6361	0.742461	0.475268	0.610888	-7.68654	P62913	RL11_HUMAN	RPL11	Large ribosomal subunit protein uL5
0.046344	9.00605	1.13696	0.282651	0.432561	-7.31343	P13807	GYS1_HUMAN	GYS1	Glycogen [starch] synthase, muscle
0.046232	9.86168	0.824236	0.429455	0.573008	-7.62019	Q13630	FCL_HUMAN	GFUS	GDP-L-fucose synthase
0.0456625	6.65279	0.622108	0.548103	0.672127	-7.7728	Q9BY77	PDIP3_HUMAN	POLDIP3	Polymerase delta-interacting protein 3
0.0456624	8.45338	0.526814	0.610066	0.723668	-7.83109	O95456	PSMG1_HUMAN	PSMG1	Proteasome assembly chaperone 1
0.0455609	6.27342	0.254618	0.804293	0.871697	-7.94618	Q86WV6	STING_HUMAN	STING1	Stimulator of interferon genes protein
0.0455567	9.21697	1.13183	0.284702	0.434638	-7.3191	Q7KZ85	SPT6H_HUMAN	SUPT6H	Transcription elongation factor SPT6
0.0454695	10.6644	1.12711	0.286599	0.436236	-7.32429	Q08J23	NSUN2_HUMAN	NSUN2	RNA cytosine C(5)-methyltransferase NSUN2
0.0453195	6.46466	0.515276	0.617809	0.729938	-7.83754	Q96EB6	SIR1_HUMAN	SIRT1	NAD-dependent protein deacetylase sirtuin-1
0.044989	12.8246	0.879094	0.400441	0.546318	-7.57231	P42677	RS27_HUMAN	RPS27	Small ribosomal subunit protein eS27
0.0448313	8.90016	0.748816	0.471599	0.609086	-7.6816	Q15185	TEBP_HUMAN	PTGES3	Prostaglandin E synthase 3
0.0445838	5.77618	0.230362	0.822559	0.88564	-7.95261	Q5SNT2	TM201_HUMAN	TMEM201	Transmembrane protein 201
0.0444814	9.48169	0.205026	0.841757	0.898032	-7.95866	Q96PC5	MIA2_HUMAN	MIA2	Melanoma inhibitory activity protein 2
0.0444774	5.53513	0.367841	0.72083	0.81216	-7.90777	Q9BX63	FANCJ_HUMAN	BRIP1	Fanconi anemia group J protein
0.0444196	10.9251	1.14745	0.278498	0.428163	-7.3018	P49736	MCM2_HUMAN	MCM2	DNA replication licensing factor MCM2
0.0443534	9.99384	0.692248	0.50489	0.63597	-7.72421	P40937	RFC5_HUMAN	RFC5	Replication factor C subunit 5
0.0442906	5.81125	0.400241	0.697584	0.795226	-7.89428	Q14191	WRN_HUMAN	WRN	Bifunctional 3'-5' exonuclease/ATP-dependent helicase WRN
0.044226	7.31547	0.391125	0.704093	0.80004	-7.89819	Q8WXA3	RUFY2_HUMAN	RUFY2	RUN and FYVE domain-containing protein 2
0.0441887	6.67132	0.36838	0.720441	0.81216	-7.90756	Q9UBW8	CSN7A_HUMAN	COPS7A	COP9 signalosome complex subunit 7a
0.0441615	7.62978	0.397241	0.699724	0.797007	-7.89557	P16930	FAAA_HUMAN	FAH	Fumarylacetoacetase
0.0440565	7.12392	0.776823	0.455647	0.596654	-7.6594	Q9H974	QTRT2_HUMAN	QTRT2	Queuine tRNA-ribosyltransferase accessory subunit 2
0.0439246	6.20854	0.700242	0.500099	0.63249	-7.71837	Q14146	URB2_HUMAN	URB2	Unhealthy ribosome biogenesis protein 2 homolog
0.0438953	7.27903	0.448241	0.663748	0.768293	-7.87226	Q8WUY8	NAT14_HUMAN	NAT14	Probable N-acetyltransferase 14
0.0438727	6.57482	0.516397	0.617054	0.729505	-7.83692	P62380	TBPL1_HUMAN	TBPL1	TATA box-binding protein-like 1
0.0438331	9.13327	1.03956	0.323568	0.474959	-7.41749	O00764	PDXK_HUMAN	PDXK	Pyridoxal kinase
0.0437312	6.21221	0.359141	0.727125	0.815397	-7.91121	Q96MH6	DIESL_HUMAN	TMEM68	DGAT1/2-independent enzyme synthesizing storage lipids
0.0436366	10.1889	0.952125	0.363978	0.512932	-7.50451	P20073	ANXA7_HUMAN	ANXA7	Annexin A7
0.0436194	9.24704	0.901516	0.388983	0.536515	-7.55198	Q9NTJ5	SAC1_HUMAN	SACM1L	Phosphatidylinositol-3-phosphatase SAC1
0.0434602	12.8783	1.06297	0.313344	0.462236	-7.39315	P40227	TCPZ_HUMAN	CCT6A	T-complex protein 1 subunit zeta
0.0433315	7.98506	0.250853	0.807121	0.873852	-7.94722	Q03468	ERCC6_HUMAN	ERCC6	DNA excision repair protein ERCC-6
0.0430996	4.83264	0.357843	0.728065	0.815965	-7.91171	O75529	TAF5L_HUMAN	TAF5L	TAF5-like RNA polymerase II p300/CBP-associated factor-associated factor 65 kDa subunit 5L
0.0430779	5.91015	0.238983	0.816054	0.880652	-7.9504	Q6P1Q9	MET2B_HUMAN	METTL2B	tRNA N(3)-cytidine methyltransferase METTL2B
0.0429467	6.78478	0.490651	0.634499	0.744823	-7.85083	O00625	PIR_HUMAN	PIR	Pirin
0.0428278	7.52895	0.527835	0.609384	0.723189	-7.83052	P13674	P4HA1_HUMAN	P4HA1	Prolyl 4-hydroxylase subunit alpha-1
0.0427437	12.2351	0.257383	0.802219	0.86988	-7.9454	P47914	RL29_HUMAN	RPL29	Large ribosomal subunit protein eL29
0.0426546	7.04858	0.733183	0.480657	0.616131	-7.69368	Q13033	STRN3_HUMAN	STRN3	Striatin-3
0.0424847	12.9125	0.628859	0.543853	0.668635	-7.76833	P62750	RL23A_HUMAN	RPL23A	Large ribosomal subunit protein uL23
0.0424612	7.59167	0.409742	0.690828	0.790526	-7.89011	Q96QR8	PURB_HUMAN	PURB	Transcriptional regulator protein Pur-beta
0.0424531	5.86443	0.355092	0.730061	0.817429	-7.91278	Q9NWS0	PIHD1_HUMAN	PIH1D1	PIH1 domain-containing protein 1
0.0424073	8.85819	0.648976	0.531302	0.657603	-7.75475	Q05397	FAK1_HUMAN	PTK2	Focal adhesion kinase 1
0.0421988	7.80479	0.476684	0.644062	0.751982	-7.85809	O95352	ATG7_HUMAN	ATG7	Ubiquitin-like modifier-activating enzyme ATG7
0.0421629	5.75237	0.217803	0.832061	0.892635	-7.9557	Q9H7Z3	NRDE2_HUMAN	NRDE2	Nuclear exosome regulator NRDE2
0.0420352	7.34732	0.396059	0.700567	0.797645	-7.89608	P46976	GLYG_HUMAN	GYG1	Glycogenin-1
0.0419466	6.66713	0.356056	0.729362	0.816931	-7.91241	Q9NUT2	MITOS_HUMAN	ABCB8	Mitochondrial potassium channel ATP-binding subunit
0.0418361	6.67857	0.445487	0.665669	0.770043	-7.87359	P49761	CLK3_HUMAN	CLK3	Dual specificity protein kinase CLK3
0.0410097	6.21294	0.531011	0.607262	0.721555	-7.82872	Q8IUH5	ZDH17_HUMAN	ZDHHC17	Palmitoyltransferase ZDHHC17
0.0410013	10.2428	0.349161	0.734371	0.821401	-7.91505	P09972	ALDOC_HUMAN	ALDOC	Fructose-bisphosphate aldolase C
0.0409939	11.4616	0.732488	0.481062	0.616231	-7.69421	P57088	TMM33_HUMAN	TMEM33	Transmembrane protein 33
0.0408956	8.10598	0.704608	0.497495	0.630271	-7.71516	Q9Y6E0	STK24_HUMAN	STK24	Serine/threonine-protein kinase 24
0.0408476	9.57345	0.772134	0.458293	0.598989	-7.66317	Q15257	PTPA_HUMAN	PTPA	Serine/threonine-protein phosphatase 2A activator
0.0408206	11.1416	1.21074	0.254451	0.400816	-7.22989	P55786	PSA_HUMAN	NPEPPS	Puromycin-sensitive aminopeptidase
0.0407273	7.07889	0.41651	0.686033	0.787074	-7.88708	Q9Y6X3	SCC4_HUMAN	MAU2	MAU2 chromatid cohesion factor homolog
0.0404243	5.51403	0.317743	0.757362	0.838641	-7.92645	Q00013	EM55_HUMAN	MPP1	55 kDa erythrocyte membrane protein
0.040336	6.6902	0.569437	0.581906	0.702835	-7.80614	Q86UE8	TLK2_HUMAN	TLK2	Serine/threonine-protein kinase tousled-like 2
0.0403063	4.65792	0.201503	0.844436	0.899834	-7.95944	Q53SF7	COBL1_HUMAN	COBLL1	Cordon-bleu protein-like 1
0.0402774	7.72922	0.692419	0.504787	0.63597	-7.72408	Q9Y5X1	SNX9_HUMAN	SNX9	Sorting nexin-9
0.0402665	7.32629	0.555909	0.590767	0.708519	-7.81426	O43809	CPSF5_HUMAN	NUDT21	Cleavage and polyadenylation specificity factor subunit 5
0.0400672	13.237	1.00679	0.3383	0.488579	-7.45083	P26599	PTBP1_HUMAN	PTBP1	Polypyrimidine tract-binding protein 1
0.0399158	6.30375	0.16802	0.869993	0.918316	-7.96623	Q9Y4X0	AMMR1_HUMAN	AMMECR1	Nuclear protein AMMECR1
0.0398552	8.71694	0.942393	0.368694	0.517628	-7.51381	Q96PU5	NED4L_HUMAN	NEDD4L	E3 ubiquitin-protein ligase NEDD4-like
0.0396757	8.34753	0.667837	0.51969	0.648421	-7.74166	Q9P2R7	SUCB1_HUMAN	SUCLA2	Succinate--CoA ligase [ADP-forming] subunit beta, mitochondrial
0.0394272	5.88507	0.331664	0.747143	0.830256	-7.92153	P98196	AT11A_HUMAN	ATP11A	Phospholipid-transporting ATPase IH
0.038902	7.34548	0.474267	0.645724	0.7533	-7.85933	Q7Z4W1	DCXR_HUMAN	DCXR	L-xylulose reductase
0.0388696	5.06354	0.198711	0.84656	0.901234	-7.96006	Q8TEQ0	SNX29_HUMAN	SNX29	Sorting nexin-29
0.0388291	5.02072	0.26196	0.798789	0.867519	-7.9441	Q9GZN7	ROGDI_HUMAN	ROGDI	Protein rogdi homolog
0.0386449	6.53996	0.405596	0.693773	0.792108	-7.89194	Q53GS7	GLE1_HUMAN	GLE1	mRNA export factor GLE1
0.038637	8.53027	0.753744	0.468767	0.606399	-7.67775	Q9NVI1	FANCI_HUMAN	FANCI	Fanconi anemia group I protein
0.0385403	8.95354	0.406896	0.692849	0.791775	-7.89137	Q15796	SMAD2_HUMAN	SMAD2	Mothers against decapentaplegic homolog 2
0.0384858	6.41997	0.415621	0.686662	0.787387	-7.88748	Q96HP0	DOCK6_HUMAN	DOCK6	Dedicator of cytokinesis protein 6
0.0384122	7.56476	0.830036	0.426321	0.569909	-7.61525	O00186	STXB3_HUMAN	STXBP3	Syntaxin-binding protein 3
0.038301	7.03714	0.736956	0.478461	0.613874	-7.69078	Q5T1M5	FKB15_HUMAN	FKBP15	FK506-binding protein 15
0.0382894	7.06459	0.535425	0.604321	0.71912	-7.8262	P16591	FER_HUMAN	FER	Tyrosine-protein kinase Fer
0.0382555	13.0742	0.854049	0.413514	0.558543	-7.5945	P62280	RS11_HUMAN	RPS11	Small ribosomal subunit protein uS17
0.038086	7.46974	0.557855	0.589488	0.707524	-7.8131	Q9NQT5	EXOS3_HUMAN	EXOSC3	Exosome complex component RRP40
0.038062	8.05713	0.526888	0.610017	0.723668	-7.83105	Q96FV9	THOC1_HUMAN	THOC1	THO complex subunit 1
0.0380361	8.31726	0.472525	0.646923	0.754387	-7.86022	O15523	DDX3Y_HUMAN	DDX3Y	ATP-dependent RNA helicase DDX3Y
0.0378031	11.401	0.898514	0.390503	0.538086	-7.55472	P05023	AT1A1_HUMAN	ATP1A1	Sodium/potassium-transporting ATPase subunit alpha-1
0.0376036	9.28715	0.542181	0.599833	0.71559	-7.82231	P55735	SEC13_HUMAN	SEC13	Protein SEC13 homolog
0.0373012	9.44635	0.662399	0.523023	0.651349	-7.74547	Q92734	TFG_HUMAN	TFG	Protein TFG
0.0372562	7.6934	0.856451	0.412247	0.557655	-7.59239	Q9UDY8	MALT1_HUMAN	MALT1	Mucosa-associated lymphoid tissue lymphoma translocation protein 1
0.037251	9.24722	1.0313	0.327238	0.478232	-7.42598	O75691	UTP20_HUMAN	UTP20	Small subunit processome component 20 homolog
0.0372258	8.80676	0.705903	0.496724	0.62972	-7.7142	Q9UGP8	SEC63_HUMAN	SEC63	Translocation protein SEC63 homolog
0.0369303	11.5117	0.743192	0.474845	0.610623	-7.68597	Q09028	RBBP4_HUMAN	RBBP4	Histone-binding protein RBBP4
0.0367421	9.76077	0.561534	0.587074	0.706793	-7.81091	Q99426	TBCB_HUMAN	TBCB	Tubulin-folding cofactor B
0.0365622	9.75444	0.887973	0.395875	0.542574	-7.56431	Q9Y6Y8	S23IP_HUMAN	SEC23IP	SEC23-interacting protein
0.0365167	11.0152	0.811428	0.436429	0.579584	-7.63098	Q99873	ANM1_HUMAN	PRMT1	Protein arginine N-methyltransferase 1
0.0364404	6.87568	0.328141	0.749724	0.831979	-7.9228	Q15424	SAFB1_HUMAN	SAFB	Scaffold attachment factor B1
0.0364238	6.18978	0.196125	0.848528	0.9025	-7.96062	Q9BUE0	MED18_HUMAN	MED18	Mediator of RNA polymerase II transcription subunit 18
0.0363776	5.80464	0.267397	0.794719	0.865103	-7.94253	Q6SJ93	F111B_HUMAN	FAM111B	Serine protease FAM111B
0.036241	4.38082	0.183563	0.858107	0.910026	-7.96323	Q8N0S6	CENPL_HUMAN	CENPL	Centromere protein L
0.0361166	8.02105	0.709138	0.494801	0.62827	-7.7118	Q9NYK5	RM39_HUMAN	MRPL39	Large ribosomal subunit protein mL39
0.0360815	6.45977	0.39706	0.699853	0.797007	-7.89565	Q8TEW0	PARD3_HUMAN	PARD3	Partitioning defective 3 homolog
0.0358261	9.83447	0.680332	0.512082	0.641694	-7.7328	Q9BQ67	GRWD1_HUMAN	GRWD1	Glutamate-rich WD repeat-containing protein 1
0.0355637	14.9894	0.706203	0.496545	0.62969	-7.71398	P12236	ADT3_HUMAN	SLC25A6	ADP/ATP translocase 3
0.0355143	8.05765	0.639654	0.537097	0.662741	-7.76109	Q49A26	GLYR1_HUMAN	GLYR1	Cytokine-like nuclear factor N-PAC
0.0354586	8.37592	0.610436	0.555496	0.678325	-7.78043	P12235	ADT1_HUMAN	SLC25A4	ADP/ATP translocase 1
0.0353607	7.52808	0.386875	0.707136	0.802001	-7.89998	Q96GX9	MTNB_HUMAN	APIP	Methylthioribulose-1-phosphate dehydratase
0.0352569	4.22889	0.260208	0.800101	0.868251	-7.9446	Q02153	GCYB1_HUMAN	GUCY1B1	Guanylate cyclase soluble subunit beta-1
0.0352501	6.56284	0.151243	0.882859	0.926354	-7.96917	Q16698	DECR_HUMAN	DECR1	2,4-dienoyl-CoA reductase [(3E)-enoyl-CoA-producing], mitochondrial
0.0351846	6.68393	0.226133	0.825755	0.888234	-7.95367	P07203	GPX1_HUMAN	GPX1	Glutathione peroxidase 1
0.0351805	4.69857	0.142745	0.889391	0.930612	-7.97054	Q9H2U2	IPYR2_HUMAN	PPA2	Inorganic pyrophosphatase 2, mitochondrial
0.0351213	6.04971	0.273306	0.790304	0.862261	-7.94078	Q9NPI6	DCP1A_HUMAN	DCP1A	mRNA-decapping enzyme 1A
0.0350749	5.26524	0.20177	0.844233	0.899834	-7.95938	Q15052	ARHG6_HUMAN	ARHGEF6	Rho guanine nucleotide exchange factor 6
0.0348698	7.97383	0.534612	0.604862	0.719567	-7.82667	P49406	RM19_HUMAN	MRPL19	Large ribosomal subunit protein bL19m
0.0348108	9.87658	0.713916	0.49197	0.625942	-7.70824	P63241	IF5A1_HUMAN	EIF5A	Eukaryotic translation initiation factor 5A-1
0.0346673	13.0531	0.881046	0.399433	0.545637	-7.57055	Q13838	DX39B_HUMAN	DDX39B	Spliceosome RNA helicase DDX39B
0.034485	6.77412	0.361004	0.725775	0.814797	-7.91048	Q9Y6I9	TX264_HUMAN	TEX264	Testis-expressed protein 264
0.0344641	7.56673	0.394783	0.701478	0.797892	-7.89663	Q8IWV7	UBR1_HUMAN	UBR1	E3 ubiquitin-protein ligase UBR1
0.0344523	12.8862	0.554944	0.591402	0.708678	-7.81483	P62829	RL23_HUMAN	RPL23	Large ribosomal subunit protein uL14
0.0343739	6.5875	0.477897	0.643229	0.751476	-7.85747	P34896	GLYC_HUMAN	SHMT1	Serine hydroxymethyltransferase, cytosolic
0.0340944	10.4471	0.599446	0.562509	0.684371	-7.78748	O75396	SC22B_HUMAN	SEC22B	Vesicle-trafficking protein SEC22b
0.0339498	8.58987	0.862316	0.409166	0.555024	-7.58723	Q2M389	WASC4_HUMAN	WASHC4	WASH complex subunit 4
0.0339142	5.45269	0.259158	0.800888	0.868937	-7.9449	Q9Y3R5	DOP1B_HUMAN	DOP1B	Protein DOP1B
0.0338493	9.16134	0.896251	0.391652	0.539274	-7.55679	Q9H9A6	LRC40_HUMAN	LRRC40	Leucine-rich repeat-containing protein 40
0.0338258	5.10423	0.116146	0.909888	0.94537	-7.97433	Q9Y6X4	F169A_HUMAN	FAM169A	Soluble lamin-associated protein of 75 kDa
0.0338256	5.79658	0.237131	0.81745	0.881871	-7.95088	O15484	CAN5_HUMAN	CAPN5	Calpain-5
0.0334757	8.29956	0.487526	0.636632	0.746552	-7.85247	Q9BRJ2	RM45_HUMAN	MRPL45	Large ribosomal subunit protein mL45
0.033447	8.09062	0.806054	0.439377	0.582534	-7.63547	Q86W92	LIPB1_HUMAN	PPFIBP1	Liprin-beta-1
0.033029	6.38108	0.374746	0.71585	0.80886	-7.90499	O43502	RA51C_HUMAN	RAD51C	DNA repair protein RAD51 homolog 3
0.0329937	10.8239	0.562578	0.586389	0.70627	-7.81028	O75718	CRTAP_HUMAN	CRTAP	Cartilage-associated protein
0.0326799	8.84436	0.681356	0.511462	0.641202	-7.73207	Q9UBX3	DIC_HUMAN	SLC25A10	Mitochondrial dicarboxylate carrier
0.0326325	10.5159	0.941816	0.368976	0.517648	-7.51436	O14579	COPE_HUMAN	COPE	Coatomer subunit epsilon
0.0326272	5.96455	0.158891	0.876989	0.922424	-7.96787	P63279	UBC9_HUMAN	UBE2I	SUMO-conjugating enzyme UBC9
0.0325769	5.35123	0.246858	0.810124	0.875927	-7.94831	Q04721	NOTC2_HUMAN	NOTCH2	Neurogenic locus notch homolog protein 2
0.0325267	6.54519	0.293553	0.775236	0.851914	-7.93452	Q96DB5	RMD1_HUMAN	RMDN1	Regulator of microtubule dynamics protein 1
0.032383	9.31997	0.82026	0.431612	0.575066	-7.62355	O75165	DJC13_HUMAN	DNAJC13	DnaJ homolog subfamily C member 13
0.0322368	14.264	0.685303	0.509074	0.639436	-7.72923	P63244	RACK1_HUMAN	RACK1	Small ribosomal subunit protein RACK1
0.0321472	14.0843	0.748499	0.471782	0.609182	-7.68185	P10809	CH60_HUMAN	HSPD1	60 kDa heat shock protein, mitochondrial
0.0319528	6.40452	0.49551	0.631188	0.741245	-7.84825	Q9BZE9	ASPC1_HUMAN	ASPSCR1	Tether containing UBX domain for GLUT4
0.0318853	6.86152	0.329306	0.74887	0.831846	-7.92238	Q14651	PLSI_HUMAN	PLS1	Plastin-1
0.0316195	7.45924	0.28172	0.784031	0.85724	-7.93823	Q9Y2P8	RCL1_HUMAN	RCL1	RNA 3'-terminal phosphate cyclase-like protein
0.0313976	8.2869	0.565709	0.584341	0.704404	-7.8084	Q10471	GALT2_HUMAN	GALNT2	Polypeptide N-acetylgalactosaminyltransferase 2
0.0313174	6.39083	0.287097	0.780031	0.855351	-7.93656	O43772	MCAT_HUMAN	SLC25A20	Mitochondrial carnitine/acylcarnitine carrier protein
0.0311937	11.0488	0.536406	0.603668	0.718798	-7.82564	Q7L2H7	EIF3M_HUMAN	EIF3M	Eukaryotic translation initiation factor 3 subunit M
0.0310626	5.75926	0.261824	0.79889	0.867519	-7.94414	P32321	DCTD_HUMAN	DCTD	Deoxycytidylate deaminase
0.0309483	8.52874	0.383599	0.709485	0.803921	-7.90135	P41227	NAA10_HUMAN	NAA10	N-alpha-acetyltransferase 10
0.0308489	6.73368	0.337856	0.742613	0.826783	-7.91927	Q6ZRP7	QSOX2_HUMAN	QSOX2	Sulfhydryl oxidase 2
0.0308233	8.82521	0.694708	0.503412	0.635377	-7.72242	Q96DI7	SNR40_HUMAN	SNRNP40	U5 small nuclear ribonucleoprotein 40 kDa protein
0.0305236	5.58628	0.155555	0.879549	0.923804	-7.96844	Q14781	CBX2_HUMAN	CBX2	Chromobox protein homolog 2
0.0304289	8.28227	0.577251	0.57682	0.69862	-7.80137	Q9H3P7	GCP60_HUMAN	ACBD3	Golgi resident protein GCP60
0.0304061	6.18196	0.361025	0.72576	0.814797	-7.91047	P29083	T2EA_HUMAN	GTF2E1	General transcription factor IIE subunit 1
0.0303079	13.1554	0.486885	0.63707	0.746754	-7.85281	Q02543	RL18A_HUMAN	RPL18A	Large ribosomal subunit protein eL20
0.0302502	9.45492	0.436243	0.672136	0.774982	-7.87799	P61586	RHOA_HUMAN	RHOA	Transforming protein RhoA
0.0302308	6.87408	0.205456	0.841431	0.897908	-7.95856	Q13625	ASPP2_HUMAN	TP53BP2	Apoptosis-stimulating of p53 protein 2
0.0302265	10.7029	0.805674	0.439586	0.582674	-7.63578	P14735	IDE_HUMAN	IDE	Insulin-degrading enzyme
0.0301582	6.29176	0.446397	0.665035	0.769466	-7.87315	O60508	PRP17_HUMAN	CDC40	Pre-mRNA-processing factor 17
0.030008	4.4101	0.137643	0.893316	0.933162	-7.97133	Q5T6F0	DCA12_HUMAN	DCAF12	DDB1- and CUL4-associated factor 12
0.0299389	5.53819	0.156716	0.878658	0.923147	-7.96825	Q8N612	FHI1B_HUMAN	FHIP1B	FHF complex subunit HOOK-interacting protein 1B
0.0297011	8.87036	0.471806	0.647418	0.754808	-7.86058	O14925	TIM23_HUMAN	TIMM23	Mitochondrial import inner membrane translocase subunit Tim23
0.0295208	4.81146	0.124478	0.903459	0.940908	-7.97323	Q96L50	LLR1_HUMAN	LRR1	Leucine-rich repeat protein 1
0.0294877	10.9959	0.314511	0.759742	0.839803	-7.92757	P55263	ADK_HUMAN	ADK	Adenosine kinase
0.0293745	10.9057	0.683999	0.509862	0.639765	-7.73017	Q9UBT2	SAE2_HUMAN	UBA2	SUMO-activating enzyme subunit 2
0.0292827	12.963	0.621834	0.548276	0.672127	-7.77299	P13010	XRCC5_HUMAN	XRCC5	X-ray repair cross-complementing protein 5
0.0292519	12.3348	0.584963	0.571825	0.694021	-7.7966	Q00325	S25A3_HUMAN	SLC25A3	Solute carrier family 25 member 3
0.0291046	7.22483	0.637932	0.538171	0.663891	-7.76226	O00471	EXOC5_HUMAN	EXOC5	Exocyst complex component 5
0.0290917	7.29491	0.24895	0.808551	0.874897	-7.94774	P13693	TCTP_HUMAN	TPT1	Translationally-controlled tumor protein
0.0290804	7.57717	0.380753	0.711529	0.805752	-7.90253	Q9NZD8	SPG21_HUMAN	SPG21	Maspardin
0.0289016	8.96375	0.523342	0.612391	0.725652	-7.83305	P07339	CATD_HUMAN	CTSD	Cathepsin D
0.0288404	5.40491	0.187524	0.855084	0.907672	-7.96242	Q504Q3	PAN2_HUMAN	PAN2	PAN2-PAN3 deadenylation complex catalytic subunit PAN2
0.0285886	7.22686	0.256031	0.803233	0.870812	-7.94578	Q13112	CAF1B_HUMAN	CHAF1B	Chromatin assembly factor 1 subunit B
0.028576	6.4734	0.386398	0.707478	0.80213	-7.90018	Q15165	PON2_HUMAN	PON2	Serum paraoxonase/arylesterase 2
0.0285419	8.43115	0.354957	0.730159	0.817429	-7.91283	Q9NVU7	SDA1_HUMAN	SDAD1	Protein SDA1 homolog
0.0284361	6.59146	0.276146	0.788185	0.860615	-7.93993	Q9UPZ3	HPS5_HUMAN	HPS5	BLOC-2 complex member HPS5
0.0283994	7.42799	0.339864	0.741148	0.826379	-7.91853	O15379	HDAC3_HUMAN	HDAC3	Histone deacetylase 3
0.028313	6.31393	0.172904	0.866254	0.91573	-7.96532	Q15283	RASA2_HUMAN	RASA2	Ras GTPase-activating protein 2
0.0281726	10.5204	0.561223	0.587277	0.706887	-7.81109	Q9BXJ9	NAA15_HUMAN	NAA15	N-alpha-acetyltransferase 15, NatA auxiliary subunit
0.0280619	4.58852	0.0932294	0.927604	0.954146	-7.97697	O00488	ZN593_HUMAN	ZNF593	Zinc finger protein 593
0.027714	3.55583	0.0754414	0.941385	0.963405	-7.97862	Q9Y385	UB2J1_HUMAN	UBE2J1	Ubiquitin-conjugating enzyme E2 J1
0.0276661	7.69406	0.412995	0.688522	0.789096	-7.88866	P17706	PTN2_HUMAN	PTPN2	Tyrosine-protein phosphatase non-receptor type 2
0.0276586	10.6196	0.544832	0.598076	0.714098	-7.82077	P61158	ARP3_HUMAN	ACTR3	Actin-related protein 3
0.0276038	6.71556	0.409585	0.69094	0.790526	-7.89018	O94826	TOM70_HUMAN	TOMM70	Mitochondrial import receptor subunit TOM70
0.0274163	11.0384	0.680727	0.511843	0.641537	-7.73252	O76021	RL1D1_HUMAN	RSL1D1	Ribosomal L1 domain-containing protein 1
0.0273425	7.11867	0.203294	0.843074	0.899152	-7.95905	P63220	RS21_HUMAN	RPS21	Small ribosomal subunit protein eS21
0.0273173	10.2217	0.439948	0.669541	0.773095	-7.87624	O15498	YKT6_HUMAN	YKT6	Synaptobrevin homolog YKT6
0.0270668	7.65282	0.570323	0.581328	0.702772	-7.8056	Q658P3	STEA3_HUMAN	STEAP3	Metalloreductase STEAP3
0.0270454	5.71736	0.128301	0.900511	0.938767	-7.97269	Q8WW01	SEN15_HUMAN	TSEN15	tRNA-splicing endonuclease subunit Sen15
0.0269743	6.9685	0.302262	0.768784	0.846638	-7.93169	Q96S44	PRPK_HUMAN	TP53RK	EKC/KEOPS complex subunit TP53RK
0.0269154	6.04158	0.193313	0.850671	0.904178	-7.96122	Q9H788	SH24A_HUMAN	SH2D4A	SH2 domain-containing protein 4A
0.0268546	7.10632	0.192547	0.851254	0.904628	-7.96138	Q9HC38	GLOD4_HUMAN	GLOD4	Glyoxalase domain-containing protein 4
0.0267012	7.17683	0.225301	0.826385	0.888741	-7.95388	Q96SI1	KCD15_HUMAN	KCTD15	BTB/POZ domain-containing protein KCTD15
0.0266517	6.49768	0.308897	0.763882	0.84248	-7.92948	P08236	BGLR_HUMAN	GUSB	Beta-glucuronidase
0.0263884	9.06643	0.481883	0.640494	0.749989	-7.85541	P35250	RFC2_HUMAN	RFC2	Replication factor C subunit 2
0.0263172	5.08762	0.128646	0.900245	0.938663	-7.97265	P16219	ACADS_HUMAN	ACADS	Short-chain specific acyl-CoA dehydrogenase, mitochondrial
0.0261746	7.47642	0.359724	0.726702	0.815383	-7.91098	O00255	MEN1_HUMAN	MEN1	Menin
0.0259297	6.67865	0.197244	0.847677	0.902185	-7.96037	P78330	SERB_HUMAN	PSPH	Phosphoserine phosphatase
0.0259032	6.81635	0.181883	0.85939	0.910917	-7.96357	Q9NRN9	METL5_HUMAN	METTL5	rRNA N(6)-adenosine-methyltransferase METTL5
0.025809	8.37911	0.455985	0.658361	0.763035	-7.86849	O94927	HAUS5_HUMAN	HAUS5	HAUS augmin-like complex subunit 5
0.0256778	6.48805	0.296462	0.773079	0.850041	-7.93358	Q96S97	MYADM_HUMAN	MYADM	Myeloid-associated differentiation marker
0.0256578	10.1002	0.531297	0.607071	0.721481	-7.82856	P62906	RL10A_HUMAN	RPL10A	Large ribosomal subunit protein uL1
0.0256208	4.84514	0.138893	0.892354	0.932502	-7.97114	Q8IWF6	DEN6A_HUMAN	DENND6A	Protein DENND6A
0.0255089	3.96999	0.110379	0.914341	0.946541	-7.97505	Q17RS7	GEN_HUMAN	GEN1	Flap endonuclease GEN homolog 1
0.0252268	7.21651	0.247407	0.809712	0.875817	-7.94816	Q05209	PTN12_HUMAN	PTPN12	Tyrosine-protein phosphatase non-receptor type 12
0.0251896	6.73075	0.314499	0.759751	0.839803	-7.92757	O43929	ORC4_HUMAN	ORC4	Origin recognition complex subunit 4
0.0247619	8.61886	0.253533	0.805108	0.872342	-7.94648	Q8TCT9	SPP_HUMAN	HM13	Signal peptide peptidase
0.0246927	5.73887	0.109665	0.914893	0.946765	-7.97513	O75487	GPC4_HUMAN	GPC4	Glypican-4
0.0246605	7.86408	0.465266	0.651931	0.758191	-7.86388	P04424	ARLY_HUMAN	ASL	Argininosuccinate lyase
0.0246346	6.66973	0.213597	0.835249	0.894355	-7.95669	P53634	CATC_HUMAN	CTSC	Dipeptidyl peptidase 1
0.024438	6.31018	0.251816	0.806397	0.873404	-7.94695	P29372	3MG_HUMAN	MPG	DNA-3-methyladenine glycosylase
0.02437	6.59492	0.307815	0.76468	0.843105	-7.92984	Q9P246	STIM2_HUMAN	STIM2	Stromal interaction molecule 2
0.0242956	9.01569	0.388221	0.706171	0.801559	-7.89941	O60256	KPRB_HUMAN	PRPSAP2	Phosphoribosyl pyrophosphate synthase-associated protein 2
0.0242856	4.65694	0.0793465	0.938358	0.961577	-7.97828	O94782	UBP1_HUMAN	USP1	Ubiquitin carboxyl-terminal hydrolase 1
0.0238323	6.07391	0.114374	0.911256	0.94537	-7.97455	P20226	TBP_HUMAN	TBP	TATA-box-binding protein
0.0238246	6.73985	0.264273	0.797057	0.866112	-7.94344	Q8N9M1	CS047_HUMAN	C19orf47	Uncharacterized protein C19orf47
0.0236075	12.2961	0.635365	0.539775	0.665027	-7.76398	P49368	TCPG_HUMAN	CCT3	T-complex protein 1 subunit gamma
0.0234212	4.98909	0.0965491	0.925035	0.952371	-7.97662	P29558	RBMS1_HUMAN	RBMS1	RNA-binding motif, single-stranded-interacting protein 1
0.0233678	7.92288	0.55549	0.591043	0.708678	-7.81451	P30260	CDC27_HUMAN	CDC27	Cell division cycle protein 27 homolog
0.0233623	5.0305	0.0840538	0.93471	0.959008	-7.97786	Q92966	SNPC3_HUMAN	SNAPC3	snRNA-activating protein complex subunit 3
0.0231477	7.77071	0.401584	0.696627	0.794456	-7.89369	P06400	RB_HUMAN	RB1	Retinoblastoma-associated protein
0.0230493	6.77144	0.175366	0.864371	0.914721	-7.96485	Q8IZ69	TRM2A_HUMAN	TRMT2A	tRNA (uracil-5-)-methyltransferase homolog A
0.0229414	5.62355	0.153052	0.88147	0.925412	-7.96887	Q9HCE0	EPG5_HUMAN	EPG5	Ectopic P granules protein 5 homolog
0.0228874	8.54512	0.411481	0.689595	0.789763	-7.88934	P61106	RAB14_HUMAN	RAB14	Ras-related protein Rab-14
0.022756	11.1356	0.443806	0.666843	0.771084	-7.8744	Q9NVI7	ATD3A_HUMAN	ATAD3A	ATPase family AAA domain-containing protein 3A
0.0226459	6.82116	0.144516	0.888029	0.92956	-7.97026	Q9Y672	ALG6_HUMAN	ALG6	Dolichyl pyrophosphate Man9GlcNAc2 alpha-1,3-glucosyltransferase
0.0226239	5.34642	0.149978	0.88383	0.926856	-7.96938	Q9NVN3	RIC8B_HUMAN	RIC8B	Chaperone Ric-8B
0.0225431	9.53383	0.479855	0.641885	0.750528	-7.85646	Q9BTW9	TBCD_HUMAN	TBCD	Tubulin-specific chaperone D
0.0224845	10.7637	0.528773	0.608757	0.722814	-7.82999	Q9NTK5	OLA1_HUMAN	OLA1	Obg-like ATPase 1
0.0224531	5.40129	0.214243	0.834759	0.894103	-7.95654	O96007	MOC2B_HUMAN	MOCS2	Molybdopterin synthase catalytic subunit
0.0224278	4.93717	0.0691834	0.946238	0.96636	-7.97911	Q9Y4G2	PKHM1_HUMAN	PLEKHM1	Pleckstrin homology domain-containing family M member 1
0.0223406	9.50541	0.319783	0.755861	0.837472	-7.92575	O75436	VP26A_HUMAN	VPS26A	Vacuolar protein sorting-associated protein 26A
0.0221679	6.19883	0.261112	0.799424	0.867758	-7.94435	O43166	SI1L1_HUMAN	SIPA1L1	Signal-induced proliferation-associated 1-like protein 1
0.0220432	5.84099	0.138103	0.892962	0.932965	-7.97126	P31321	KAP1_HUMAN	PRKAR1B	cAMP-dependent protein kinase type I-beta regulatory subunit
0.0218216	5.12308	0.161328	0.87512	0.921489	-7.96744	Q9HB40	RISC_HUMAN	SCPEP1	Retinoid-inducible serine carboxypeptidase
0.0217594	10.0093	0.136161	0.894457	0.933835	-7.97155	Q6DN03	H2B2C_HUMAN	H2BC20P	Putative histone H2B type 2-C
0.0214363	9.13714	0.454467	0.659416	0.763747	-7.86923	Q16719	KYNU_HUMAN	KYNU	Kynureninase
0.0214048	6.0505	0.283439	0.782751	0.856636	-7.9377	Q6PCB5	RSBNL_HUMAN	RSBN1L	Lysine-specific demethylase RSBN1L
0.0213313	10.8149	0.485814	0.637803	0.747458	-7.85337	P11388	TOP2A_HUMAN	TOP2A	DNA topoisomerase 2-alpha
0.0208603	8.53884	0.389628	0.705164	0.800794	-7.89882	O96008	TOM40_HUMAN	TOMM40	Mitochondrial import receptor subunit TOM40 homolog
0.0207521	6.61136	0.196474	0.848263	0.9025	-7.96054	P43250	GRK6_HUMAN	GRK6	G protein-coupled receptor kinase 6
0.0207206	9.18895	0.559967	0.588101	0.707339	-7.81184	Q14CX7	NAA25_HUMAN	NAA25	N-alpha-acetyltransferase 25, NatB auxiliary subunit
0.0206471	9.09039	0.363131	0.724235	0.81442	-7.90964	Q9UKD2	MRT4_HUMAN	MRTO4	mRNA turnover protein 4 homolog
0.0204044	5.10294	0.125078	0.902996	0.940663	-7.97314	Q13084	RM28_HUMAN	MRPL28	Large ribosomal subunit protein bL28m
0.0203792	10.1677	0.348735	0.734681	0.821448	-7.91521	P08195	4F2_HUMAN	SLC3A2	Amino acid transporter heavy chain SLC3A2
0.0202765	8.29695	0.342855	0.738965	0.824415	-7.91742	O14981	BTAF1_HUMAN	BTAF1	TATA-binding protein-associated factor 172
0.0202022	6.39628	0.282646	0.783341	0.856943	-7.93795	O75475	PSIP1_HUMAN	PSIP1	PC4 and SFRS1-interacting protein
0.020168	9.54874	0.31802	0.757158	0.838579	-7.92636	Q96HS1	PGAM5_HUMAN	PGAM5	Serine/threonine-protein phosphatase PGAM5, mitochondrial
0.0201575	5.64448	0.0778766	0.939497	0.962434	-7.97841	Q5NDL2	EOGT_HUMAN	EOGT	EGF domain-specific O-linked N-acetylglucosamine transferase
0.0198733	7.12342	0.324008	0.752757	0.834524	-7.92426	O14880	MGST3_HUMAN	MGST3	Glutathione S-transferase 3, mitochondrial
0.019716	5.66838	0.155261	0.879774	0.923804	-7.96849	Q86UP3	ZFHX4_HUMAN	ZFHX4	Zinc finger homeobox protein 4
0.0194347	10.7511	0.517528	0.616294	0.729369	-7.83629	Q969V3	NCLN_HUMAN	NCLN	BOS complex subunit NCLN
0.0193511	6.36518	0.143393	0.888892	0.930263	-7.97044	Q96MX6	DAA10_HUMAN	DNAAF10	Dynein axonemal assembly factor 10
0.0189976	4.7079	0.0804884	0.937473	0.960969	-7.97818	Q99551	MTEF1_HUMAN	MTERF1	Transcription termination factor 1, mitochondrial
0.0184407	7.03648	0.333051	0.746128	0.829455	-7.92103	O15047	SET1A_HUMAN	SETD1A	Histone-lysine N-methyltransferase SETD1A
0.0182261	5.9972	0.12299	0.904607	0.941472	-7.97343	Q6V1X1	DPP8_HUMAN	DPP8	Dipeptidyl peptidase 8
0.0181304	9.36033	0.316476	0.758295	0.839179	-7.92689	P30566	PUR8_HUMAN	ADSL	Adenylosuccinate lyase
0.0180281	7.10095	0.249356	0.808246	0.874734	-7.94763	Q8TCE6	DEN10_HUMAN	DENND10	DENN domain-containing protein 10
0.0179683	5.09759	0.103591	0.919588	0.949534	-7.97584	P42785	PCP_HUMAN	PRCP	Lysosomal Pro-X carboxypeptidase
0.0177717	12.7589	0.370619	0.718825	0.810923	-7.90666	P83731	RL24_HUMAN	RPL24	Large ribosomal subunit protein eL24
0.0177582	9.83708	0.233288	0.820349	0.884273	-7.95187	Q15738	NSDHL_HUMAN	NSDHL	Sterol-4-alpha-carboxylate 3-dehydrogenase, decarboxylating
0.0173918	8.84853	0.166768	0.870951	0.918984	-7.96646	Q9BVK6	TMED9_HUMAN	TMED9	Transmembrane emp24 domain-containing protein 9
0.0173635	10.3275	0.397588	0.699476	0.7969	-7.89542	Q9NYU2	UGGG1_HUMAN	UGGT1	UDP-glucose:glycoprotein glucosyltransferase 1
0.0173288	8.1232	0.343561	0.73845	0.824415	-7.91716	O76071	CIAO1_HUMAN	CIAO1	Probable cytosolic iron-sulfur protein assembly protein CIAO1
0.01732	8.01016	0.24638	0.810484	0.876148	-7.94843	Q96DZ1	ERLEC_HUMAN	ERLEC1	Endoplasmic reticulum lectin 1
0.0172803	9.10308	0.339032	0.741755	0.826783	-7.91884	P42765	THIM_HUMAN	ACAA2	3-ketoacyl-CoA thiolase, mitochondrial
0.0172717	7.18402	0.248628	0.808793	0.874991	-7.94783	Q6IA69	NADE_HUMAN	NADSYN1	Glutamine-dependent NAD(+) synthetase
0.0172499	7.75564	0.364866	0.72298	0.813496	-7.90896	O95479	G6PE_HUMAN	H6PD	GDH/6PGL endoplasmic bifunctional protein
0.0170599	7.28962	0.168537	0.869596	0.91807	-7.96613	Q15139	KPCD1_HUMAN	PRKD1	Serine/threonine-protein kinase D1
0.0169467	6.11862	0.146674	0.886369	0.928639	-7.96992	Q9BRJ7	TIRR_HUMAN	NUDT16L1	Tudor-interacting repair regulator protein
0.0168257	5.48611	0.10754	0.916536	0.947847	-7.97539	Q6PIY7	GLD2_HUMAN	TENT2	Poly(A) RNA polymerase GLD2
0.0165188	12.184	0.36089	0.725857	0.814797	-7.91052	P61247	RS3A_HUMAN	RPS3A	Small ribosomal subunit protein eS1
0.0159126	7.38332	0.224085	0.827304	0.88917	-7.95418	P19838	NFKB1_HUMAN	NFKB1	Nuclear factor NF-kappa-B p105 subunit
0.0156222	4.95149	0.0872877	0.932205	0.957187	-7.97756	Q92539	LPIN2_HUMAN	LPIN2	Phosphatidate phosphatase LPIN2
0.0154965	5.73016	0.0737816	0.942672	0.964372	-7.97875	Q96HY7	DHTK1_HUMAN	DHTKD1	2-oxoadipate dehydrogenase complex component E1
0.0154514	10.5086	0.310526	0.76268	0.842051	-7.92893	Q96CS3	FAF2_HUMAN	FAF2	FAS-associated factor 2
0.0152743	4.77128	0.0583657	0.954633	0.970842	-7.97987	Q92560	BAP1_HUMAN	BAP1	Ubiquitin carboxyl-terminal hydrolase BAP1
0.0152044	10.1939	0.37607	0.714897	0.808107	-7.90445	Q14694	UBP10_HUMAN	USP10	Ubiquitin carboxyl-terminal hydrolase 10
0.0149892	11.5104	0.381167	0.711232	0.805675	-7.90236	O00231	PSD11_HUMAN	PSMD11	26S proteasome non-ATPase regulatory subunit 11
0.0149137	8.03412	0.285645	0.78111	0.85587	-7.93702	O15397	IPO8_HUMAN	IPO8	Importin-8
0.0148082	5.18133	0.0693346	0.946121	0.96636	-7.9791	Q8NHX9	TPC2_HUMAN	TPCN2	Two pore channel protein 2
0.0147943	7.29081	0.23707	0.817496	0.881871	-7.9509	Q9HAU5	RENT2_HUMAN	UPF2	Regulator of nonsense transcripts 2
0.014773	10.8822	0.343313	0.738631	0.824415	-7.91725	Q9Y2X3	NOP58_HUMAN	NOP58	Nucleolar protein 58
0.0147607	6.38771	0.0649479	0.949524	0.967984	-7.97943	Q9Y5K8	VATD_HUMAN	ATP6V1D	V-type proton ATPase subunit D
0.0147349	6.71377	0.13972	0.891717	0.932355	-7.97101	Q7Z6K3	PTAR1_HUMAN	PTAR1	Protein prenyltransferase alpha subunit repeat-containing protein 1
0.014703	8.9458	0.275881	0.788383	0.860664	-7.94001	Q9GZL7	WDR12_HUMAN	WDR12	Ribosome biogenesis protein WDR12
0.0145078	4.6739	0.11445	0.911197	0.94537	-7.97454	Q04323	UBXN1_HUMAN	UBXN1	UBX domain-containing protein 1
0.0144438	6.83473	0.107444	0.91661	0.947847	-7.9754	Q9NUQ9	CYRIB_HUMAN	CYRIB	CYFIP-related Rac1 interactor B
0.0143782	7.92577	0.286559	0.780431	0.855599	-7.93673	Q9UFC0	LRWD1_HUMAN	LRWD1	Leucine-rich repeat and WD repeat-containing protein 1
0.0143701	9.96001	0.244093	0.812205	0.877336	-7.94905	P07099	HYEP_HUMAN	EPHX1	Epoxide hydrolase 1
0.0142655	7.66477	0.139264	0.892068	0.932377	-7.97108	Q8NFH4	NUP37_HUMAN	NUP37	Nucleoporin Nup37
0.0141548	9.24197	0.250239	0.807582	0.874184	-7.94739	Q6DKJ4	NXN_HUMAN	NXN	Nucleoredoxin
0.0141089	5.94162	0.069065	0.94633	0.96636	-7.97912	P53794	SC5A3_HUMAN	SLC5A3	Sodium/myo-inositol cotransporter
0.0140038	7.27238	0.297583	0.772248	0.849624	-7.93322	Q676U5	A16L1_HUMAN	ATG16L1	Autophagy-related protein 16-1
0.0139776	7.31171	0.120878	0.906236	0.942819	-7.97371	O00400	ACATN_HUMAN	SLC33A1	Acetyl-coenzyme A transporter 1
0.0139529	8.26864	0.372535	0.717443	0.810336	-7.90589	Q66K74	MAP1S_HUMAN	MAP1S	Microtubule-associated protein 1S
0.0139219	8.89681	0.159587	0.876455	0.922034	-7.96775	Q9UI12	VATH_HUMAN	ATP6V1H	V-type proton ATPase subunit H
0.0138756	7.31097	0.0993457	0.922871	0.950595	-7.97632	O15121	DEGS1_HUMAN	DEGS1	Sphingolipid delta(4)-desaturase DES1
0.0138556	5.45535	0.114556	0.911115	0.94537	-7.97453	Q9HD23	MRS2_HUMAN	MRS2	Magnesium transporter MRS2 homolog, mitochondrial
0.0138399	6.39271	0.112162	0.912964	0.945983	-7.97483	Q9BRF8	CPPED_HUMAN	CPPED1	Serine/threonine-protein phosphatase CPPED1
0.0137312	7.29145	0.164067	0.873021	0.920137	-7.96695	Q969X5	ERGI1_HUMAN	ERGIC1	Endoplasmic reticulum-Golgi intermediate compartment protein 1
0.0135829	5.10109	0.108636	0.915689	0.947241	-7.97526	Q8NB78	KDM1B_HUMAN	KDM1B	Lysine-specific histone demethylase 2
0.0135593	7.68641	0.170618	0.868003	0.917064	-7.96575	Q9H4L4	SENP3_HUMAN	SENP3	Sentrin-specific protease 3
0.0135386	12.0819	0.419906	0.683632	0.78487	-7.88555	Q14204	DYHC1_HUMAN	DYNC1H1	Cytoplasmic dynein 1 heavy chain 1
0.0134208	7.28173	0.276193	0.78815	0.860615	-7.93992	Q96PV6	LENG8_HUMAN	LENG8	Leukocyte receptor cluster member 8
0.0133415	8.53135	0.215499	0.833807	0.893828	-7.95624	P46734	MP2K3_HUMAN	MAP2K3	Dual specificity mitogen-activated protein kinase kinase 3
0.0132028	14.5024	0.338481	0.742157	0.826783	-7.91904	Q02878	RL6_HUMAN	RPL6	Large ribosomal subunit protein eL6
0.0131212	11.9159	0.334533	0.745043	0.828651	-7.92049	P43243	MATR3_HUMAN	MATR3	Matrin-3
0.0130512	9.46219	0.161451	0.875025	0.921489	-7.96742	O00505	IMA4_HUMAN	KPNA3	Importin subunit alpha-4
0.0129991	16.8028	0.295949	0.77346	0.850293	-7.93375	P08238	HS90B_HUMAN	HSP90AB1	Heat shock protein HSP 90-beta
0.012952	9.97318	0.184582	0.85733	0.909714	-7.96303	P60866	RS20_HUMAN	RPS20	Small ribosomal subunit protein uS10
0.0127974	8.04188	0.261724	0.798966	0.867519	-7.94417	Q8IXI1	MIRO2_HUMAN	RHOT2	Mitochondrial Rho GTPase 2
0.0126949	9.46113	0.235923	0.818361	0.882571	-7.95119	Q01780	EXOSX_HUMAN	EXOSC10	Exosome complex component 10
0.0125802	7.54641	0.0645868	0.949804	0.967984	-7.97945	Q9Y241	HIG1A_HUMAN	HIGD1A	HIG1 domain family member 1A, mitochondrial
0.0122429	7.4183	0.22163	0.829162	0.890541	-7.95478	Q8IUR7	ARMC8_HUMAN	ARMC8	Armadillo repeat-containing protein 8
0.0121923	6.59116	0.131959	0.897693	0.936694	-7.97217	O94888	UBXN7_HUMAN	UBXN7	UBX domain-containing protein 7
0.0121128	7.26794	0.104603	0.918805	0.949073	-7.97573	Q6NTF9	RHBD2_HUMAN	RHBDD2	Rhomboid domain-containing protein 2
0.012093	7.52763	0.0996025	0.922673	0.950595	-7.97629	P49642	PRI1_HUMAN	PRIM1	DNA primase small subunit
0.0120155	10.563	0.28233	0.783577	0.856943	-7.93805	Q12788	TBL3_HUMAN	TBL3	Transducin beta-like protein 3
0.0118036	8.46745	0.223524	0.827729	0.88917	-7.95431	Q99575	POP1_HUMAN	POP1	Ribonucleases P/MRP protein subunit POP1
0.0117548	4.532	0.0581305	0.954816	0.970842	-7.97989	Q9UBU6	FA8A1_HUMAN	FAM8A1	Protein FAM8A1
0.0117106	7.34662	0.149167	0.884454	0.927338	-7.96951	P40938	RFC3_HUMAN	RFC3	Replication factor C subunit 3
0.0114877	6.27747	0.0834171	0.935203	0.959172	-7.97792	Q7Z2W9	RM21_HUMAN	MRPL21	Large ribosomal subunit protein bL21m
0.0112975	6.73802	0.119182	0.907545	0.943659	-7.97394	Q9NX74	DUS2_HUMAN	DUS2	tRNA-dihydrouridine(20) synthase [NAD(P)+]-like
0.0112866	6.67932	0.173507	0.865793	0.915424	-7.9652	Q9BW19	KIFC1_HUMAN	KIFC1	Kinesin-like protein KIFC1
0.0109923	10.3534	0.193367	0.850629	0.904178	-7.9612	Q07960	RHG01_HUMAN	ARHGAP1	Rho GTPase-activating protein 1
0.0108982	6.21475	0.0571571	0.955571	0.971056	-7.97995	P18433	PTPRA_HUMAN	PTPRA	Receptor-type tyrosine-protein phosphatase alpha
0.010878	8.16515	0.247032	0.809993	0.875927	-7.94826	O43237	DC1L2_HUMAN	DYNC1LI2	Cytoplasmic dynein 1 light intermediate chain 2
0.0108618	12.5279	0.313809	0.760259	0.839902	-7.92781	P53396	ACLY_HUMAN	ACLY	ATP-citrate synthase
0.0108581	7.15543	0.161019	0.875357	0.921565	-7.96749	Q9NWZ5	UCKL1_HUMAN	UCKL1	Uridine-cytidine kinase-like 1
0.010728	9.00762	0.136843	0.893932	0.933619	-7.97145	P31689	DNJA1_HUMAN	DNAJA1	DnaJ homolog subfamily A member 1
0.0105227	5.35252	0.106492	0.917345	0.948251	-7.97551	Q15434	RBMS2_HUMAN	RBMS2	RNA-binding motif, single-stranded-interacting protein 2
0.0104435	7.21246	0.21834	0.831654	0.892368	-7.95557	Q14254	FLOT2_HUMAN	FLOT2	Flotillin-2
0.00989085	8.52052	0.173725	0.865626	0.915419	-7.96516	P36871	PGM1_HUMAN	PGM1	Phosphoglucomutase-1
0.00979606	9.49542	0.159902	0.876213	0.921951	-7.96769	P40121	CAPG_HUMAN	CAPG	Macrophage-capping protein
0.00945429	7.31871	0.0399456	0.96894	0.980229	-7.98087	Q9P2L0	WDR35_HUMAN	WDR35	WD repeat-containing protein 35
0.00932692	13.9589	0.111212	0.913698	0.946049	-7.97494	P18124	RL7_HUMAN	RPL7	Large ribosomal subunit protein uL30
0.00923224	7.27207	0.115943	0.910045	0.94537	-7.97435	Q96PE3	INP4A_HUMAN	INPP4A	Inositol polyphosphate-4-phosphatase type I A
0.00899269	9.68152	0.209777	0.838149	0.89627	-7.95758	O95486	SC24A_HUMAN	SEC24A	Protein transport protein Sec24A
0.00891424	9.9449	0.18041	0.860515	0.911552	-7.96386	Q8TDN6	BRX1_HUMAN	BRIX1	Ribosome biogenesis protein BRX1 homolog
0.00883196	13.371	0.229633	0.82311	0.885895	-7.9528	P52272	HNRPM_HUMAN	HNRNPM	Heterogeneous nuclear ribonucleoprotein M
0.00876855	7.82734	0.127988	0.900753	0.938845	-7.97274	Q15418	KS6A1_HUMAN	RPS6KA1	Ribosomal protein S6 kinase alpha-1
0.00876382	6.26356	0.0553201	0.956998	0.971805	-7.98006	Q8NBT2	SPC24_HUMAN	SPC24	Kinetochore protein Spc24
0.00856118	6.62591	0.111632	0.913374	0.946049	-7.97489	Q9UBD5	ORC3_HUMAN	ORC3	Origin recognition complex subunit 3
0.00849394	6.56021	0.079284	0.938406	0.961577	-7.97829	P17612	KAPCA_HUMAN	PRKACA	cAMP-dependent protein kinase catalytic subunit alpha
0.00841114	8.57927	0.175317	0.864408	0.914721	-7.96485	O75146	HIP1R_HUMAN	HIP1R	Huntingtin-interacting protein 1-related protein
0.00807993	11.1186	0.235582	0.818618	0.882575	-7.95128	P61221	ABCE1_HUMAN	ABCE1	ATP-binding cassette sub-family E member 1
0.00807677	9.17531	0.0706599	0.945093	0.965798	-7.979	P62873	GBB1_HUMAN	GNB1	Guanine nucleotide-binding protein G(I)/G(S)/G(T) subunit beta-1
0.00804302	11.4603	0.1694	0.868936	0.917544	-7.96597	Q9ULV4	COR1C_HUMAN	CORO1C	Coronin-1C
0.00794165	8.09007	0.151862	0.882383	0.926027	-7.96907	Q7Z3T8	ZFY16_HUMAN	ZFYVE16	Zinc finger FYVE domain-containing protein 16
0.00790743	4.52625	0.0706779	0.945079	0.965798	-7.979	P34949	MPI_HUMAN	MPI	Mannose-6-phosphate isomerase
0.00788651	7.14876	0.114579	0.911098	0.94537	-7.97453	O75164	KDM4A_HUMAN	KDM4A	Lysine-specific demethylase 4A
0.00777477	8.50988	0.190188	0.853053	0.905857	-7.96187	Q14554	PDIA5_HUMAN	PDIA5	Protein disulfide-isomerase A5
0.00767818	4.36257	0.0265287	0.979369	0.986794	-7.98136	P54802	ANAG_HUMAN	NAGLU	Alpha-N-acetylglucosaminidase
0.00732313	8.07112	0.102652	0.920314	0.949589	-7.97595	Q8IWA0	WDR75_HUMAN	WDR75	WD repeat-containing protein 75
0.00728807	13.4318	0.183899	0.857851	0.909925	-7.96316	P62701	RS4X_HUMAN	RPS4X	Small ribosomal subunit protein eS4, X isoform
0.00721401	6.82059	0.0757501	0.941145	0.963334	-7.97859	Q9Y3D8	KAD6_HUMAN	AK6	Adenylate kinase isoenzyme 6
0.00720543	5.24425	0.0347798	0.972955	0.98341	-7.98108	Q6P1X6	CH082_HUMAN	C8orf82	UPF0598 protein C8orf82
0.00688064	10.2109	0.194061	0.850101	0.903913	-7.96106	Q8N766	EMC1_HUMAN	EMC1	ER membrane protein complex subunit 1
0.00684359	6.89462	0.12382	0.903966	0.941152	-7.97332	Q8IZ07	AN13A_HUMAN	ANKRD13A	Ankyrin repeat domain-containing protein 13A
0.00683561	11.2947	0.17003	0.868453	0.917206	-7.96586	P25205	MCM3_HUMAN	MCM3	DNA replication licensing factor MCM3
0.00656793	7.28266	0.0992145	0.922973	0.950595	-7.97633	O43251	RFOX2_HUMAN	RBFOX2	RNA binding protein fox-1 homolog 2
0.00652394	6.55597	0.063833	0.950389	0.968243	-7.97951	Q9H8V3	ECT2_HUMAN	ECT2	Protein ECT2
0.00633848	8.06051	0.0553783	0.956952	0.971805	-7.98006	P54756	EPHA5_HUMAN	EPHA5	Ephrin type-A receptor 5
0.00629527	9.25506	0.10206	0.920772	0.949714	-7.97602	Q9Y3T9	NOC2L_HUMAN	NOC2L	Nucleolar complex protein 2 homolog
0.00595749	8.46725	0.0881432	0.931542	0.956976	-7.97747	Q5JVF3	PCID2_HUMAN	PCID2	PCI domain-containing protein 2
0.00586088	11.9518	0.16017	0.876008	0.921908	-7.96764	P04844	RPN2_HUMAN	RPN2	Dolichyl-diphosphooligosaccharide--protein glycosyltransferase subunit 2
0.0058416	7.73365	0.102228	0.920642	0.949714	-7.976	Q8NFF5	FAD1_HUMAN	FLAD1	FAD synthase
0.00564488	9.05775	0.105862	0.917832	0.948251	-7.97558	Q96K76	UBP47_HUMAN	USP47	Ubiquitin carboxyl-terminal hydrolase 47
0.00562151	7.1296	0.102713	0.920267	0.949589	-7.97594	O75312	ZPR1_HUMAN	ZPR1	Zinc finger protein ZPR1
0.00538785	8.61202	0.073785	0.942669	0.964372	-7.97875	Q9Y2K7	KDM2A_HUMAN	KDM2A	Lysine-specific demethylase 2A
0.00527239	5.71407	0.052912	0.958868	0.973529	-7.98021	P22307	SCP2_HUMAN	SCP2	Sterol carrier protein 2
0.00511459	12.2151	0.150367	0.883532	0.926715	-7.96932	Q15029	U5S1_HUMAN	EFTUD2	116 kDa U5 small nuclear ribonucleoprotein component
0.0050344	8.07699	0.048658	0.962171	0.975655	-7.98045	O75323	NIPS2_HUMAN	NIPSNAP2	Protein NipSnap homolog 2
0.00496094	6.04059	0.0460268	0.964215	0.976675	-7.98058	Q9BY50	SC11C_HUMAN	SEC11C	Signal peptidase complex catalytic subunit SEC11C
0.00481419	5.6632	0.026667	0.979262	0.986794	-7.98136	P53384	NUBP1_HUMAN	NUBP1	Cytosolic Fe-S cluster assembly factor NUBP1
0.00480782	8.82295	0.0833647	0.935244	0.959172	-7.97792	Q3ZCQ8	TIM50_HUMAN	TIMM50	Mitochondrial import inner membrane translocase subunit TIM50
0.00471854	11.067	0.10594	0.917772	0.948251	-7.97557	Q03252	LMNB2_HUMAN	LMNB2	Lamin-B2
0.00437791	8.23299	0.0889539	0.930914	0.956749	-7.97739	Q07157	ZO1_HUMAN	TJP1	Tight junction protein 1
0.00427917	6.36292	0.0469091	0.96353	0.976296	-7.98054	Q9UNE7	CHIP_HUMAN	STUB1	E3 ubiquitin-protein ligase CHIP
0.00420207	8.79368	0.0638175	0.950401	0.968243	-7.97951	O95394	AGM1_HUMAN	PGM3	Phosphoacetylglucosamine mutase
0.00414839	6.66973	0.0574147	0.955371	0.971027	-7.97993	Q9P260	RELCH_HUMAN	RELCH	RAB11-binding protein RELCH
0.00407903	6.38877	0.0426809	0.966815	0.978588	-7.98075	P49454	CENPF_HUMAN	CENPF	Centromere protein F
0.00393522	6.37457	0.0358332	0.972136	0.982758	-7.98104	Q96RS0	TGS1_HUMAN	TGS1	Trimethylguanosine synthase
0.00390639	6.08481	0.0367024	0.971461	0.982251	-7.98101	Q13415	ORC1_HUMAN	ORC1	Origin recognition complex subunit 1
0.00366982	6.33884	0.0309695	0.975917	0.984992	-7.98122	Q9H9Q2	CSN7B_HUMAN	COPS7B	COP9 signalosome complex subunit 7b
0.00361935	8.58665	0.0646123	0.949785	0.967984	-7.97945	P61289	PSME3_HUMAN	PSME3	Proteasome activator complex subunit 3
0.00332735	8.79848	0.0594825	0.953766	0.970749	-7.9798	O96019	ACL6A_HUMAN	ACTL6A	Actin-like protein 6A
0.0032835	7.04543	0.0248727	0.980657	0.987295	-7.98141	Q8TAG9	EXOC6_HUMAN	EXOC6	Exocyst complex component 6
0.00315768	4.89918	0.0154132	0.988012	0.99276	-7.98162	P19793	RXRA_HUMAN	RXRA	Retinoic acid receptor RXR-alpha
0.00314253	5.87961	0.0250409	0.980526	0.987295	-7.9814	Q3L8U1	CHD9_HUMAN	CHD9	Chromodomain-helicase-DNA-binding protein 9
0.00303822	10.0421	0.0617761	0.951986	0.969457	-7.97965	Q9Y305	ACOT9_HUMAN	ACOT9	Acyl-coenzyme A thioesterase 9, mitochondrial
0.0026667	7.04866	0.0337469	0.973758	0.983516	-7.98112	Q96MU7	YTDC1_HUMAN	YTHDC1	YTH domain-containing protein 1
0.00263468	6.00378	0.0259455	0.979823	0.986993	-7.98138	Q8IV48	ERI1_HUMAN	ERI1	3'-5' exoribonuclease 1
0.00253303	5.34743	0.0147365	0.988539	0.99276	-7.98163	Q8ND82	Z280C_HUMAN	ZNF280C	Zinc finger protein 280C
0.00242006	13.0644	0.0670835	0.947867	0.967379	-7.97927	P07355	ANXA2_HUMAN	ANXA2	Annexin A2
0.00228168	7.35178	0.0276706	0.978482	0.986705	-7.98133	Q9Y3A4	RRP7A_HUMAN	RRP7A	Ribosomal RNA-processing protein 7 homolog A
0.00188103	4.24899	0.00688111	0.994648	0.997121	-7.98172	Q13686	ALKB1_HUMAN	ALKBH1	Nucleic acid dioxygenase ALKBH1
0.00178301	6.96784	0.021303	0.983432	0.989618	-7.9815	Q9NV31	IMP3_HUMAN	IMP3	U3 small nucleolar ribonucleoprotein protein IMP3
0.00177402	9.06136	0.034167	0.973431	0.983491	-7.98111	Q05048	CSTF1_HUMAN	CSTF1	Cleavage stimulation factor subunit 1
0.00158702	7.37059	0.0130273	0.989868	0.993918	-7.98166	Q96ER3	SAAL1_HUMAN	SAAL1	Protein SAAL1
0.00157932	5.55522	0.00896746	0.993025	0.996026	-7.9817	P62834	RAP1A_HUMAN	RAP1A	Ras-related protein Rap-1A
0.00144972	6.22765	0.0109517	0.991482	0.995008	-7.98168	Q8WU76	SCFD2_HUMAN	SCFD2	Sec1 family domain-containing protein 2
0.00124222	13.2855	0.0246591	0.980823	0.987295	-7.98141	P62847	RS24_HUMAN	RPS24	Small ribosomal subunit protein eS24
0.000907	10.6494	0.0212398	0.983482	0.989618	-7.9815	P26358	DNMT1_HUMAN	DNMT1	DNA (cytosine-5)-methyltransferase 1
0.000854	11.1656	0.014754	0.988525	0.99276	-7.98163	P07741	APT_HUMAN	APRT	Adenine phosphoribosyltransferase
0.000742	9.01688	0.0208969	0.983748	0.98971	-7.98151	P12270	TPR_HUMAN	TPR	Nucleoprotein TPR
0.000617	11.285	0.0150429	0.9883	0.99276	-7.98162	O43242	PSMD3_HUMAN	PSMD3	26S proteasome non-ATPase regulatory subunit 3
0.000584	6.32847	0.00966097	0.992486	0.995661	-7.9817	Q8N0Z6	TTC5_HUMAN	TTC5	Tetratricopeptide repeat protein 5
0.000317	11.3394	0.00766209	0.994041	0.99669	-7.98172	Q9H9B4	SFXN1_HUMAN	SFXN1	Sideroflexin-1
0.000201	7.44538	0.00270065	0.9979	0.998377	-7.98174	Q15370	ELOB_HUMAN	ELOB	Elongin-B
6.18e-05	6.24492	0.000701	0.999455	0.999455	-7.98175	O43815	STRN_HUMAN	STRN	Striatin
-0.000116	11.5483	-0.00280518	0.997818	0.998377	-7.98174	P33993	MCM7_HUMAN	MCM7	DNA replication licensing factor MCM7
-0.000211	7.84385	-0.00194331	0.998489	0.998665	-7.98175	Q9NWX6	THG1_HUMAN	THG1L	Probable tRNA(His) guanylyltransferase
-0.000337	5.84116	-0.00256331	0.998006	0.998377	-7.98175	O75531	BAF_HUMAN	BANF1	Barrier-to-autointegration factor
-0.000385	6.33018	-0.00375993	0.997076	0.998137	-7.98174	Q96DV4	RM38_HUMAN	MRPL38	Large ribosomal subunit protein mL38
-0.000405	9.03133	-0.00578617	0.9955	0.997798	-7.98173	Q96S55	WRIP1_HUMAN	WRNIP1	ATPase WRNIP1
-0.000561	6.09374	-0.00254203	0.998023	0.998377	-7.98175	Q969Y2	GTPB3_HUMAN	GTPBP3	5-taurinomethyluridine-[tRNA] synthase subunit GTPB3, mitochondrial
-0.000606	4.66442	-0.00394406	0.996932	0.998137	-7.98174	P19022	CADH2_HUMAN	CDH2	Cadherin-2
-0.000679	4.57555	-0.00413463	0.996784	0.998137	-7.98174	Q9ULT0	TTC7A_HUMAN	TTC7A	Tetratricopeptide repeat protein 7A
-0.000759	5.3826	-0.00401308	0.996879	0.998137	-7.98174	Q9NRV9	HEBP1_HUMAN	HEBP1	Heme-binding protein 1
-0.000795	5.37629	-0.00456828	0.996447	0.998137	-7.98174	Q5VWQ8	DAB2P_HUMAN	DAB2IP	Disabled homolog 2-interacting protein
-0.000987	5.6348	-0.00478719	0.996277	0.998137	-7.98174	Q9Y324	FCF1_HUMAN	FCF1	rRNA-processing protein FCF1 homolog
-0.00107072	7.13354	-0.0179669	0.986027	0.991119	-7.98157	Q9C0E2	XPO4_HUMAN	XPO4	Exportin-4
-0.00107893	3.89659	-0.00442618	0.996557	0.998137	-7.98174	P51608	MECP2_HUMAN	MECP2	Methyl-CpG-binding protein 2
-0.00121574	7.97427	-0.0160861	0.987489	0.992413	-7.98161	Q06787	FMR1_HUMAN	FMR1	Fragile X messenger ribonucleoprotein 1
-0.00123335	6.8854	-0.0098572	0.992333	0.995661	-7.9817	Q9NXR7	BABA2_HUMAN	BABAM2	BRISC and BRCA1-A complex member 2
-0.00136493	9.83678	-0.0317359	0.975321	0.984657	-7.98119	Q15269	PWP2_HUMAN	PWP2	Periodic tryptophan protein 2 homolog
[truncated: 3,639 more rows]

## Sheet: EnrichR 1
REACTOME PATHWAYS
	ID	Term	Overlap	P-value	Adjusted P-value	−log10(adj P)	Odds Ratio	Combined Score	Genes
1	R-HSA-168256	Immune System	128/2150	4.3825e-31	4.49645e-28	27.3471	4.06068	283.851	IFIT5;UBE2L6;IFI35;IFIT1;UBE2Z;IFIT3;ACTB;IFIT2;ACTG1;PNP;CCND1;CPNE1;PSMD1;TRIM26;B2M;TRIM21;FBXO7;TRIM22;HERC6;PDIA3;GBP5;TAP2;TAP1;HLA-C;ATP11B;HLA-A;MIF;HLA-F;RAB31;BOLA2;TXNIP;RBCK1;ALPK1;OPTN;ATP6V1A;UBA7;PSMD14;UBA6;CUL2;MGST1;UBR2;RNF213;ALDH3B1;LTA4H;N4BP1;GSDMD;HSPA9;HSPA8;HSPA5;IDH1;RAB27A;MSN;ARPC4;ISG15;ISG20;UBA1;CALR;UBE2K;HLA-DRB1;MYD88;RIGI;GPI;GDI2;ADAR;SLC2A3;OASL;IFIH1;CASP8;C…
2	R-HSA-1280215	Cytokine Signaling in Immune System	71/776	2.50404e-27	1.28457e-24	23.8912	5.74834	352.096	IFIT5;UBE2L6;ADAR;IFI35;IFIT1;IFIT3;IFIT2;OASL;CASP8;CCND1;CASP1;PSMD1;TRIM26;B2M;TRIM21;TRIM22;GBP5;SERPINB2;GSTO1;RIPK2;HLA-C;HLA-A;MIF;HLA-F;PSMA5;PSMA6;PSMA3;PSMA4;PSMA1;OAS1;IRF3;PSMA2;OAS2;IRF1;OAS3;BOLA2;CANX;ALPK1;CRK;IRF9;UBA7;PSMD14;NLRC5;SAMHD1;USP18;PSMA7;PSMB4;PSMB2;PSMB3;PSMB1;GBP2;GBP1;N4BP1;GBP4;GSDMD;HSPA9;HSPA8;STAT1;STAT2;MX2;STAT3;MSN;ISG15;PSMB8;PML;ISG20;TRIM38;P4HB;HLA-DRB1…
3	R-HSA-909733	Interferon Alpha Beta Signaling	25/78	1.16308e-23	3.97773e-21	20.4004	24.4545	1291.4	IFIT5;ADAR;IFI35;IFIT1;SAMHD1;USP18;IFIT3;IFIT2;OASL;GBP2;STAT1;MX2;STAT2;HLA-C;ISG15;HLA-A;HLA-F;PSMB8;ISG20;IRF3;OAS1;OAS2;IRF1;OAS3;IRF9
4	R-HSA-913531	Interferon Signaling	40/280	1.27924e-22	3.28126e-20	19.484	8.91252	449.286	UBA7;IFIT5;UBE2L6;ADAR;IFI35;IFIT1;SAMHD1;USP18;IFIT3;IFIT2;OASL;TRIM26;GBP2;B2M;TRIM21;GBP1;TRIM22;GBP4;GBP5;HSPA8;STAT1;STAT2;MX2;STAT3;HLA-C;ISG15;HLA-A;HLA-F;PSMB8;PML;ISG20;IRF3;OAS1;OAS2;IRF1;OAS3;TRIM38;HLA-DRB1;IRF9;RIGI
5	R-HSA-1236974	ER-Phagosome Pathway	23/80	1.20247e-20	2.46748e-18	17.6077	20.8047	954.254	PDIA3;PSMD14;TAP2;HLA-C;TAP1;HLA-A;HLA-F;PSMA7;TAPBP;PSMA5;PSMA6;PSMA3;PSMB4;PSMA4;PSMA1;PSMB2;PSMA2;PSMB3;PSMB1;PSMD1;CALR;B2M;MYD88
6	R-HSA-1430728	Metabolism	108/2181	1.85799e-19	3.17716e-17	16.498	3.10553	133.94	PITPNB;ECI2;CPOX;ENO1;CNDP2;AKR7A2;PNP;NAMPT;RPL36;CPNE1;PSMD1;CYP1B1;RPL35;CHP1;GSTK1;RPL21;ACSL5;RPSA;ACSL4;SDHA;GNPAT;CYP2U1;SCO2;PPA1;GPD2;PGP;PRKD2;ALDH7A1;IDO1;NNMT;PSMD14;MGST1;ADH5;HELZ2;LDHB;ALDH3B1;PGK1;LTA4H;HSPA9;IDH1;IDH2;PARP14;CS;PARP10;GRHPR;GNB4;ACO2;GCLM;GPI;AKR1B1;SLC2A3;CROT;PFAS;SPTLC1;SPTLC2;SPTLC3;TSPO;PGLS;ENOPH1;CBR1;TPI1;ARG1;GSTO1;PGAM1;SORD;AKR1A1;PLA2G4A;PARP9;COASY;P…
7	R-HSA-983169	Class I MHC Mediated Antigen Processing & Presentation	41/373	7.42656e-19	1.08852e-16	15.9632	6.59068	275.122	PSMD14;UBA7;UBA6;CUL2;UBE2L6;UBR2;UBE2Z;PSMA7;PSMB4;RNF213;PSMB2;PSMB3;PSMB1;PSMD1;B2M;FBXO7;TRIM21;HERC6;PDIA3;HSPA5;DTX3L;ERAP1;TAP2;HLA-C;TAP1;HLA-A;HLA-F;TAPBP;PSMA5;PSMA6;PSMA3;PSMA4;PSMA1;PSMA2;CANX;UBA1;RBCK1;CALR;UBE2K;ASB3;MYD88
8	R-HSA-1236975	Antigen processing-Cross Presentation	23/96	1.12618e-18	1.44433e-16	15.8403	16.2314	670.808	PDIA3;PSMD14;TAP2;HLA-C;TAP1;HLA-A;HLA-F;PSMA7;TAPBP;PSMA5;PSMA6;PSMA3;PSMB4;PSMA4;PSMA1;PSMB2;PSMA2;PSMB3;PSMB1;PSMD1;CALR;B2M;MYD88
9	R-HSA-168249	Innate Immune System	71/1149	1.54524e-17	1.76158e-15	14.7541	3.68513	142.647	GPI;GDI2;UBE2L6;SLC2A3;ACTB;ACTG1;IFIH1;PNP;CASP8;CASP4;CPNE1;CASP1;PSMD1;B2M;TRIM21;SERPINB1;ARG1;RIPK2;PGAM1;HLA-C;ATP11B;MIF;SERPINB6;PSMA5;PSMA6;PSMA3;PSMA4;RAB31;AIM2;PSMA1;IRF3;PSMA2;TAX1BP1;TXNIP;ALPK1;CRK;OPTN;TRIM56;ATP6V1A;UBA7;PSMD14;C1R;NLRC5;MGST1;USP18;PSMA7;PSMB4;PAK1;PSMB2;IFI16;PSMB3;ALDH3B1;PSMB1;STOM;LTA4H;AAMP;N4BP1;GSDMD;HSPA8;GSN;IDH1;RAB27A;ARPC4;ISG15;RAB10;ERP44;FABP5;CAP…
10	R-HSA-877300	Interferon Gamma Signaling	22/99	3.66382e-17	3.75908e-15	14.4249	14.6774	555.474	GBP5;STAT1;HLA-C;HLA-A;HLA-F;PML;OASL;IRF3;OAS1;OAS2;IRF1;OAS3;TRIM26;TRIM38;GBP2;B2M;TRIM21;GBP1;TRIM22;HLA-DRB1;IRF9;GBP4
11	R-HSA-9907900	Proteasome Assembly	16/52	2.82434e-15	2.63434e-13	12.5793	22.5239	754.562	PSMD14;PSMA7;PSMB10;PSMB8;PSMB9;PSMA5;PSMA6;PSMA3;PSMB4;PSMA4;PSMA1;PSMB2;PSMA2;PSMB3;PSMB1;PSMD1
12	R-HSA-5357801	Programmed Cell Death	27/202	6.79205e-15	5.8072e-13	12.236	7.99118	260.696	YWHAE;PSMD14;UACA;PSMA7;PSMB4;PPP3CC;CASP8;PSMB2;FNTA;PSMB3;C1QBP;PSMB1;CASP4;CASP1;PSMD1;YWHAG;GSDMD;GSN;MLKL;STAT3;PSMA5;PSMA6;PSMA3;PSMA4;PSMA1;PSMA2;IRF1
13	R-HSA-446652	Interleukin-1 Family Signaling	23/140	7.67269e-15	6.05552e-13	12.2178	10.1045	328.407	GSDMD;PSMD14;RIPK2;STAT3;NLRC5;USP18;PSMA7;PSMA5;PSMA6;PSMA3;PSMB4;CASP8;PSMA4;PSMA1;PSMB2;PSMA2;PSMB3;PSMB1;CASP1;PSMD1;ALPK1;N4BP1;MYD88
14	R-HSA-9020702	Interleukin-1 Signaling	20/102	1.33174e-14	9.16688e-13	12.0378	12.4607	398.117	PSMD14;RIPK2;NLRC5;USP18;PSMA7;PSMA5;PSMA6;PSMA3;PSMB4;CASP8;PSMA4;PSMA1;PSMB2;PSMA2;PSMB3;PSMB1;PSMD1;ALPK1;N4BP1;MYD88
15	R-HSA-75815	Ubiquitin-dependent Degradation of Cyclin D	14/39	1.34019e-14	9.16688e-13	12.0378	28.2497	902.391	PSMD14;PSMA7;PSMA5;PSMA6;PSMB4;PSMA3;PSMA4;CCND1;PSMB2;PSMA1;PSMB3;PSMA2;PSMB1;PSMD1
16	R-HSA-450408	AUF1 (hnRNP D0) Binds and Destabilizes mRNA	14/42	4.4461e-14	2.68335e-12	11.5713	25.2191	775.339	HSPA8;PSMD14;PSMA7;PSMA5;PSMA6;PSMB4;PSMA3;PSMA4;PSMB2;PSMA1;PSMB3;PSMA2;PSMB1;PSMD1
17	R-HSA-180585	Vif-mediated Degradation of APOBEC3G	14/42	4.4461e-14	2.68335e-12	11.5713	25.2191	775.339	PSMD14;APOBEC3G;PSMA7;PSMA5;PSMA6;PSMB4;PSMA3;PSMA4;PSMB2;PSMA1;PSMB3;PSMA2;PSMB1;PSMD1
18	R-HSA-392499	Metabolism of Proteins	92/2067	1.30736e-13	7.45194e-12	11.1277	2.64813	78.5583	UBE2L6;MRPL37;PARK7;UBE2Z;ACTB;IFIH1;RAB43;MRPL4;NUB1;RPL36;PSMD1;RPL35;MAN1A1;B2M;FBXO7;RAB2A;PDIA3;RPL21;USP42;RIPK2;RPSA;HLA-A;PDIA6;PSMA5;LARS2;PSMA6;PSMA3;SARS1;PSMA4;RAB31;PSMA1;ASPH;PSMA2;DAD1;PPA1;RAB35;XRN2;CANX;NDUFS1;STAMBP;TOP1;TARS1;NAPA;PSMD14;CTBP1;KARS1;UBA6;USP11;CUL2;RPL36A;DLST;UAP1;MAT2B;USP18;PSMA7;PSMB10;DPP3;PSMB4;ATP5F1A;PSMB2;PSMB3;GNA11;PSMB1;FEM1C;HSPA9;HSPA8;HARS1;GSN;…
19	R-HSA-1236978	Cross-presentation of Soluble Exogenous Antigens (Endosomes)	13/37	1.65834e-13	8.50731e-12	11.0702	27.256	802.084	PSMD14;PSMA7;PSMA5;PSMA6;PSMB4;PSMA3;PSMA4;PSMB2;PSMA1;PSMB3;PSMA2;PSMB1;PSMD1
20	R-HSA-211733	Regulation of Activated PAK-2p34 by Proteasome Mediated Degradation	13/37	1.65834e-13	8.50731e-12	11.0702	27.256	802.084	PSMD14;PSMA7;PSMA5;PSMA6;PSMB4;PSMA3;PSMA4;PSMB2;PSMA1;PSMB3;PSMA2;PSMB1;PSMD1
WikiPathways 2024 Human
	ID	Term	Overlap	P-value	Adjusted P-value	−log10(adj P)	Odds Ratio	Combined Score	Genes
1	WP183	Proteasome Degradation	20/62	3.07518e-19	1.47916e-16	15.83	24.378	1039.13	UBA7;HLA-C;HLA-A;HLA-F;PSMB10;PSMA7;PSMB8;PSMB9;PSMA5;PSMA6;PSMA3;PSMB4;PSMA4;PSMA1;PSMB2;PSMA2;PSMB3;PSMB1;PSMD1;UBA1
2	WP4197	Immune Response To Tuberculosis	10/22	5.02078e-12	1.2075e-09	8.91811	41.6369	1083.29	OAS1;STAT1;STAT2;IRF1;TAP1;IFI35;IFIT1;PSMB8;IFIT3;IRF9
3	WP619	Type II Interferon Signaling	10/31	2.93005e-10	4.69784e-08	7.3281	23.7816	522.026	OAS1;STAT1;STAT2;IRF1;TAP1;ISG15;GBP1;IRF9;IFIT2;PSMB9
4	WP4880	Host Pathogen Interaction Of Human CoV Interferon Induction	10/33	5.89939e-10	7.09402e-08	7.14911	21.7114	461.389	IFIH1;OAS1;IRF3;STAT1;OAS2;STAT2;OAS3;IRF9;MYD88;RIGI
5	WP4868	Type I Interferon Induction And Signaling SARS CoV 2 Infection	10/38	2.75459e-09	2.20827e-07	6.65595	17.8298	351.425	IFIH1;OAS1;IRF3;STAT1;OAS2;STAT2;OAS3;MYD88;IRF9;RIGI
6	WP4630	Measles Virus Infection	17/136	2.1188e-09	2.03828e-07	6.69074	7.22783	144.357	HSPA8;STAT1;STAT2;STAT3;MSN;ADAR;IFIH1;CASP8;CCND1;OAS1;IRF3;OAS2;OAS3;EIF3H;MYD88;IRF9;RIGI
7	WP4290	Metabolic Reprogramming In Colon Cancer	9/42	1.21422e-07	8.34345e-06	5.07865	13.5774	216.206	RPIA;GPI;PSAT1;PGAM1;IDH2;PGK1;DLST;ENO1;ACO2
8	WP3925	Amino Acid Metabolism	12/91	2.78546e-07	1.61659e-05	4.7914	7.60234	114.747	CS;LARS2;ARG1;IDH1;CTH;DLST;ACO2;SDHA;GCLM;ALDH7A1;ADH5;WARS1
9	WP5355	Metabolic Epileptic Disorders	12/92	3.14593e-07	1.61659e-05	4.7914	7.50692	112.394	GPI;LDHB;TPI1;ECHS1;ARG1;PSAT1;PGAM1;CTH;PGK1;SLC2A3;ENO1;ALDH7A1
10	WP4217	Ebola Virus Infection In Host	14/129	3.3609e-07	1.61659e-05	4.7914	6.113	91.1197	GSN;STAT1;HLA-C;HLA-A;HLA-F;ACTB;ACTG1;PAK1;IRF3;C1QBP;ITGA6;TOP1;HLA-DRB1;RIGI
11	WP4705	Pathways Of Nucleic Acid Metabolism And Innate Immune Sensing	6/16	4.28991e-07	1.87586e-05	4.7268	29.6788	435.145	IFIH1;IRF3;OAS1;ADAR;SAMHD1;RIGI
12	WP3888	VEGFA VEGFR2 Signaling	26/430	6.91858e-07	2.7732e-05	4.55702	3.28526	46.5977	NAPA;YWHAE;ACTG1;PAK1;PNP;CCND1;MYO6;PGK1;EPHB2;CLIC1;STAT1;STAT3;IDH2;PLA2G4A;PDIA6;RAB11A;MOV10;SARS1;TXNIP;EIF3H;PRKD2;P4HB;CALR;EZR;CRK;EPHA2
13	WP5115	Network Map Of SARS CoV 2 Signaling	19/254	1.02222e-06	3.78222e-05	4.42225	4.08752	56.3813	LGALS3BP;HSPA8;GSN;STAT1;C1R;IFIT1;ACTB;IFI44L;ACTG1;IFIH1;MOV10;CASP8;IRF3;OAS2;C1QBP;HLA-DRB1;MYD88;IRF9;RIGI
14	WP2359	Parkin Ubiquitin Proteasomal System Pathway	10/71	1.49074e-06	5.12175e-05	4.29058	8.17037	109.616	HSPA9;HSPA8;CASP8;PSMD14;HSPA5;HSPA4;CASP1;PSMD1;UBE2L6;UBA1
15	WP78	TCA Cycle Aka Krebs Or Citric Acid Cycle	5/18	2.20935e-05	0.000708466	3.14968	18.974	203.406	CS;IDH2;DLST;ACO2;SDHA
16	WP534	Glycolysis And Gluconeogenesis	7/45	2.95383e-05	0.000864508	3.06323	9.12192	95.14	GPI;LDHB;TPI1;PGAM1;PGK1;SLC2A3;ENO1
17	WP4912	SARS Coronavirus And Innate Immunity	6/31	3.05543e-05	0.000864508	3.06323	11.8624	123.322	IFIH1;IRF3;STAT1;STAT2;IRF9;RIGI
18	WP143	Fatty Acid Beta Oxidation	6/34	5.30406e-05	0.00141736	2.84852	10.5898	104.251	HADHA;ECHS1;TPI1;GPD2;ACSL5;ACSL4
19	WP5199	PtdIns 4 5 P2 In Cytokinesis Pathway	4/12	7.00417e-05	0.00160429	2.79472	24.6106	235.435	RAB35;RDX;MSN;EZR
20	WP4495	IL10 Anti Inflammatory Signaling	4/12	7.00417e-05	0.00160429	2.79472	24.6106	235.435	STAT1;STAT2;STAT3;BLVRA

## Sheet: Proteomics DE H4 IFN
logFC	AveExpr	t	P.Value	adj.P.Val	B	protein_accession	protein_name	gene_id	protein_description
4.66161	8.76362	77.7031	1.19186e-37	8.74469e-34	74.4035	P25774	CATS_HUMAN	CTSS	Cathepsin S
4.32463	10.0835	69.927	3.27269e-36	8.00391e-33	71.5684	P14902	I23O1_HUMAN	IDO1	Indoleamine 2,3-dioxygenase 1
3.46212	8.01804	10.0472	2.32457e-11	3.1237e-10	15.3425	P01911	DRB1_HUMAN	HLA-DRB1	HLA class II histocompatibility antigen, DRB1 beta chain
3.39499	6.52761	6.72763	1.43319e-07	8.60498e-07	6.49503	P04233;P04233-4	HG2A_HUMAN	CD74	HLA class II histocompatibility antigen gamma chain;Isoform p41 of HLA class II histocompatibility antigen gamma chain
3.34324	6.53809	5.29146	8.82179e-06	3.65268e-05	2.35998	P0DI83	NARR_HUMAN	RAB34	Ras-related protein Rab-34, isoform NARR
3.31104	11.104	64.3108	4.52822e-35	8.30588e-32	69.2523	Q9H0R5	GBP3_HUMAN	GBP3	Guanylate-binding protein 3
3.17642	5.91297	2.61832	0.0134521	0.0273251	-4.76849	Q6DN90;Q6DN90-2;Q6DN90-3	IQEC1_HUMAN	IQSEC1	IQ motif and SEC7 domain-containing protein 1;Isoform 2 of IQ motif and SEC7 domain-containing protein 1;Isoform 3 of IQ motif and SEC7 domain-containing protein 1
3.16727	12.104	70.4326	2.61017e-36	8.00391e-33	71.7652	P32455	GBP1_HUMAN	GBP1	Guanylate-binding protein 1
3.12218	6.02946	14.067	3.76189e-15	1.22128e-13	24.2293	Q96AZ6	ISG20_HUMAN	ISG20	Interferon-stimulated gene 20 kDa protein
2.77029	7.77712	25.9799	6.90463e-23	1.68864e-20	42.2706	O14879	IFIT3_HUMAN	IFIT3	Interferon-induced protein with tetratricopeptide repeats 3
2.72785	7.16265	3.9891	0.000367208	0.00109254	-1.32674	P07951	TPM2_HUMAN	TPM2	Tropomyosin beta chain
2.7207	6.69585	2.89613	0.00680255	0.0149209	-4.13269	Q9NS15;Q9NS15-2	LTBP3_HUMAN	LTBP3	Latent-transforming growth factor beta-binding protein 3;Isoform 2 of Latent-transforming growth factor beta-binding protein 3
2.71009	10.3314	22.5072	5.12577e-21	7.83496e-19	37.9347	P42224	STAT1_HUMAN	STAT1	Signal transducer and activator of transcription 1-alpha/beta
2.59209	8.0048	33.2561	3.69958e-26	1.69649e-23	49.7775	Q9Y3Z3	SAMH1_HUMAN	SAMHD1	Deoxynucleoside triphosphate triphosphohydrolase SAMHD1
2.43999	9.40851	9.00003	3.13816e-10	3.26166e-09	12.6967	P02647	APOA1_HUMAN	APOA1	Apolipoprotein A-I
2.42192	10.7418	2.32941	0.0263955	0.0496829	-5.38504	P78310;P78310-2;P78310-5;P78310-6;P78310-7	CXAR_HUMAN	CXADR	Coxsackievirus and adenovirus receptor;Isoform 2 of Coxsackievirus and adenovirus receptor;Isoform 5 of Coxsackievirus and adenovirus receptor;Isoform 6 of Coxsackievirus and adenovirus receptor;Isoform 7 of Coxsackievirus and adenovirus receptor
2.39756	7.71878	12.4893	9.24591e-14	2.2918e-12	20.969	P07910-2	HNRPC_HUMAN	HNRNPC	Isoform C1 of Heterogeneous nuclear ribonucleoproteins C1/C2
2.36895	9.62991	7.35492	2.48961e-08	1.74297e-07	8.26279	P62937-2	PPIA_HUMAN	PPIA	Isoform 2 of Peptidyl-prolyl cis-trans isomerase A
2.35768	9.00597	11.3155	1.20182e-12	2.18802e-11	18.3573	P06733-2	ENOA_HUMAN	ENO1	Isoform MBP-1 of Alpha-enolase
2.34334	7.29245	4.9203	2.58067e-05	9.69005e-05	1.29136	O60669	MOT2_HUMAN	SLC16A7	Monocarboxylate transporter 2
2.33743	11.3992	52.7606	2.22727e-32	2.72357e-29	63.5906	P32456	GBP2_HUMAN	GBP2	Guanylate-binding protein 2
2.29128	6.86943	9.40142	1.13767e-10	1.3022e-09	13.7277	Q63HN8	RN213_HUMAN	RNF213	E3 ubiquitin-protein ligase RNF213
2.2341	6.8385	4.54155	7.67366e-05	0.000262724	0.211827	Q9Y6B2;Q9Y6B2-2	EID1_HUMAN	EID1	EP300-interacting inhibitor of differentiation 1;Isoform 2 of EP300-interacting inhibitor of differentiation 1
2.11902	9.14212	45.8051	1.83315e-30	1.68122e-27	59.4259	P61587	RND3_HUMAN	RND3	Rho-related GTP-binding protein RhoE
2.10559	8.47031	9.81654	4.07329e-11	5.14384e-10	14.7719	Q9BQE5	APOL2_HUMAN	APOL2	Apolipoprotein L2
2.04896	8.24291	6.86566	9.71793e-08	6.03219e-07	6.88697	O60361	NDK8_HUMAN	NME2P1	Putative nucleoside diphosphate kinase
1.98075	7.17144	16.097	8.83064e-17	4.34835e-15	28.047	Q3B8N2;Q3B8N2-2;Q6DKI2	LEG9B_HUMAN;LEG9B_HUMAN;LEG9C_HUMAN	LGALS9B;LGALS9B;LGALS9C	Galectin-9B;Isoform 2 of Galectin-9B;Galectin-9C
1.97637	7.21531	4.01875	0.000337969	0.00101418	-1.24564	P01903	DRA_HUMAN	HLA-DRA	HLA class II histocompatibility antigen, DR alpha chain
1.95657	7.63654	6.57403	2.21286e-07	1.28549e-06	6.05715	P06748-3	NPM_HUMAN	NPM1	Isoform 3 of Nucleophosmin
1.9321	6.87601	2.62711	0.0131711	0.0268063	-4.74897	Q9UJD0	RIMS3_HUMAN	RIMS3	Regulating synaptic membrane exocytosis protein 3
1.89976	7.07559	4.41597	0.000109876	0.000365439	-0.142379	P46977	STT3A_HUMAN	STT3A	Dolichyl-diphosphooligosaccharide--protein glycosyltransferase subunit STT3A
1.88469	6.35734	5.58427	3.78106e-06	1.69674e-05	3.20646	P04003	C4BPA_HUMAN	C4BPA	C4b-binding protein alpha chain
1.86963	6.88099	6.16891	7.02147e-07	3.70889e-06	4.89504	P01920	DQB1_HUMAN	HLA-DQB1	HLA class II histocompatibility antigen, DQ beta 1 chain
1.86153	6.47018	10.5068	7.75887e-12	1.14306e-10	16.4589	O95159	ZFPL1_HUMAN	ZFPL1	Zinc finger protein-like 1
1.84411	10.4094	16.7154	3.03057e-17	1.71041e-15	29.1342	P05161	ISG15_HUMAN	ISG15	Ubiquitin-like protein ISG15
1.82801	6.46983	15.132	5.00886e-16	2.06461e-14	26.2815	P09603;P09603-2;P09603-3	CSF1_HUMAN	CSF1	Macrophage colony-stimulating factor 1;Isoform 2 of Macrophage colony-stimulating factor 1;Isoform 3 of Macrophage colony-stimulating factor 1
1.81227	8.13716	9.20644	1.85746e-10	2.03103e-09	13.2295	Q14697-2	GANAB_HUMAN	GANAB	Isoform 2 of Neutral alpha-glucosidase AB
1.7946	6.51984	12.0295	2.47641e-13	5.37557e-12	19.9657	O00182;O00182-2;O00182-3;O00182-6	LEG9_HUMAN	LGALS9	Galectin-9;Isoform 2 of Galectin-9;Isoform 3 of Galectin-9;Isoform 6 of Galectin-9
1.78038	12.8319	11.1262	1.84618e-12	3.20778e-11	17.9202	P68871	HBB_HUMAN	HBB	Hemoglobin subunit beta
1.7636	6.91062	3.1663	0.00341033	0.00810022	-3.47937	O95057	DIRA1_HUMAN	DIRAS1	GTP-binding protein Di-Ras1
1.74927	11.4827	36.0629	3.04857e-27	1.59767e-24	52.237	P21980	TGM2_HUMAN	TGM2	Protein-glutamine gamma-glutamyltransferase 2
1.71083	4.70009	4.57622	6.94793e-05	0.000240684	0.30999	Q96E39	RMXL1_HUMAN	RBMXL1	RNA binding motif protein, X-linked-like-1
1.69945	7.54958	5.55533	4.11114e-06	1.82587e-05	3.12273	P02778	CXL10_HUMAN	CXCL10	C-X-C motif chemokine 10
1.69777	6.05496	7.39762	2.21323e-08	1.5644e-07	8.3818	Q96IY4;Q96IY4-2	CBPB2_HUMAN	CPB2	Carboxypeptidase B2;Isoform 2 of Carboxypeptidase B2
1.67157	9.47978	8.86536	4.43177e-10	4.46624e-09	12.3461	P16104	H2AX_HUMAN	H2AX	Histone H2AX
1.65669	6.96712	18.4872	1.67368e-18	1.29261e-16	32.0755	P30511;P30511-3	HLAF_HUMAN	HLA-F	HLA class I histocompatibility antigen, alpha chain F;Isoform 3 of HLA class I histocompatibility antigen, alpha chain F
1.63892	5.80145	7.35397	2.49612e-08	1.74586e-07	8.26015	O75691	UTP20_HUMAN	UTP20	Small subunit processome component 20 homolog
1.63743	6.88644	9.67641	5.74681e-11	7.02739e-10	14.4219	Q9HCD5	NCOA5_HUMAN	NCOA5	Nuclear receptor coactivator 5
1.63171	8.57767	10.9912	2.51371e-12	4.19162e-11	17.606	Q86SE5;Q86SE5-3	RALYL_HUMAN	RALYL	RNA-binding Raly-like protein;Isoform 3 of RNA-binding Raly-like protein
1.63097	5.33987	5.68688	2.81094e-06	1.30779e-05	3.50324	P40938	RFC3_HUMAN	RFC3	Replication factor C subunit 3
1.61568	6.83278	4.73442	4.41037e-05	0.000158778	0.759723	Q2UY09;Q2UY09-2	COSA1_HUMAN	COL28A1	Collagen alpha-1(XXVIII) chain;Isoform 2 of Collagen alpha-1(XXVIII) chain
1.58017	6.69854	2.77481	0.00919634	0.0194448	-4.41513	Q6PGN9;Q6PGN9-2	PSRC1_HUMAN	PSRC1	Proline/serine-rich coiled-coil protein 1;Isoform A of Proline/serine-rich coiled-coil protein 1
1.57947	5.61025	6.45715	3.08372e-07	1.74983e-06	5.72287	O14862	AIM2_HUMAN	AIM2	Interferon-inducible protein AIM2
1.57312	11.6441	21.7881	1.3463e-20	1.79596e-18	36.9595	Q8IZT6	ASPM_HUMAN	ASPM	Abnormal spindle-like microcephaly-associated protein
1.57054	12.497	15.9939	1.05888e-16	5.11116e-15	27.8623	P09651;P09651-2	ROA1_HUMAN	HNRNPA1	Heterogeneous nuclear ribonucleoprotein A1;Isoform A1-A of Heterogeneous nuclear ribonucleoprotein A1
1.52603	11.7248	19.089	6.59497e-19	5.56175e-17	33.0201	P07910	HNRPC_HUMAN	HNRNPC	Heterogeneous nuclear ribonucleoproteins C1/C2
1.50891	6.72368	7.33565	2.62553e-08	1.83113e-07	8.20903	Q8NI27	THOC2_HUMAN	THOC2	THO complex subunit 2
1.50694	6.32289	6.88076	9.31469e-08	5.81138e-07	6.92974	P04440	DPB1_HUMAN	HLA-DPB1	HLA class II histocompatibility antigen, DP beta 1 chain
1.50211	7.05949	14.5817	1.40022e-15	5.16252e-14	25.2354	Q9UIG0	BAZ1B_HUMAN	BAZ1B	Tyrosine-protein kinase BAZ1B
1.48846	9.22392	2.44478	0.0202592	0.0393931	-5.14469	O75570;O75570-2	RF1M_HUMAN	MTRF1	Peptide chain release factor 1, mitochondrial;Isoform 2 of Peptide chain release factor 1, mitochondrial
1.48771	10.4935	13.8942	5.27392e-15	1.66788e-13	23.8854	Q9NR30	DDX21_HUMAN	DDX21	Nucleolar RNA helicase 2
1.48281	9.42672	12.2673	1.48312e-13	3.4327e-12	20.4878	Q9UKM9	RALY_HUMAN	RALY	RNA-binding protein Raly
1.47642	10.9866	8.37234	1.59979e-09	1.43573e-08	11.0432	P78527	PRKDC_HUMAN	PRKDC	DNA-dependent protein kinase catalytic subunit
1.47414	6.02671	7.83022	6.79987e-09	5.30187e-08	9.57635	O15525	MAFG_HUMAN	MAFG	Transcription factor MafG
1.47334	6.74232	8.82617	4.90221e-10	4.88026e-09	12.2437	Q92478	CLC2B_HUMAN	CLEC2B	C-type lectin domain family 2 member B
1.45209	6.67041	4.95187	2.35579e-05	8.90493e-05	1.38193	Q9NVR0	KLH11_HUMAN	KLHL11	Kelch-like protein 11
1.44807	7.48913	6.16619	7.07639e-07	3.73327e-06	4.88721	P51572;P51572-2	BAP31_HUMAN	BCAP31	B-cell receptor-associated protein 31;Isoform 2 of B-cell receptor-associated protein 31
1.44108	5.11388	4.88183	2.88372e-05	0.000107509	1.1811	P58511	SIM11_HUMAN	SMIM11	Small integral membrane protein 11
1.43711	10.4651	17.9463	3.9513e-18	2.76102e-16	31.2037	P10321	HLAC_HUMAN	HLA-C	HLA class I histocompatibility antigen, C alpha chain
1.43181	5.95193	5.06517	1.69795e-05	6.65128e-05	1.70756	O43353;O43353-2	RIPK2_HUMAN	RIPK2	Receptor-interacting serine/threonine-protein kinase 2;Isoform 2 of Receptor-interacting serine/threonine-protein kinase 2
1.42535	11.0967	10.6522	5.51485e-12	8.48269e-11	16.8063	P43243	MATR3_HUMAN	MATR3	Matrin-3
1.42493	4.96063	3.06815	0.00439517	0.0101184	-3.72037	Q8TER0;Q8TER0-3;Q8TER0-4;Q8TER0-5	SNED1_HUMAN	SNED1	Sushi, nidogen and EGF-like domain-containing protein 1;Isoform 2 of Sushi, nidogen and EGF-like domain-containing protein 1;Isoform 3 of Sushi, nidogen and EGF-like domain-containing protein 1;Isoform 4 of Sushi, nidogen and EGF-like domain-containing protein 1
1.41856	7.21101	16.882	2.28396e-17	1.31948e-15	29.4217	Q9Y5A7;Q9Y5A7-2	NUB1_HUMAN	NUB1	NEDD8 ultimate buster 1;Isoform 2 of NEDD8 ultimate buster 1
1.41739	8.64276	8.90632	3.98909e-10	4.07065e-09	12.453	Q86UE4	LYRIC_HUMAN	MTDH	Protein LYRIC
1.4137	8.29881	10.0073	2.55972e-11	3.3826e-10	15.2444	Q9Y663	HS3SA_HUMAN	HS3ST3A1	Heparan sulfate glucosamine 3-O-sulfotransferase 3A1
1.40585	5.70542	9.3639	1.24974e-10	1.42317e-09	13.6322	Q14149	MORC3_HUMAN	MORC3	MORC family CW-type zinc finger protein 3
1.40408	9.1001	15.2857	3.77734e-16	1.58368e-14	26.5687	Q15427	SF3B4_HUMAN	SF3B4	Splicing factor 3B subunit 4
1.39827	10.268	11.302	1.23889e-12	2.24994e-11	18.3264	P38159	RBMX_HUMAN	RBMX	RNA-binding motif protein, X chromosome
1.39426	8.2456	13.6882	7.92099e-15	2.42151e-13	23.4713	Q9UH17	ABC3B_HUMAN	APOBEC3B	DNA dC->dU-editing enzyme APOBEC-3B
1.39389	8.92495	10.7031	4.89737e-12	7.62888e-11	16.9272	con_GR78_LYCES	P49118|	\N	78 KD GLUCOSE REGULATED PROTEIN HOMOLOG PRECURSOR (GRP 78) (IMMUNOGLOBULIN...
1.38868	9.9942	24.8906	2.5136e-22	5.4242e-20	40.9725	P40306	PSB10_HUMAN	PSMB10	Proteasome subunit beta type-10
1.38172	10.3488	18.8154	1.00401e-18	8.14628e-17	32.5939	P11387	TOP1_HUMAN	TOP1	DNA topoisomerase 1
1.38007	13.1822	28.0271	6.92533e-24	2.03245e-21	44.5742	P30050	RL12_HUMAN	RPL12	Large ribosomal subunit protein uL11
1.37491	7.39758	5.58839	3.73637e-06	1.67873e-05	3.21836	P79483	DRB3_HUMAN	HLA-DRB3	HLA class II histocompatibility antigen, DR beta 3 chain
1.37419	8.23905	16.9043	2.19949e-17	1.28077e-15	29.46	P25942	TNR5_HUMAN	CD40	Tumor necrosis factor receptor superfamily member 5
1.36302	12.2723	4.90913	2.66521e-05	9.97686e-05	1.25934	P0DP23;P0DP24;P0DP25	CALM1_HUMAN;CALM2_HUMAN;CALM3_HUMAN	CALM1;CALM2;CALM3	Calmodulin-1;Calmodulin-2;Calmodulin-3
1.36135	11.5775	11.1852	1.61403e-12	2.83984e-11	18.0571	P23246	SFPQ_HUMAN	SFPQ	Splicing factor, proline- and glutamine-rich
1.35721	11.6662	37.2985	1.07682e-27	6.07742e-25	53.2572	P29590	PML_HUMAN	PML	Protein PML
1.35472	5.94761	5.02194	1.924e-05	7.41016e-05	1.58322	Q8IY34	S15A3_HUMAN	SLC15A3	Solute carrier family 15 member 3
1.3466	9.78555	16.0998	8.78798e-17	4.34835e-15	28.0519	P61513	RL37A_HUMAN	RPL37A	Large ribosomal subunit protein eL43
1.34117	6.59424	9.28506	1.5234e-10	1.70173e-09	13.4309	Q9NUQ6-2	SPS2L_HUMAN	SPATS2L	Isoform 2 of SPATS2-like protein
1.33963	8.995	13.3904	1.43719e-14	4.08707e-13	22.8646	Q71DI3	H32_HUMAN	H3C15	Histone H3.2
1.33667	6.13462	7.67047	1.04874e-08	7.8436e-08	9.13759	P35251;P35251-2	RFC1_HUMAN	RFC1	Replication factor C subunit 1;Isoform 2 of Replication factor C subunit 1
1.33272	4.57168	5.1895	1.18497e-05	4.76653e-05	2.06575	Q8WVN6	SCTM1_HUMAN	SECTM1	Secreted and transmembrane protein 1
1.32843	5.22406	6.04015	1.01587e-06	5.20329e-06	4.52394	P06400	RB_HUMAN	RB1	Retinoblastoma-associated protein
1.32697	6.79676	7.54917	1.4602e-08	1.06179e-07	8.80255	O43747	AP1G1_HUMAN	AP1G1	AP-1 complex subunit gamma-1
1.31767	7.86686	8.66413	7.45529e-10	7.11307e-09	11.818	P04156	PRIO_HUMAN	PRNP	Major prion protein
1.31625	7.10108	7.28395	3.02855e-08	2.09429e-07	8.06464	Q460N5;Q460N5-1	PAR14_HUMAN	PARP14	Protein mono-ADP-ribosyltransferase PARP14;Isoform 1 of Protein mono-ADP-ribosyltransferase PARP14
1.31447	7.994	6.78689	1.21274e-07	7.39639e-07	6.66349	P01889	HLAB_HUMAN	HLA-B	HLA class I histocompatibility antigen, B alpha chain
1.30289	5.69049	5.1124	1.48112e-05	5.85822e-05	1.84354	Q5TA45;Q5TA45-2;Q5TA45-3	INT11_HUMAN	INTS11	Integrator complex subunit 11;Isoform 2 of Integrator complex subunit 11;Isoform 3 of Integrator complex subunit 11
1.29911	8.77424	3.17141	0.00336533	0.0080063	-3.46672	P36956-2;P36956-3	SRBP1_HUMAN	SREBF1	Isoform SREBP-1B of Sterol regulatory element-binding protein 1;Isoform SREBP-1C of Sterol regulatory element-binding protein 1
1.29798	11.6981	16.0315	9.90901e-17	4.84683e-15	27.9298	P13284	GILT_HUMAN	IFI30	Gamma-interferon-inducible lysosomal thiol reductase
1.29636	8.71416	10.0205	2.4796e-11	3.30178e-10	15.2768	P07205	PGK2_HUMAN	PGK2	Phosphoglycerate kinase 2
1.29486	7.56628	16.2205	7.11435e-17	3.65021e-15	28.2667	Q9HC16	ABC3G_HUMAN	APOBEC3G	DNA dC->dU-editing enzyme APOBEC-3G
1.29481	14.9528	34.3031	1.42552e-26	6.9727e-24	50.7192	P28838	AMPL_HUMAN	LAP3	Cytosol aminopeptidase
1.2933	6.58844	6.71368	1.49075e-07	8.90688e-07	6.45532	P52630;P52630-4	STAT2_HUMAN	STAT2	Signal transducer and activator of transcription 2;Isoform 2 of Signal transducer and activator of transcription 2
1.29299	7.93123	11.6574	5.59749e-13	1.116e-11	19.1353	P55265;P55265-4	DSRAD_HUMAN	ADAR	Double-stranded RNA-specific adenosine deaminase;Isoform 4 of Double-stranded RNA-specific adenosine deaminase
1.29292	11.7767	16.791	2.66462e-17	1.51553e-15	29.265	P32969	RL9_HUMAN	RPL9	Large ribosomal subunit protein uL6
1.29255	8.80241	7.14599	4.43992e-08	2.9886e-07	7.67799	Q8TCC7;Q8TCC7-2;Q8TCC7-4;Q8TCC7-5	S22A8_HUMAN	SLC22A8	Organic anion transporter 3;Isoform 2 of Organic anion transporter 3;Isoform 4 of Organic anion transporter 3;Isoform 5 of Organic anion transporter 3
1.28751	7.3515	9.17944	1.98875e-10	2.1617e-09	13.1601	Q9Y6K5	OAS3_HUMAN	OAS3	2'-5'-oligoadenylate synthase 3
1.28653	8.12509	8.91602	3.89103e-10	3.98722e-09	12.4783	Q9UGR2	Z3H7B_HUMAN	ZC3H7B	Zinc finger CCCH domain-containing protein 7B
1.2787	6.14956	12.7683	5.145e-14	1.33861e-12	21.5659	O00458	IFRD1_HUMAN	IFRD1	Interferon-related developmental regulator 1
1.27841	9.20744	23.689	1.11095e-21	1.89558e-19	39.4767	Q9H3M7	TXNIP_HUMAN	TXNIP	Thioredoxin-interacting protein
1.27671	8.81715	6.54982	2.37006e-07	1.36922e-06	5.988	Q8TDB6	DTX3L_HUMAN	DTX3L	E3 ubiquitin-protein ligase DTX3L
1.27267	7.87037	5.59447	3.67126e-06	1.65353e-05	3.23595	P25208	NFYB_HUMAN	NFYB	Nuclear transcription factor Y subunit beta
1.26767	12.0395	19.0273	7.24668e-19	6.04192e-17	32.9246	P05388	RLA0_HUMAN	RPLP0	Large ribosomal subunit protein uL10
1.25201	7.67856	7.89397	5.72521e-09	4.51191e-08	9.75062	Q9NS69	TOM22_HUMAN	TOMM22	Mitochondrial import receptor subunit TOM22 homolog
1.242	10.4654	8.81923	4.99062e-10	4.9522e-09	12.2255	Q15233	NONO_HUMAN	NONO	Non-POU domain-containing octamer-binding protein
1.23818	4.7669	7.24142	3.40689e-08	2.33611e-07	7.94564	Q8WWQ0	PHIP_HUMAN	PHIP	PH-interacting protein
1.23503	5.5395	6.56567	2.26593e-07	1.31424e-06	6.03327	Q8WVM7;Q8WVM7-2	STAG1_HUMAN	STAG1	Cohesin subunit SA-1;Isoform 2 of Cohesin subunit SA-1
1.22923	7.99845	12.5727	7.75278e-14	1.95471e-12	21.1484	Q96S99	PKHF1_HUMAN	PLEKHF1	Pleckstrin homology domain-containing family F member 1
1.22795	14.0874	20.0702	1.5216e-19	1.52932e-17	34.5063	P23396	RS3_HUMAN	RPS3	Small ribosomal subunit protein uS3
1.22599	8.65149	18.4742	1.70811e-18	1.30339e-16	32.0549	P62760	VISL1_HUMAN	VSNL1	Visinin-like protein 1
1.22183	9.06901	22.5609	4.77466e-21	7.45355e-19	38.0063	Q9Y295	DRG1_HUMAN	DRG1	Developmentally-regulated GTP-binding protein 1
1.21794	10.6034	8.48514	1.18935e-09	1.09627e-08	11.344	P17844	DDX5_HUMAN	DDX5	Probable ATP-dependent RNA helicase DDX5
1.21074	4.01803	4.36526	0.00012696	0.000418089	-0.284759	O15111	IKKA_HUMAN	CHUK	Inhibitor of nuclear factor kappa-B kinase subunit alpha
1.20878	6.71374	11.6618	5.54318e-13	1.10818e-11	19.1452	Q15397	PUM3_HUMAN	PUM3	Pumilio homolog 3
1.20807	10.3523	14.2249	2.77026e-15	9.28101e-14	24.5408	P40429	RL13A_HUMAN	RPL13A	Large ribosomal subunit protein uL13
1.20736	8.33821	17.3586	1.02987e-17	6.51391e-16	30.2309	Q13325	IFIT5_HUMAN	IFIT5	Interferon-induced protein with tetratricopeptide repeats 5
1.20653	5.04439	3.17163	0.00336333	0.00800413	-3.46616	Q8IWR0	Z3H7A_HUMAN	ZC3H7A	Zinc finger CCCH domain-containing protein 7A
1.20436	8.66437	7.0024	6.62528e-08	4.25654e-07	7.27368	Q8NBJ4;Q8NBJ4-2	GOLM1_HUMAN	GOLM1	Golgi membrane protein 1;Isoform 2 of Golgi membrane protein 1
1.20268	7.63308	5.71899	2.56201e-06	1.20419e-05	3.59611	P18583-5	SON_HUMAN	SON	Isoform D of Protein SON
1.20224	7.16123	4.08721	0.000278892	0.000851887	-1.05763	Q96PP8	GBP5_HUMAN	GBP5	Guanylate-binding protein 5
1.20196	15.2136	15.36	3.29847e-16	1.40703e-14	26.7066	P68431	H31_HUMAN	H3C1	Histone H3.1
1.20144	13.2268	11.7681	4.3843e-13	9.0613e-12	19.384	P22626	ROA2_HUMAN	HNRNPA2B1	Heterogeneous nuclear ribonucleoproteins A2/B1
1.20129	6.81681	7.92362	5.28573e-09	4.20622e-08	9.83154	Q9Y2X7;Q9Y2X7-3	GIT1_HUMAN	GIT1	ARF GTPase-activating protein GIT1;Isoform 3 of ARF GTPase-activating protein GIT1
1.20032	5.50242	2.78426	0.00898478	0.0190359	-4.3934	Q9NXF7	DCA16_HUMAN	DCAF16	DDB1- and CUL4-associated factor 16
1.19976	8.81014	18.2302	2.51074e-18	1.86074e-16	31.664	Q99459	CDC5L_HUMAN	CDC5L	Cell division cycle 5-like protein
1.19611	11.9495	21.6699	1.58213e-20	2.0014e-18	36.7964	P61313	RL15_HUMAN	RPL15	Large ribosomal subunit protein eL15
1.19539	7.0188	4.86327	3.04238e-05	0.000113137	1.12793	Q92621	NU205_HUMAN	NUP205	Nuclear pore complex protein Nup205
1.1945	6.71268	6.55952	2.30577e-07	1.33418e-06	6.01571	Q96KR1	ZFR_HUMAN	ZFR	Zinc finger RNA-binding protein
1.18842	12.8201	15.134	4.99053e-16	2.06461e-14	26.2853	P62277	RS13_HUMAN	RPS13	Small ribosomal subunit protein uS15
1.18664	7.00143	5.96633	1.25604e-06	6.30338e-06	4.31089	Q9BWJ5	SF3B5_HUMAN	SF3B5	Splicing factor 3B subunit 5
1.18651	10.7277	11.3346	1.15109e-12	2.10088e-11	18.4012	P09874	PARP1_HUMAN	PARP1	Poly [ADP-ribose] polymerase 1
1.18494	5.78729	4.7263	4.51455e-05	0.000162051	0.736593	O94901-9	SUN1_HUMAN	SUN1	Isoform 8 of SUN domain-containing protein 1
1.18249	12.8485	13.9473	4.75183e-15	1.50927e-13	23.9915	P10412	H14_HUMAN	H1-4	Histone H1.4
1.17983	7.66635	16.6045	3.66257e-17	2.02047e-15	28.9417	Q6GPH4	XAF1_HUMAN	XAF1	XIAP-associated factor 1
1.1795	6.21967	7.90351	5.57989e-09	4.40685e-08	9.77667	Q9H583	HEAT1_HUMAN	HEATR1	HEAT repeat-containing protein 1
1.17761	13.6356	19.1537	5.97566e-19	5.15805e-17	33.1201	P46776	RL27A_HUMAN	RPL27A	Large ribosomal subunit protein uL15
1.17167	8.85456	11.5947	6.43169e-13	1.26464e-11	18.9938	Q9BQG0;Q9BQG0-2	MBB1A_HUMAN	MYBBP1A	Myb-binding protein 1A;Isoform 2 of Myb-binding protein 1A
1.16971	9.5849	10.1754	1.70698e-11	2.35416e-10	15.6566	P55060;P55060-3	XPO2_HUMAN	CSE1L	Exportin-2;Isoform 3 of Exportin-2
1.16732	6.69157	5.42295	6.02931e-06	2.59455e-05	2.73993	Q9BXK5	B2L13_HUMAN	BCL2L13	Bcl-2-like protein 13
1.16581	7.02334	3.68134	0.000860734	0.00236525	-2.15592	Q9H3N1	TMX1_HUMAN	TMX1	Thioredoxin-related transmembrane protein 1
1.16372	10.5103	8.49156	1.16952e-09	1.07934e-08	11.3611	P14866	HNRPL_HUMAN	HNRNPL	Heterogeneous nuclear ribonucleoprotein L
1.16283	10.8396	9.13682	2.21551e-10	2.35925e-09	13.0504	P12956	XRCC6_HUMAN	XRCC6	X-ray repair cross-complementing protein 6
1.15505	6.5134	6.33451	4.37325e-07	2.40709e-06	5.3712	Q29RF7	PDS5A_HUMAN	PDS5A	Sister chromatid cohesion protein PDS5 homolog A
1.15082	5.4139	6.26538	5.32777e-07	2.86583e-06	5.17259	Q8WYP5;Q8WYP5-2;Q8WYP5-3	ELYS_HUMAN	AHCTF1	Protein ELYS;Isoform 2 of Protein ELYS;Isoform 3 of Protein ELYS
1.15036	7.99254	10.3871	1.02985e-11	1.47291e-10	16.1707	P19474	RO52_HUMAN	TRIM21	E3 ubiquitin-protein ligase TRIM21
1.1482	7.14222	4.45453	9.84244e-05	0.00033065	-0.0338594	Q8N1F7	NUP93_HUMAN	NUP93	Nuclear pore complex protein Nup93
1.14793	12.2253	13.6328	8.84218e-15	2.67609e-13	23.3592	P46781	RS9_HUMAN	RPS9	Small ribosomal subunit protein uS4
1.14494	12.1141	24.1575	6.17477e-22	1.16165e-19	40.0683	P39023	RL3_HUMAN	RPL3	Large ribosomal subunit protein uL3
1.14459	5.77161	14.4638	1.75203e-15	6.24013e-14	25.0072	O15455	TLR3_HUMAN	TLR3	Toll-like receptor 3
1.13973	7.15412	5.89302	1.55108e-06	7.66351e-06	4.09917	Q96CS3	FAF2_HUMAN	FAF2	FAS-associated factor 2
1.13958	12.3593	19.11	6.38643e-19	5.44851e-17	33.0527	P62906	RL10A_HUMAN	RPL10A	Large ribosomal subunit protein uL1
1.13447	6.83721	4.0848	0.000280791	0.000856618	-1.06428	Q8TF40;Q8TF40-2;Q8TF40-3	FNIP1_HUMAN	FNIP1	Folliculin-interacting protein 1;Isoform 2 of Folliculin-interacting protein 1;Isoform 3 of Folliculin-interacting protein 1
1.13241	12.1833	15.754	1.62097e-16	7.52723e-15	27.4293	Q02543	RL18A_HUMAN	RPL18A	Large ribosomal subunit protein eL20
1.13148	8.41745	15.3651	3.26798e-16	1.40218e-14	26.716	P49792	RBP2_HUMAN	RANBP2	E3 SUMO-protein ligase RanBP2
1.13122	9.84211	9.76879	4.57878e-11	5.71335e-10	14.653	P13010	XRCC5_HUMAN	XRCC5	X-ray repair cross-complementing protein 5
1.13032	7.31426	8.98498	3.26117e-10	3.37479e-09	12.6576	Q09161	NCBP1_HUMAN	NCBP1	Nuclear cap-binding protein subunit 1
1.12883	8.19745	8.60424	8.71233e-10	8.2057e-09	11.6599	P42166	LAP2A_HUMAN	TMPO	Lamina-associated polypeptide 2, isoform alpha
1.1288	4.96574	6.42526	3.37666e-07	1.89989e-06	5.6315	Q8TF68	ZN384_HUMAN	ZNF384	Zinc finger protein 384
1.12763	9.36335	8.69535	6.875e-10	6.60234e-09	11.9003	Q6P2Q9	PRP8_HUMAN	PRPF8	Pre-mRNA-processing-splicing factor 8
1.12656	5.44554	5.96755	1.2516e-06	6.28543e-06	4.31444	Q68E01;Q68E01-2	INT3_HUMAN	INTS3	Integrator complex subunit 3;Isoform 2 of Integrator complex subunit 3
1.12125	4.21738	3.58891	0.00110748	0.0029814	-2.39992	Q9UPN9-2	TRI33_HUMAN	TRIM33	Isoform Beta of E3 ubiquitin-protein ligase TRIM33
1.11874	5.93097	6.82786	1.08072e-07	6.65761e-07	6.77977	Q13261;Q13261-10;Q13261-3	I15RA_HUMAN	IL15RA	Interleukin-15 receptor subunit alpha;Isoform 9 of Interleukin-15 receptor subunit alpha;Isoform 2 of Interleukin-15 receptor subunit alpha
1.11821	8.4295	11.8183	3.92566e-13	8.20586e-12	19.4966	Q9UPU7;Q9UPU7-2	TBD2B_HUMAN	TBC1D2B	TBC1 domain family member 2B;Isoform 2 of TBC1 domain family member 2B
1.1181	7.14029	3.99601	0.000360182	0.00107469	-1.30786	P04233-2;P04233-5	HG2A_HUMAN	CD74	Isoform p35 of HLA class II histocompatibility antigen gamma chain;Isoform p33 of HLA class II histocompatibility antigen gamma chain
1.11762	9.21403	3.58259	0.00112664	0.00302482	-2.4165	Q8NF91	SYNE1_HUMAN	SYNE1	Nesprin-1
1.11737	6.55434	7.93703	5.09848e-09	4.06163e-08	9.86808	Q14690	RRP5_HUMAN	PDCD11	Protein RRP5 homolog
1.11723	14.8908	32.4818	7.6298e-26	3.29293e-23	49.0613	P23381	SYWC_HUMAN	WARS1	Tryptophan--tRNA ligase, cytoplasmic
1.11599	10.4913	11.1005	1.95727e-12	3.36312e-11	17.8608	O75367;O75367-1;O75367-3	H2AY_HUMAN	MACROH2A1	Core histone macro-H2A.1;Isoform 2 of Core histone macro-H2A.1;Isoform 3 of Core histone macro-H2A.1
1.11539	5.81098	7.12708	4.67956e-08	3.12695e-07	7.62488	Q13617;Q13617-2	CUL2_HUMAN	CUL2	Cullin-2;Isoform 2 of Cullin-2
1.11171	7.68591	20.9144	4.52219e-20	5.18427e-18	35.7345	O15400;O15400-2	STX7_HUMAN	STX7	Syntaxin-7;Isoform 2 of Syntaxin-7
1.1105	10.7475	10.8104	3.81527e-12	6.09861e-11	17.1813	P26599-1	PTBP1_HUMAN	PTBP1	Isoform 2 of Polypyrimidine tract-binding protein 1
1.11006	9.80173	29.5194	1.42577e-24	4.72982e-22	46.152	Q13287	NMI_HUMAN	NMI	N-myc-interactor
1.10963	9.14078	6.77753	1.24514e-07	7.55632e-07	6.63689	P60059	SC61G_HUMAN	SEC61G	Protein transport protein Sec61 subunit gamma
1.10805	12.0126	12.2423	1.56471e-13	3.61014e-12	20.4333	P16401	H15_HUMAN	H1-5	Histone H1.5
1.10773	13.8249	18.9331	8.3742e-19	6.90354e-17	32.7779	P62701	RS4X_HUMAN	RPS4X	Small ribosomal subunit protein eS4, X isoform
1.10685	6.55707	5.08319	1.61172e-05	6.34058e-05	1.75942	P05362	ICAM1_HUMAN	ICAM1	Intercellular adhesion molecule 1
1.10645	9.31387	16.345	5.72864e-17	3.02382e-15	28.487	Q15424;Q15424-3;Q15424-4	SAFB1_HUMAN	SAFB	Scaffold attachment factor B1;Isoform 3 of Scaffold attachment factor B1;Isoform 4 of Scaffold attachment factor B1
1.10086	8.68615	11.0643	2.12606e-12	3.62765e-11	17.7765	P46063	RECQ1_HUMAN	RECQL	ATP-dependent DNA helicase Q1
1.09816	7.61768	11.4057	9.80995e-13	1.81299e-11	18.564	O00622	CCN1_HUMAN	CCN1	CCN family member 1
1.09761	7.22506	2.63348	0.0129711	0.026458	-4.73481	P17096-2	HMGA1_HUMAN	HMGA1	Isoform HMG-Y of High mobility group protein HMG-I/HMG-Y
1.09612	8.05218	3.98776	0.000368588	0.00109576	-1.33041	Q9BVC6	TM109_HUMAN	TMEM109	Voltage-gated monoatomic cation channel TMEM109
1.09604	7.24339	5.99903	1.14331e-06	5.78916e-06	4.40528	Q8IXI1	MIRO2_HUMAN	RHOT2	Mitochondrial Rho GTPase 2
1.09586	8.09268	5.64667	3.15715e-06	1.45329e-05	3.38694	Q9P0L0;Q9P0L0-2	VAPA_HUMAN	VAPA	Vesicle-associated membrane protein-associated protein A;Isoform 2 of Vesicle-associated membrane protein-associated protein A
1.09168	6.5927	7.3525	2.50622e-08	1.74959e-07	8.25606	Q8IXH7;Q8IXH7-4	NELFD_HUMAN	NELFCD	Negative elongation factor C/D;Isoform NELF-D of Negative elongation factor C/D
1.09162	12.7506	19.9741	1.75181e-19	1.71374e-17	34.3636	P18124	RL7_HUMAN	RPL7	Large ribosomal subunit protein uL30
1.08943	6.49168	7.19587	3.86546e-08	2.63332e-07	7.818	O94906	PRP6_HUMAN	PRPF6	Pre-mRNA-processing factor 6
1.08794	6.66601	4.39609	0.000116284	0.000385008	-0.198243	O75352;O75352-2	MPU1_HUMAN	MPDU1	Mannose-P-dolichol utilization defect 1 protein;Isoform 2 of Mannose-P-dolichol utilization defect 1 protein
1.08716	11.2173	7.33509	2.62957e-08	1.83221e-07	8.20748	P52272;P52272-2	HNRPM_HUMAN	HNRNPM	Heterogeneous nuclear ribonucleoprotein M;Isoform 2 of Heterogeneous nuclear ribonucleoprotein M
1.08706	8.43842	3.91916	0.000446336	0.00131032	-1.51726	O75396	SC22B_HUMAN	SEC22B	Vesicle-trafficking protein SEC22b
1.07614	7.46822	16.942	2.06407e-17	1.21153e-15	29.5245	P11234;P11234-2	RALB_HUMAN	RALB	Ras-related protein Ral-B;Isoform 2 of Ras-related protein Ral-B
1.07192	6.26427	5.56719	3.97246e-06	1.77248e-05	3.15706	O60306	AQR_HUMAN	AQR	RNA helicase aquarius
1.06795	8.86867	3.41582	0.00176579	0.00449848	-2.84963	Q8IZL8	PELP1_HUMAN	PELP1	Proline-, glutamic acid- and leucine-rich protein 1
1.0675	9.26983	3.08536	0.00420498	0.00971817	-3.67842	Q96A23;Q96A23-2	CPNE4_HUMAN	CPNE4	Copine-4;Isoform 2 of Copine-4
1.06709	9.8337	20.7562	5.65809e-20	6.38667e-18	35.5077	O14933	UB2L6_HUMAN	UBE2L6	Ubiquitin/ISG15-conjugating enzyme E2 L6
1.06565	9.3588	9.57489	7.38605e-11	8.76884e-10	14.1668	Q9HAV4	XPO5_HUMAN	XPO5	Exportin-5
1.06086	6.07653	4.84363	3.2197e-05	0.000119007	1.07172	P08240	SRPRA_HUMAN	SRPRA	Signal recognition particle receptor subunit alpha
1.06016	10.0185	8.8997	4.05746e-10	4.12893e-09	12.4357	Q15717;Q15717-2	ELAV1_HUMAN	ELAVL1	ELAV-like protein 1;Isoform 2 of ELAV-like protein 1
1.05831	9.03539	4.69041	5.00562e-05	0.000178076	0.634334	Q8N131;Q8N131-2	PORIM_HUMAN	TMEM123	Porimin;Isoform 2 of Porimin
1.05822	6.3148	9.24256	1.69558e-10	1.86862e-09	13.3221	O15061	SYNEM_HUMAN	SYNM	Synemin
1.05814	6.55512	2.91041	0.00656284	0.0144469	-4.09896	Q15120;Q15120-2	PDK3_HUMAN	PDK3	[Pyruvate dehydrogenase (acetyl-transferring)] kinase isozyme 3, mitochondrial;Isoform 2 of [Pyruvate dehydrogenase (acetyl-transferring)] kinase isozyme 3, mitochondrial
1.05812	8.92541	8.10355	3.26337e-09	2.73326e-08	10.3203	O14980	XPO1_HUMAN	XPO1	Exportin-1
1.05605	8.82086	8.49342	1.16383e-09	1.07544e-08	11.366	P55209-3	NP1L1_HUMAN	NAP1L1	Isoform 3 of Nucleosome assembly protein 1-like 1
1.05452	8.67393	12.2037	1.6999e-13	3.84943e-12	20.3489	Q9ULU4-13;Q9ULU4-16;Q9ULU4-9	ZMYD8_HUMAN	ZMYND8	Isoform 13 of MYND-type zinc finger-containing chromatin reader ZMYND8;Isoform 16 of MYND-type zinc finger-containing chromatin reader ZMYND8;Isoform 9 of MYND-type zinc finger-containing chromatin reader ZMYND8
1.05352	11.1891	18.1628	2.79478e-18	2.03023e-16	31.5552	P46778	RL21_HUMAN	RPL21	Large ribosomal subunit protein eL21
1.05281	8.89825	12.5666	7.85266e-14	1.97312e-12	21.1353	Q16666;Q16666-2	IF16_HUMAN	IFI16	Gamma-interferon-inducible protein 16;Isoform 2 of Gamma-interferon-inducible protein 16
1.05149	5.06219	6.20522	6.32813e-07	3.36934e-06	4.99955	Q9NTI5;Q9NTI5-2	PDS5B_HUMAN	PDS5B	Sister chromatid cohesion protein PDS5 homolog B;Isoform 2 of Sister chromatid cohesion protein PDS5 homolog B
1.04667	10.3596	4.18187	0.000213589	0.000667704	-0.79612	Q9BXU1;Q9BXU1-3	STK31_HUMAN	STK31	Serine/threonine-protein kinase 31;Isoform 3 of Serine/threonine-protein kinase 31
1.04601	6.42647	7.23557	3.46256e-08	2.36985e-07	7.92926	O76024	WFS1_HUMAN	WFS1	Wolframin
1.04551	12.8808	7.99649	4.34591e-09	3.52375e-08	10.0299	P61769	B2MG_HUMAN	B2M	Beta-2-microglobulin
1.04431	7.61783	9.56114	7.64219e-11	9.02911e-10	14.1321	O60264	SMCA5_HUMAN	SMARCA5	SWI/SNF-related matrix-associated actin-dependent regulator of chromatin subfamily A member 5
1.04374	6.52484	3.90587	0.00046315	0.00135438	-1.55333	O95236;O95236-2	APOL3_HUMAN	APOL3	Apolipoprotein L3;Isoform 2 of Apolipoprotein L3
1.04328	10.9982	8.78888	5.39709e-10	5.3081e-09	12.146	P51991	ROA3_HUMAN	HNRNPA3	Heterogeneous nuclear ribonucleoprotein A3
1.04212	12.3952	15.1004	5.30907e-16	2.15208e-14	26.2223	P35637;P35637-2	FUS_HUMAN	FUS	RNA-binding protein FUS;Isoform Short of RNA-binding protein FUS
1.0417	9.39106	9.58025	7.28865e-11	8.69541e-10	14.1803	O95373	IPO7_HUMAN	IPO7	Importin-7
1.04167	9.35561	23.8724	8.81666e-22	1.57775e-19	39.7096	P29466;P29466-2	CASP1_HUMAN	CASP1	Caspase-1;Isoform Beta of Caspase-1
1.0372	4.67245	3.11952	0.00385017	0.00900213	-3.59474	Q8IWV8;Q8IWV8-4	UBR2_HUMAN	UBR2	E3 ubiquitin-protein ligase UBR2;Isoform 4 of E3 ubiquitin-protein ligase UBR2
1.03513	6.69159	6.54264	2.41887e-07	1.39425e-06	5.96746	P13747	HLAE_HUMAN	HLA-E	HLA class I histocompatibility antigen, alpha chain E
1.03458	11.3246	11.1254	1.84938e-12	3.20778e-11	17.9185	O43390	HNRPR_HUMAN	HNRNPR	Heterogeneous nuclear ribonucleoprotein R
1.0328	7.09306	11.1483	1.75543e-12	3.05929e-11	17.9716	Q9UNX4	WDR3_HUMAN	WDR3	WD repeat-containing protein 3
1.02913	7.16671	8.30339	1.9191e-09	1.69507e-08	10.8586	Q9UHF7;Q9UHF7-2;Q9UHF7-3	TRPS1_HUMAN	TRPS1	Zinc finger transcription factor Trps1;Isoform 2 of Zinc finger transcription factor Trps1;Isoform 3 of Zinc finger transcription factor Trps1
1.02824	8.00191	6.83071	1.07207e-07	6.60991e-07	6.78787	Q13098;Q13098-5;Q13098-7	CSN1_HUMAN	GPS1	COP9 signalosome complex subunit 1;Isoform 4 of COP9 signalosome complex subunit 1;Isoform 2 of COP9 signalosome complex subunit 1
1.02822	7.74946	6.08808	8.8528e-07	4.57738e-06	4.66215	P43246	MSH2_HUMAN	MSH2	DNA mismatch repair protein Msh2
1.02698	5.09805	2.95451	0.00587218	0.0130915	-3.99425	P20592	MX2_HUMAN	MX2	Interferon-induced GTP-binding protein Mx2
1.02625	7.16884	11.4817	8.27349e-13	1.56854e-11	18.7374	Q86Y82	STX12_HUMAN	STX12	Syntaxin-12
1.02235	7.44766	7.16805	4.17585e-08	2.8212e-07	7.73995	Q13620;Q13620-1	CUL4B_HUMAN	CUL4B	Cullin-4B;Isoform 2 of Cullin-4B
1.02232	9.5964	7.51004	1.6253e-08	1.17025e-07	8.69416	O95777	LSM8_HUMAN	LSM8	U6 snRNA-associated Sm-like protein LSm8
1.02112	6.87146	4.11921	0.000254881	0.000783128	-0.969436	Q14739	LBR_HUMAN	LBR	Delta(14)-sterol reductase LBR
1.02056	6.29259	6.02381	1.06472e-06	5.43035e-06	4.47678	Q14669-2	TRIPC_HUMAN	TRIP12	Isoform 2 of E3 ubiquitin-protein ligase TRIP12
1.01986	7.13308	2.6704	0.0118659	0.0244345	-4.65231	Q96PP9	GBP4_HUMAN	GBP4	Guanylate-binding protein 4
1.01857	12.9013	17.6476	6.40898e-18	4.1613e-16	30.7126	Q9Y3U8	RL36_HUMAN	RPL36	Large ribosomal subunit protein eL36
1.01664	9.89729	7.59718	1.28066e-08	9.42447e-08	8.93534	Q86VP6	CAND1_HUMAN	CAND1	Cullin-associated NEDD8-dissociated protein 1
1.01623	10.5138	12.0921	2.16205e-13	4.79244e-12	20.104	P62891;Q59GN2	RL39_HUMAN;R39L5_HUMAN	RPL39;RPL39P5	Large ribosomal subunit protein eL39;Putative ribosomal protein eL39-like 5
1.01549	7.82267	4.29625	0.000154485	0.000497784	-0.477869	P36551	HEM6_HUMAN	CPOX	Oxygen-dependent coproporphyrinogen-III oxidase, mitochondrial
1.0148	12.7018	12.5319	8.44942e-14	2.10862e-12	21.0608	P18077	RL35A_HUMAN	RPL35A	Large ribosomal subunit protein eL33
1.01451	5.41296	3.79053	0.000637558	0.001804	-1.86453	Q8IWV7	UBR1_HUMAN	UBR1	E3 ubiquitin-protein ligase UBR1
1.01364	5.88973	7.42895	2.03049e-08	1.43939e-07	8.46897	Q92576;Q92576-2	PHF3_HUMAN	PHF3	PHD finger protein 3;Isoform 2 of PHD finger protein 3
1.01208	11.1221	7.97395	4.61695e-09	3.71432e-08	9.96861	Q12906-7	ILF3_HUMAN	ILF3	Isoform 7 of Interleukin enhancer-binding factor 3
1.01123	9.1144	9.50971	8.6836e-11	1.02102e-09	14.0023	P48444	COPD_HUMAN	ARCN1	Coatomer subunit delta
1.00644	9.04872	8.21683	2.4138e-09	2.07135e-08	10.626	Q9UMS4	PRP19_HUMAN	PRPF19	Pre-mRNA-processing factor 19
1.00642	5.55962	5.97951	1.20929e-06	6.08541e-06	4.34896	P17676;P17676-2	CEBPB_HUMAN	CEBPB	CCAAT/enhancer-binding protein beta;Isoform 2 of CCAAT/enhancer-binding protein beta
1.00362	6.88818	3.24843	0.00275159	0.00667387	-3.2747	Q03518;Q03518-2	TAP1_HUMAN	TAP1	Antigen peptide transporter 1;Isoform 2 of Antigen peptide transporter 1
1.00314	5.95582	2.8841	0.00701062	0.0153451	-4.161	Q9NYP7;Q9NYP7-2	ELOV5_HUMAN	ELOVL5	Very long chain fatty acid elongase 5;Isoform 2 of Very long chain fatty acid elongase 5
1.0019	9.08626	7.52847	1.54531e-08	1.11704e-07	8.74523	O75533	SF3B1_HUMAN	SF3B1	Splicing factor 3B subunit 1
1.00049	12.9459	12.5935	7.42003e-14	1.88376e-12	21.1931	P50914	RL14_HUMAN	RPL14	Large ribosomal subunit protein eL14
1.00039	5.24447	6.04774	9.93993e-07	5.09995e-06	4.54581	Q86XI2;Q86XI2-2	CNDG2_HUMAN	NCAPG2	Condensin-2 complex subunit G2;Isoform 2 of Condensin-2 complex subunit G2
0.997254	13.4405	20.0724	1.51664e-19	1.52932e-17	34.5096	O14979	HNRDL_HUMAN	HNRNPDL	Heterogeneous nuclear ribonucleoprotein D-like
0.996151	7.65867	19.2404	5.23738e-19	4.74403e-17	33.2538	P09871	C1S_HUMAN	C1S	Complement C1s subcomponent
0.995623	6.14089	3.84197	0.000553042	0.00158194	-1.72617	O75694	NU155_HUMAN	NUP155	Nuclear pore complex protein Nup155
0.991064	10.3643	7.71927	9.18426e-09	6.98289e-08	9.27193	Q8NC51	SERB1_HUMAN	SERBP1	SERPINE1 mRNA-binding protein 1
0.986836	13.6224	19.3357	4.5339e-19	4.21079e-17	33.4	P62888	RL30_HUMAN	RPL30	Large ribosomal subunit protein eL30
0.984559	5.42661	4.64476	5.70726e-05	0.000200739	0.504503	Q9NVI1	FANCI_HUMAN	FANCI	Fanconi anemia group I protein
0.984494	11.5167	25.2879	1.55982e-22	3.46801e-20	41.4522	Q13242	SRSF9_HUMAN	SRSF9	Serine/arginine-rich splicing factor 9
0.983095	6.83926	6.48379	2.8588e-07	1.6323e-06	5.79914	Q9BSJ8;Q9BSJ8-2	ESYT1_HUMAN	ESYT1	Extended synaptotagmin-1;Isoform 2 of Extended synaptotagmin-1
0.982994	6.25172	6.10308	8.47989e-07	4.39385e-06	4.70538	Q92797	SYMPK_HUMAN	SYMPK	Symplekin
0.980358	6.9923	5.04462	1.80186e-05	7.01711e-05	1.64846	Q9BZF9-2	UACA_HUMAN	UACA	Isoform 2 of Uveal autoantigen with coiled-coil domains and ankyrin repeats
0.97835	8.66543	16.2948	6.24999e-17	3.22931e-15	28.3984	Q96CV9	OPTN_HUMAN	OPTN	Optineurin
0.977102	8.83766	6.43951	3.24247e-07	1.83141e-06	5.67233	Q08722;Q08722-2;Q08722-3;Q08722-4	CD47_HUMAN	CD47	Leukocyte surface antigen CD47;Isoform OA3-293 of Leukocyte surface antigen CD47;Isoform OA3-305 of Leukocyte surface antigen CD47;Isoform OA3-312 of Leukocyte surface antigen CD47
0.974498	6.98779	2.6588	0.0122034	0.0250733	-4.67831	Q16625;Q16625-3;Q16625-4	OCLN_HUMAN	OCLN	Occludin;Isoform 3 of Occludin;Isoform 4 of Occludin
0.973555	4.7424	4.29753	0.000153925	0.000496525	-0.474297	Q96HA7	TONSL_HUMAN	TONSL	Tonsoku-like protein
0.972268	7.66561	3.49167	0.00144063	0.00375486	-2.65376	Q9NU22	MDN1_HUMAN	MDN1	Midasin
0.970492	10.7655	8.99634	3.16789e-10	3.28753e-09	12.6871	Q92841	DDX17_HUMAN	DDX17	Probable ATP-dependent RNA helicase DDX17
0.970417	10.6426	13.1363	2.40703e-14	6.54087e-13	22.3395	O14979-2;O14979-3	HNRDL_HUMAN	HNRNPDL	Isoform 2 of Heterogeneous nuclear ribonucleoprotein D-like;Isoform 3 of Heterogeneous nuclear ribonucleoprotein D-like
0.970226	8.75178	8.38939	1.52952e-09	1.38033e-08	11.0888	O75643	U520_HUMAN	SNRNP200	U5 small nuclear ribonucleoprotein 200 kDa helicase
0.966948	7.26	5.17998	1.21809e-05	4.89168e-05	2.03829	P29590-12	PML_HUMAN	PML	Isoform PML-12 of Protein PML
0.966604	7.59485	7.69832	9.72239e-09	7.36913e-08	9.21427	Q12788	TBL3_HUMAN	TBL3	Transducin beta-like protein 3
0.966342	9.19489	15.8932	1.26522e-16	6.02788e-15	27.6813	Q00688	FKBP3_HUMAN	FKBP3	Peptidyl-prolyl cis-trans isomerase FKBP3
0.965809	6.95611	8.0901	3.38271e-09	2.82033e-08	10.2839	Q2TAY7	SMU1_HUMAN	SMU1	WD40 repeat-containing protein SMU1
0.962654	11.3751	15.6706	1.88192e-16	8.62978e-15	27.2774	P62910	RL32_HUMAN	RPL32	Large ribosomal subunit protein eL32
0.962097	7.24291	10.3579	1.10396e-11	1.56365e-10	16.1	P19525	E2AK2_HUMAN	EIF2AK2	Interferon-induced, double-stranded RNA-activated protein kinase
0.961397	6.0731	7.4983	1.67844e-08	1.20497e-07	8.6616	Q9Y2K7	KDM2A_HUMAN	KDM2A	Lysine-specific demethylase 2A
0.960366	7.64768	7.12858	4.66008e-08	3.11678e-07	7.62909	Q96I24	FUBP3_HUMAN	FUBP3	Far upstream element-binding protein 3
0.960143	5.42756	3.48233	0.00147733	0.00383959	-2.67799	Q9Y679;Q9Y679-3	AUP1_HUMAN	AUP1	Lipid droplet-regulating VLDL assembly factor AUP1;Isoform 2 of Lipid droplet-regulating VLDL assembly factor AUP1
0.956907	9.12017	12.7963	4.85386e-14	1.26736e-12	21.6253	Q14151	SAFB2_HUMAN	SAFB2	Scaffold attachment factor B2
0.956617	9.788	14.37	2.09575e-15	7.32217e-14	24.8249	P46821	MAP1B_HUMAN	MAP1B	Microtubule-associated protein 1B
0.954818	11.7563	18.0258	3.47838e-18	2.45393e-16	31.3331	P63173	RL38_HUMAN	RPL38	Large ribosomal subunit protein eL38
0.954308	8.5722	9.17064	2.03353e-10	2.1909e-09	13.1375	P28370	SMCA1_HUMAN	SMARCA1	Probable global transcription activator SNF2L1
0.953952	12.6406	17.7496	5.42962e-18	3.65478e-16	30.881	P27635	RL10_HUMAN	RPL10	Large ribosomal subunit protein uL16
0.953718	5.49214	3.58839	0.00110903	0.00298384	-2.40127	Q6P2C8;Q6P2C8-2	MED27_HUMAN	MED27	Mediator of RNA polymerase II transcription subunit 27;Isoform 2 of Mediator of RNA polymerase II transcription subunit 27
0.952535	14.109	7.03345	6.07493e-08	3.93396e-07	7.36126	P00338	LDHA_HUMAN	LDHA	L-lactate dehydrogenase A chain
0.949808	6.24209	7.11157	4.88597e-08	3.24713e-07	7.58127	Q5K651	SAMD9_HUMAN	SAMD9	Sterile alpha motif domain-containing protein 9
0.948267	13.8824	17.6598	6.283e-18	4.11593e-16	30.7328	P62244	RS15A_HUMAN	RPS15A	Small ribosomal subunit protein uS8
0.947818	6.51276	6.86596	9.70973e-08	6.03219e-07	6.88782	Q02880;Q02880-2	TOP2B_HUMAN	TOP2B	DNA topoisomerase 2-beta;Isoform Beta-1 of DNA topoisomerase 2-beta
0.947605	10.7054	11.5234	7.53836e-13	1.4366e-11	18.8322	Q08211	DHX9_HUMAN	DHX9	ATP-dependent RNA helicase A
0.943922	11.4319	11.0082	2.41786e-12	4.04096e-11	17.6456	P83881	RL36A_HUMAN	RPL36A	Large ribosomal subunit protein eL42
0.942905	7.9386	9.24426	1.68832e-10	1.86555e-09	13.3265	O43592	XPOT_HUMAN	XPOT	Exportin-T
0.942526	11.0051	8.27454	2.07136e-09	1.80494e-08	10.7812	Q58FF8	H90B2_HUMAN	HSP90AB2P	Putative heat shock protein HSP 90-beta 2
0.941805	5.91119	3.49649	0.00142206	0.00371281	-2.64125	Q13761;Q13761-2	RUNX3_HUMAN	RUNX3	Runt-related transcription factor 3;Isoform 2 of Runt-related transcription factor 3
0.941145	7.39714	9.83344	3.90835e-11	4.96977e-10	14.814	P15090	FABP4_HUMAN	FABP4	Fatty acid-binding protein, adipocyte
0.936032	6.80276	2.92139	0.00638411	0.0141	-4.07298	P67812;P67812-3;P67812-4	SC11A_HUMAN	SEC11A	Signal peptidase complex catalytic subunit SEC11A;Isoform 3 of Signal peptidase complex catalytic subunit SEC11A;Isoform 4 of Signal peptidase complex catalytic subunit SEC11A
0.934994	6.59524	2.92034	0.00640103	0.0141331	-4.07547	Q96N66	MBOA7_HUMAN	MBOAT7	Lysophospholipid acyltransferase 7
0.933839	5.81808	4.99452	2.08264e-05	7.9671e-05	1.50443	O14653;O14653-2	GOSR2_HUMAN	GOSR2	Golgi SNAP receptor complex member 2;Isoform B of Golgi SNAP receptor complex member 2
0.932351	5.96917	4.50503	8.51927e-05	0.000288844	0.108601	Q8WX92-2	NELFB_HUMAN	NELFB	Isoform 2 of Negative elongation factor B
0.929741	5.78732	5.64289	3.19183e-06	1.46732e-05	3.376	O94829	IPO13_HUMAN	IPO13	Importin-13
0.929679	8.69257	6.8431	1.0354e-07	6.41614e-07	6.82299	O00232	PSD12_HUMAN	PSMD12	26S proteasome non-ATPase regulatory subunit 12
0.928857	5.18896	4.34113	0.000135984	0.000444021	-0.352367	Q9UPU5	UBP24_HUMAN	USP24	Ubiquitin carboxyl-terminal hydrolase 24
0.928271	6.26666	7.08858	5.20904e-08	3.41849e-07	7.51658	O95239	KIF4A_HUMAN	KIF4A	Chromosome-associated kinesin KIF4A
0.925382	6.69465	10.1087	2.00395e-11	2.73799e-10	15.4934	P43234	CATO_HUMAN	CTSO	Cathepsin O
0.924128	4.78197	5.04331	1.80871e-05	7.04007e-05	1.64468	Q9H9Q4	NHEJ1_HUMAN	NHEJ1	Non-homologous end-joining factor 1
0.923068	8.1613	11.6823	5.29673e-13	1.07058e-11	19.1915	O14776;O14776-2	TCRG1_HUMAN	TCERG1	Transcription elongation regulator 1;Isoform 2 of Transcription elongation regulator 1
0.922945	7.10442	6.86837	9.64426e-08	6.00679e-07	6.89465	Q8NI36	WDR36_HUMAN	WDR36	WD repeat-containing protein 36
0.921819	8.84	8.38731	1.53793e-09	1.38621e-08	11.0832	Q14839;Q14839-2	CHD4_HUMAN	CHD4	Chromodomain-helicase-DNA-binding protein 4;Isoform 2 of Chromodomain-helicase-DNA-binding protein 4
0.92079	7.30606	19.2265	5.34886e-19	4.78592e-17	33.2325	Q14966	ZN638_HUMAN	ZNF638	Zinc finger protein 638
0.919857	5.89335	5.90066	1.5173e-06	7.51684e-06	4.12126	Q14004	CDK13_HUMAN	CDK13	Cyclin-dependent kinase 13
0.91922	6.08453	6.44219	3.21782e-07	1.82013e-06	5.68001	Q15154;Q15154-2;Q15154-5	PCM1_HUMAN	PCM1	Pericentriolar material 1 protein;Isoform 2 of Pericentriolar material 1 protein;Isoform 5 of Pericentriolar material 1 protein
0.918441	8.25887	4.63122	5.93352e-05	0.0002079	0.46604	P63010;P63010-2	AP2B1_HUMAN	AP2B1	AP-2 complex subunit beta;Isoform 2 of AP-2 complex subunit beta
0.91759	7.00637	12.4078	1.09896e-13	2.63498e-12	20.7931	Q9H9Y2	RPF1_HUMAN	RPF1	Ribosome production factor 1
0.916349	5.39428	2.73701	0.0100904	0.0211827	-4.50165	P30260;P30260-2	CDC27_HUMAN	CDC27	Cell division cycle protein 27 homolog;Isoform 2 of Cell division cycle protein 27 homolog
0.915008	5.81335	4.22296	0.000190162	0.000601388	-0.682074	Q969X6	UTP4_HUMAN	UTP4	U3 small nucleolar RNA-associated protein 4 homolog
0.914399	7.33835	8.39767	1.49652e-09	1.35388e-08	11.1109	Q9UNX3	RL26L_HUMAN	RPL26L1	Ribosomal protein uL24-like
0.913085	9.48332	5.90557	1.496e-06	7.42134e-06	4.13545	Q07021	C1QBP_HUMAN	C1QBP	Complement component 1 Q subcomponent-binding protein, mitochondrial
0.912579	5.61712	4.4272	0.000106411	0.000354881	-0.110795	Q09472	EP300_HUMAN	EP300	Histone acetyltransferase p300
0.912102	8.20863	9.24123	1.70129e-10	1.86862e-09	13.3187	Q9Y3B4	SF3B6_HUMAN	SF3B6	Splicing factor 3B subunit 6
0.910386	7.08747	4.97242	2.22001e-05	8.44823e-05	1.44093	P62316-2	SMD2_HUMAN	SNRPD2	Isoform 2 of Small nuclear ribonucleoprotein Sm D2
0.908561	7.48511	8.72435	6.37712e-10	6.18902e-09	11.9766	Q7Z2W4	ZCCHV_HUMAN	ZC3HAV1	Zinc finger CCCH-type antiviral protein 1
0.907754	6.2548	3.18869	0.00321714	0.00768999	-3.42383	Q5T9L3;Q5T9L3-2	WLS_HUMAN	WLS	Protein wntless homolog;Isoform 2 of Protein wntless homolog
0.90689	9.71654	19.2528	5.14034e-19	4.71434e-17	33.2728	O15247	CLIC2_HUMAN	CLIC2	Chloride intracellular channel protein 2
0.903711	6.65069	6.10105	8.52954e-07	4.41335e-06	4.69952	O60518	RNBP6_HUMAN	RANBP6	Ran-binding protein 6
0.901686	5.25554	4.32729	0.000141445	0.000459603	-0.391118	Q7Z460	CLAP1_HUMAN	CLASP1	CLIP-associating protein 1
0.901461	9.08257	14.6443	1.24394e-15	4.65653e-14	25.3558	Q9Y221	NIP7_HUMAN	NIP7	60S ribosome subunit biogenesis protein NIP7 homolog
0.900485	7.11978	3.19253	0.00318514	0.00762459	-3.4143	O75844	FACE1_HUMAN	ZMPSTE24	CAAX prenyl protease 1 homolog
0.899917	6.63591	5.49751	4.85946e-06	2.12226e-05	2.9555	O95347	SMC2_HUMAN	SMC2	Structural maintenance of chromosomes protein 2
0.898233	7.78731	9.19782	1.89839e-10	2.06961e-09	13.2073	Q8N684;Q8N684-2;Q8N684-3	CPSF7_HUMAN	CPSF7	Cleavage and polyadenylation specificity factor subunit 7;Isoform 2 of Cleavage and polyadenylation specificity factor subunit 7;Isoform 3 of Cleavage and polyadenylation specificity factor subunit 7
0.897375	8.34539	7.35356	2.49892e-08	1.74615e-07	8.25901	P11388;P11388-2;P11388-3;P11388-4	TOP2A_HUMAN	TOP2A	DNA topoisomerase 2-alpha;Isoform 2 of DNA topoisomerase 2-alpha;Isoform 3 of DNA topoisomerase 2-alpha;Isoform 4 of DNA topoisomerase 2-alpha
0.892127	6.54859	5.68698	2.8101e-06	1.30779e-05	3.50354	O75582;O75582-3	KS6A5_HUMAN	RPS6KA5	Ribosomal protein S6 kinase alpha-5;Isoform 3 of Ribosomal protein S6 kinase alpha-5
0.891734	7.52389	6.0552	9.72914e-07	5.00267e-06	4.56734	P51991-2	ROA3_HUMAN	HNRNPA3	Isoform 2 of Heterogeneous nuclear ribonucleoprotein A3
0.89111	4.4798	4.78705	3.79005e-05	0.000138003	0.909952	O94907	DKK1_HUMAN	DKK1	Dickkopf-related protein 1
0.888981	7.99378	6.73241	1.41399e-07	8.50641e-07	6.50863	Q14683	SMC1A_HUMAN	SMC1A	Structural maintenance of chromosomes protein 1A
0.888795	6.78212	4.83825	3.2701e-05	0.000120749	1.0563	Q9Y3Y2;Q9Y3Y2-3;Q9Y3Y2-4	CHTOP_HUMAN	CHTOP	Chromatin target of PRMT1 protein;Isoform 2 of Chromatin target of PRMT1 protein;Isoform 3 of Chromatin target of PRMT1 protein
0.887537	11.2025	4.56656	7.14287e-05	0.000246622	0.282643	A6NHR9;A6NHR9-2	SMHD1_HUMAN	SMCHD1	Structural maintenance of chromosomes flexible hinge domain-containing protein 1;Isoform 2 of Structural maintenance of chromosomes flexible hinge domain-containing protein 1
0.887258	7.93701	9.09361	2.47237e-10	2.6138e-09	12.9389	Q96DI7	SNR40_HUMAN	SNRNP40	U5 small nuclear ribonucleoprotein 40 kDa protein
0.887087	5.21736	2.33946	0.0258006	0.0487758	-5.36442	Q658Y4	F91A1_HUMAN	FAM91A1	Protein FAM91A1
0.886373	6.95709	5.54386	4.2498e-06	1.8761e-05	3.08955	Q13573	SNW1_HUMAN	SNW1	SNW domain-containing protein 1
0.884589	5.71338	3.87239	0.0005083	0.00147081	-1.644	O75376	NCOR1_HUMAN	NCOR1	Nuclear receptor corepressor 1
0.881216	5.88719	2.83364	0.00795101	0.0170875	-4.27906	Q8TCJ2	STT3B_HUMAN	STT3B	Dolichyl-diphosphooligosaccharide--protein glycosyltransferase subunit STT3B
0.880007	13.9164	29.9117	9.5271e-25	3.32859e-22	46.5537	P63244	RACK1_HUMAN	RACK1	Small ribosomal subunit protein RACK1
0.878383	6.89735	8.34726	1.70915e-09	1.5237e-08	10.9762	P52701	MSH6_HUMAN	MSH6	DNA mismatch repair protein Msh6
0.876472	7.51388	9.61983	6.60843e-11	7.94853e-10	14.2799	P22090	RS4Y1_HUMAN	RPS4Y1	Small ribosomal subunit protein eS4, Y isoform 1
0.874875	8.37198	10.654	5.49196e-12	8.48199e-11	16.8106	P61225	RAP2B_HUMAN	RAP2B	Ras-related protein Rap-2b
0.874394	5.3525	4.52032	8.15449e-05	0.000277631	0.151807	O95071;O95071-2	UBR5_HUMAN	UBR5	E3 ubiquitin-protein ligase UBR5;Isoform 2 of E3 ubiquitin-protein ligase UBR5
0.873146	6.1097	6.34369	4.26022e-07	2.35017e-06	5.39755	Q7Z5K2;Q7Z5K2-2;Q7Z5K2-3	WAPL_HUMAN	WAPL	Wings apart-like protein homolog;Isoform 2 of Wings apart-like protein homolog;Isoform 3 of Wings apart-like protein homolog
0.866612	8.18173	7.0477	5.83802e-08	3.80067e-07	7.40144	P84243	H33_HUMAN	H3-3A	Histone H3.3
0.864457	7.33684	8.6718	7.3084e-10	6.9911e-09	11.8382	P31483	TIA1_HUMAN	TIA1	Cytotoxic granule associated RNA binding protein TIA1
0.863509	14.1589	13.8005	6.34144e-15	1.98834e-13	23.6977	P62269	RS18_HUMAN	RPS18	Small ribosomal subunit protein uS13
0.863355	7.45642	2.84674	0.00769617	0.0166176	-4.24854	P23435;Q8IUK8	CBLN1_HUMAN;CBLN2_HUMAN	CBLN1;CBLN2	Cerebellin-1;Cerebellin-2
0.861143	8.15016	13.7168	7.48339e-15	2.29731e-13	23.5291	Q8WTT2	NOC3L_HUMAN	NOC3L	Nucleolar complex protein 3 homolog
0.860155	12.3539	16.9695	1.97085e-17	1.17562e-15	29.5715	P62913	RL11_HUMAN	RPL11	Large ribosomal subunit protein uL5
0.85779	7.20504	7.66248	1.07179e-08	7.99973e-08	9.11557	Q14980	NUMA1_HUMAN	NUMA1	Nuclear mitotic apparatus protein 1
0.85757	8.63053	6.87145	9.56119e-08	5.9601e-07	6.90338	Q8N163	CCAR2_HUMAN	CCAR2	Cell cycle and apoptosis regulator protein 2
0.85519	6.96324	2.70533	0.0109017	0.0226782	-4.57361	P00505	AATM_HUMAN	GOT2	Aspartate aminotransferase, mitochondrial
0.855	5.99649	4.63336	5.89726e-05	0.000206926	0.472105	Q13428-3	TCOF_HUMAN	TCOF1	Isoform 3 of Treacle protein
0.853975	6.33847	2.7104	0.010768	0.022419	-4.56213	Q9UL17	TBX21_HUMAN	TBX21	T-box transcription factor TBX21
0.853143	8.05583	5.93289	1.38286e-06	6.88802e-06	4.21435	P78347;P78347-2;P78347-3;P78347-4	GTF2I_HUMAN	GTF2I	General transcription factor II-I;Isoform 2 of General transcription factor II-I;Isoform 3 of General transcription factor II-I;Isoform 4 of General transcription factor II-I
0.850872	5.52463	4.67256	5.26912e-05	0.000187109	0.583549	Q9BVI4	NOC4L_HUMAN	NOC4L	Nucleolar complex protein 4 homolog
0.849173	5.18297	3.52889	0.00130303	0.0034365	-2.55695	Q9C0B6-2	BRNP2_HUMAN	BRINP2	Isoform 2 of BMP/retinoic acid-inducible neural-specific protein 2
0.84899	6.93636	2.40618	0.02215	0.0426436	-5.226	P61619	S61A1_HUMAN	SEC61A1	Protein transport protein Sec61 subunit alpha isoform 1
0.847894	15.7076	10.8396	3.56604e-12	5.763e-11	17.2501	P62805	H4_HUMAN	H4C1	Histone H4
0.844685	5.72113	3.33907	0.00216618	0.00539853	-3.0458	Q15904	VAS1_HUMAN	ATP6AP1	V-type proton ATPase subunit S1
0.843035	9.36675	16.6708	3.27021e-17	1.83156e-15	29.0569	Q03405	UPAR_HUMAN	PLAUR	Urokinase plasminogen activator surface receptor
0.842356	13.9124	15.757	1.61225e-16	7.52723e-15	27.4348	Q07020	RL18_HUMAN	RPL18	Large ribosomal subunit protein eL18
0.841595	9.61837	2.73864	0.0100503	0.0211106	-4.49794	Q96AG4	LRC59_HUMAN	LRRC59	Leucine-rich repeat-containing protein 59
0.840671	8.79175	10.5297	7.35232e-12	1.09223e-10	16.5137	P49756	RBM25_HUMAN	RBM25	RNA-binding protein 25
0.839797	5.57694	6.02111	1.073e-06	5.46374e-06	4.46901	Q13136;Q13136-2	LIPA1_HUMAN	PPFIA1	Liprin-alpha-1;Isoform 2 of Liprin-alpha-1
0.839521	7.18315	6.29198	4.93791e-07	2.67574e-06	5.24902	O75152	ZC11A_HUMAN	ZC3H11A	Zinc finger CCCH domain-containing protein 11A
0.838653	9.31104	5.71901	2.56184e-06	1.20419e-05	3.59618	Q14152	EIF3A_HUMAN	EIF3A	Eukaryotic translation initiation factor 3 subunit A
0.835676	10.0134	26.8662	2.50142e-23	6.55462e-21	43.2888	P28062	PSB8_HUMAN	PSMB8	Proteasome subunit beta type-8
0.835648	9.34252	8.77747	5.55843e-10	5.45216e-09	12.1161	P62330	ARF6_HUMAN	ARF6	ADP-ribosylation factor 6
0.834462	11.7713	17.0068	1.85095e-17	1.1317e-15	29.6353	P18621;P18621-3	RL17_HUMAN	RPL17	Large ribosomal subunit protein uL22;Isoform 3 of Large ribosomal subunit protein uL22
0.834383	8.38033	12.2	1.71363e-13	3.86858e-12	20.3407	Q9BZE4	GTPB4_HUMAN	GTPBP4	GTP-binding protein 4
0.834204	7.40514	6.57643	2.19787e-07	1.27779e-06	6.064	Q9Y5L0	TNPO3_HUMAN	TNPO3	Transportin-3
0.833932	13.0544	14.7947	9.37447e-16	3.62002e-14	25.6437	P36578	RL4_HUMAN	RPL4	Large ribosomal subunit protein uL4
0.833134	5.49605	4.63747	5.82801e-05	0.000204692	0.48379	O95841	ANGL1_HUMAN	ANGPTL1	Angiopoietin-related protein 1
0.831075	10.4427	14.8279	8.80858e-16	3.4195e-14	25.7071	Q01844;Q01844-2;Q01844-3;Q01844-5;Q01844-6	EWS_HUMAN	EWSR1	RNA-binding protein EWS;Isoform EWS-B of RNA-binding protein EWS;Isoform 3 of RNA-binding protein EWS;Isoform 5 of RNA-binding protein EWS;Isoform 6 of RNA-binding protein EWS
0.830882	9.62173	12.7087	5.82761e-14	1.50553e-12	21.4391	O76021	RL1D1_HUMAN	RSL1D1	Ribosomal L1 domain-containing protein 1
0.830532	9.25577	6.89043	9.06536e-08	5.67513e-07	6.95712	P31942;P31942-2	HNRH3_HUMAN	HNRNPH3	Heterogeneous nuclear ribonucleoprotein H3;Isoform 2 of Heterogeneous nuclear ribonucleoprotein H3
0.830178	8.99818	4.05986	0.000301167	0.000911577	-1.13286	Q15149	PLEC_HUMAN	PLEC	Plectin
0.826789	12.0436	4.6903	5.00711e-05	0.000178076	0.63404	P62736	ACTA_HUMAN	ACTA2	Actin, aortic smooth muscle
0.823808	5.65074	4.65265	5.57937e-05	0.000197091	0.526928	Q99836;Q99836-2;Q99836-5;Q99836-6	MYD88_HUMAN	MYD88	Myeloid differentiation primary response protein MyD88;Isoform 2 of Myeloid differentiation primary response protein MyD88;Isoform 5 of Myeloid differentiation primary response protein MyD88;Isoform 6 of Myeloid differentiation primary response protein MyD88
0.82331	4.53119	3.17795	0.00330849	0.00788898	-3.4505	Q8NHP6;Q8NHP6-2	MSPD2_HUMAN	MOSPD2	Motile sperm domain-containing protein 2;Isoform 2 of Motile sperm domain-containing protein 2
0.82305	9.75005	2.42509	0.0212046	0.0410188	-5.18628	P17096;P17096-3	HMGA1_HUMAN	HMGA1	High mobility group protein HMG-I/HMG-Y;Isoform HMG-R of High mobility group protein HMG-I/HMG-Y
0.822279	9.26874	7.18808	3.94992e-08	2.68338e-07	7.79616	P39748	FEN1_HUMAN	FEN1	Flap endonuclease 1
0.821762	6.2034	3.81857	0.000590044	0.00167407	-1.7892	Q15434	RBMS2_HUMAN	RBMS2	RNA-binding motif, single-stranded-interacting protein 2
0.821383	15.5064	6.88185	9.28611e-08	5.79849e-07	6.93284	con_GR78_SCHPO	P36604|	\N	78 KD GLUCOSE REGULATED PROTEIN HOMOLOG PRECURSOR (GRP 78) (IMMUNOGLOBULIN...
0.818754	10.5657	14.4124	1.93261e-15	6.8171e-14	24.9074	P61803	DAD1_HUMAN	DAD1	Dolichyl-diphosphooligosaccharide--protein glycosyltransferase subunit DAD1
0.818251	10.622	21.1026	3.47055e-20	4.10701e-18	36.0022	P80217;P80217-2	IN35_HUMAN	IFI35	Interferon-induced 35 kDa protein;Isoform 2 of Interferon-induced 35 kDa protein
0.817622	8.45964	8.47277	1.22855e-09	1.12815e-08	11.3111	Q96EP5;Q96EP5-2	DAZP1_HUMAN	DAZAP1	DAZ-associated protein 1;Isoform 2 of DAZ-associated protein 1
0.81761	6.91656	6.73834	1.39057e-07	8.39029e-07	6.52548	Q7LBC6	KDM3B_HUMAN	KDM3B	Lysine-specific demethylase 3B
0.815416	5.94912	4.47667	9.23888e-05	0.000311802	0.0285702	Q15386	UBE3C_HUMAN	UBE3C	Ubiquitin-protein ligase E3C
0.814954	7.15107	6.78448	1.221e-07	7.42211e-07	6.65664	O95210	STBD1_HUMAN	STBD1	Starch-binding domain-containing protein 1
0.813375	13.0546	17.4668	8.61651e-18	5.49733e-16	30.412	P62424	RL7A_HUMAN	RPL7A	Large ribosomal subunit protein eL8
0.813101	5.72426	2.6409	0.0127417	0.0260334	-4.7183	Q8N0U8	VKORL_HUMAN	VKORC1L1	Vitamin K epoxide reductase complex subunit 1-like protein 1
0.811909	5.8027	3.28775	0.00248111	0.00608826	-3.17578	Q13492;Q13492-2;Q13492-5	PICAL_HUMAN	PICALM	Phosphatidylinositol-binding clathrin assembly protein;Isoform 2 of Phosphatidylinositol-binding clathrin assembly protein;Isoform 5 of Phosphatidylinositol-binding clathrin assembly protein
0.811667	6.90264	6.59615	2.07843e-07	1.21413e-06	6.1203	Q7Z3B4;Q7Z3B4-3	NUP54_HUMAN	NUP54	Nucleoporin p54;Isoform 3 of Nucleoporin p54
0.810515	10.4731	11.4502	8.87821e-13	1.66172e-11	18.6656	P28065	PSB9_HUMAN	PSMB9	Proteasome subunit beta type-9
0.809938	9.76221	6.17736	6.85372e-07	3.62551e-06	4.91934	O94788	AL1A2_HUMAN	ALDH1A2	Retinal dehydrogenase 2
0.809761	6.27253	3.66227	0.000906814	0.00247795	-2.20646	O75676;O75676-2	KS6A4_HUMAN	RPS6KA4	Ribosomal protein S6 kinase alpha-4;Isoform 2 of Ribosomal protein S6 kinase alpha-4
0.809408	11.7455	6.04002	1.01626e-06	5.20329e-06	4.52356	P49207	RL34_HUMAN	RPL34	Large ribosomal subunit protein eL34
0.809268	6.68317	5.39373	6.56148e-06	2.80056e-05	2.65545	Q8NB90	AFG2A_HUMAN	AFG2A	ATPase family gene 2 protein homolog A
0.806464	5.92282	5.01928	1.93882e-05	7.45944e-05	1.57558	Q13618	CUL3_HUMAN	CUL3	Cullin-3
0.805612	6.31973	4.05709	0.000303517	0.00091831	-1.14046	Q15811;Q15811-10;Q15811-2;Q15811-7;Q15811-8;Q15811-9	ITSN1_HUMAN	ITSN1	Intersectin-1;Isoform 10 of Intersectin-1;Isoform 2 of Intersectin-1;Isoform 7 of Intersectin-1;Isoform 8 of Intersectin-1;Isoform 9 of Intersectin-1
0.80323	8.04119	4.22405	0.000189574	0.000599785	-0.67903	Q9Y262	EIF3L_HUMAN	EIF3L	Eukaryotic translation initiation factor 3 subunit L
0.802605	6.84847	2.87982	0.00708618	0.0154874	-4.17107	Q96JJ7	TMX3_HUMAN	TMX3	Protein disulfide-isomerase TMX3
0.802033	8.06812	8.79868	5.26232e-10	5.1825e-09	12.1717	Q9BQ39	DDX50_HUMAN	DDX50	ATP-dependent RNA helicase DDX50
0.801803	7.88337	8.92018	3.84969e-10	3.95037e-09	12.4891	Q9HC35	EMAL4_HUMAN	EML4	Echinoderm microtubule-associated protein-like 4
0.800971	8.14066	5.88709	1.57778e-06	7.78992e-06	4.08205	Q96PK6	RBM14_HUMAN	RBM14	RNA-binding protein 14
0.800913	5.49407	2.54619	0.0159736	0.0318993	-4.9269	Q9P2K5;Q9P2K5-2	MYEF2_HUMAN	MYEF2	Myelin expression factor 2;Isoform 2 of Myelin expression factor 2
0.794022	5.28639	3.23359	0.00286081	0.00690921	-3.31187	Q9Y546	LRC42_HUMAN	LRRC42	Leucine-rich repeat-containing protein 42
0.793427	7.41005	2.32745	0.0265128	0.0498908	-5.38905	P04844;P04844-2	RPN2_HUMAN	RPN2	Dolichyl-diphosphooligosaccharide--protein glycosyltransferase subunit 2;Isoform 2 of Dolichyl-diphosphooligosaccharide--protein glycosyltransferase subunit 2
0.790318	8.43006	4.23403	0.000184292	0.000584586	-0.651275	P61244;P61244-2	MAX_HUMAN	MAX	Protein max;Isoform 2 of Protein max
0.790007	8.10706	6.58431	2.1493e-07	1.25154e-06	6.08651	Q15008	PSMD6_HUMAN	PSMD6	26S proteasome non-ATPase regulatory subunit 6
0.789403	8.50637	5.69056	2.78119e-06	1.29696e-05	3.5139	Q01780	EXOSX_HUMAN	EXOSC10	Exosome complex component 10
0.789125	7.20529	5.93036	1.39296e-06	6.9336e-06	4.20705	Q8TAQ2	SMRC2_HUMAN	SMARCC2	SWI/SNF complex subunit SMARCC2
0.788912	6.54054	2.35013	0.0251824	0.04773	-5.34247	O75477	ERLN1_HUMAN	ERLIN1	Erlin-1
0.788744	12.2055	10.2891	1.30019e-11	1.82749e-10	15.9336	P61254	RL26_HUMAN	RPL26	Large ribosomal subunit protein uL24
0.788569	8.20286	8.52821	1.06253e-09	9.89311e-09	11.4584	Q5JTH9	RRP12_HUMAN	RRP12	RRP12-like protein
0.786787	6.7191	2.39539	0.0227062	0.0435771	-5.24855	O95487;O95487-2;O95487-3	SC24B_HUMAN	SEC24B	Protein transport protein Sec24B;Isoform 2 of Protein transport protein Sec24B;Isoform 3 of Protein transport protein Sec24B
0.785781	8.95476	8.13584	2.9941e-09	2.52502e-08	10.4076	Q6P5R6	RL22L_HUMAN	RPL22L1	Ribosomal protein eL22-like
0.783306	8.35445	7.99126	4.40727e-09	3.56125e-08	10.0157	Q15269	PWP2_HUMAN	PWP2	Periodic tryptophan protein 2 homolog
0.782897	6.89702	6.28204	5.08008e-07	2.74466e-06	5.22047	Q9P0M6	H2AW_HUMAN	MACROH2A2	Core histone macro-H2A.2
0.782682	8.73912	6.51813	2.59313e-07	1.48988e-06	5.89738	Q10570	CPSF1_HUMAN	CPSF1	Cleavage and polyadenylation specificity factor subunit 1
0.780548	5.75068	6.95972	7.46523e-08	4.75455e-07	7.15316	Q5GLZ8;Q5GLZ8-2;Q5GLZ8-3	HERC4_HUMAN	HERC4	Probable E3 ubiquitin-protein ligase HERC4;Isoform 2 of Probable E3 ubiquitin-protein ligase HERC4;Isoform 3 of Probable E3 ubiquitin-protein ligase HERC4
0.780056	9.17059	8.99998	3.13852e-10	3.26166e-09	12.6966	Q53S33	BOLA3_HUMAN	BOLA3	BolA-like protein 3
0.778792	6.47211	7.54218	1.48839e-08	1.07801e-07	8.78321	Q7Z7L1	SLN11_HUMAN	SLFN11	Schlafen family member 11
0.777539	7.7034	5.47526	5.18246e-06	2.25259e-05	2.89117	Q8N4H5;Q8N4H5-2;Q8N4H5-3	TOM5_HUMAN	TOMM5	Mitochondrial import receptor subunit TOM5 homolog;Isoform 2 of Mitochondrial import receptor subunit TOM5 homolog;Isoform 3 of Mitochondrial import receptor subunit TOM5 homolog
0.77735	5.59662	2.96457	0.00572453	0.0127857	-3.97024	Q9C0J8	WDR33_HUMAN	WDR33	pre-mRNA 3' end processing protein WDR33
0.775329	6.80499	7.2982	2.91163e-08	2.01724e-07	8.10445	Q8NFW8	NEUA_HUMAN	CMAS	N-acylneuraminate cytidylyltransferase
0.77348	7.26001	5.06062	1.72044e-05	6.72502e-05	1.69446	Q9H930;Q9H930-1;Q9H930-2	SP14L_HUMAN	SP140L	Nuclear body protein SP140-like protein;Isoform 1 of Nuclear body protein SP140-like protein;Isoform 2 of Nuclear body protein SP140-like protein
0.77137	6.20315	3.23617	0.0028415	0.00687148	-3.3054	Q9Y5M8	SRPRB_HUMAN	SRPRB	Signal recognition particle receptor subunit beta
0.770301	9.85541	5.52952	4.42971e-06	1.94732e-05	3.04808	P50991	TCPD_HUMAN	CCT4	T-complex protein 1 subunit delta
0.769609	6.97302	5.3582	7.27197e-06	3.07341e-05	2.55279	Q96PU5;Q96PU5-2;Q96PU5-3;Q96PU5-5	NED4L_HUMAN	NEDD4L	E3 ubiquitin-protein ligase NEDD4-like;Isoform 2 of E3 ubiquitin-protein ligase NEDD4-like;Isoform 3 of E3 ubiquitin-protein ligase NEDD4-like;Isoform 5 of E3 ubiquitin-protein ligase NEDD4-like
0.768879	8.85808	7.46409	1.8436e-08	1.31326e-07	8.56664	Q9BRT6	LLPH_HUMAN	LLPH	Protein LLP homolog
0.768268	5.78669	2.86577	0.00733948	0.0159413	-4.20403	Q6P1A2;Q6P1A2-2	MBOA5_HUMAN	LPCAT3	Lysophospholipid acyltransferase 5;Isoform 2 of Lysophospholipid acyltransferase 5
0.767776	5.6221	2.84198	0.00778797	0.0167862	-4.25965	Q9NQS7;Q9NQS7-2	INCE_HUMAN	INCENP	Inner centromere protein;Isoform 2 of Inner centromere protein
0.765376	10.7902	2.94194	0.00606177	0.013461	-4.0242	Q5TEC6	H37_HUMAN	H3-7	Histone H3-7
0.76361	13.7856	15.5282	2.43162e-16	1.08995e-14	27.0168	Q02878	RL6_HUMAN	RPL6	Large ribosomal subunit protein eL6
0.763485	13.259	16.314	6.04505e-17	3.16804e-15	28.4323	P62917	RL8_HUMAN	RPL8	Large ribosomal subunit protein uL2
0.763244	7.71329	8.0363	3.90617e-09	3.20935e-08	10.138	Q9UPN3	MACF1_HUMAN	MACF1	Microtubule-actin cross-linking factor 1, isoforms 1/2/3/4/5
0.762523	5.99168	4.42102	0.000108306	0.000360543	-0.12819	O75909;O75909-4	CCNK_HUMAN	CCNK	Cyclin-K;Isoform 4 of Cyclin-K
0.762174	7.33403	6.2926	4.92917e-07	2.67297e-06	5.2508	Q52LJ0;Q52LJ0-1	FA98B_HUMAN	FAM98B	Protein FAM98B;Isoform 1 of Protein FAM98B
0.761297	7.26931	5.61313	3.47845e-06	1.57832e-05	3.28993	Q12888;Q12888-2;Q12888-3	TP53B_HUMAN	TP53BP1	TP53-binding protein 1;Isoform 2 of TP53-binding protein 1;Isoform 3 of TP53-binding protein 1
0.758411	7.19282	4.6249	6.04216e-05	0.000211404	0.448094	Q15021	CND1_HUMAN	NCAPD2	Condensin complex subunit 1
0.75753	8.98698	5.7316	2.47039e-06	1.16786e-05	3.63259	Q99460	PSMD1_HUMAN	PSMD1	26S proteasome non-ATPase regulatory subunit 1
0.757074	11.7203	18.0336	3.43472e-18	2.44665e-16	31.3459	Q92945	FUBP2_HUMAN	KHSRP	Far upstream element-binding protein 2
0.756025	10.8739	7.18313	4.00465e-08	2.71303e-07	7.78226	Q4KWH8;Q4KWH8-2;Q4KWH8-3;Q4KWH8-4	PLCH1_HUMAN	PLCH1	1-phosphatidylinositol 4,5-bisphosphate phosphodiesterase eta-1;Isoform 2 of 1-phosphatidylinositol 4,5-bisphosphate phosphodiesterase eta-1;Isoform 3 of 1-phosphatidylinositol 4,5-bisphosphate phosphodiesterase eta-1;Isoform 4 of 1-phosphatidylinositol 4,5-bisphosphate phosphodiesterase eta-1
0.754822	14.5838	19.9022	1.94739e-19	1.88e-17	34.2564	P62241	RS8_HUMAN	RPS8	Small ribosomal subunit protein eS8
0.751467	6.17048	4.44089	0.000102332	0.000342547	-0.0722586	Q9HB63;Q9HB63-2;Q9HB63-3	NET4_HUMAN	NTN4	Netrin-4;Isoform 2 of Netrin-4;Isoform 3 of Netrin-4
0.750235	8.29915	9.00216	3.12116e-10	3.25284e-09	12.7022	P48454-2	PP2BC_HUMAN	PPP3CC	Isoform 2 of Serine/threonine-protein phosphatase 2B catalytic subunit gamma isoform
0.750198	7.80251	6.08451	8.94392e-07	4.62026e-06	4.65186	Q8WXF1	PSPC1_HUMAN	PSPC1	Paraspeckle component 1
0.749264	7.89013	3.83522	0.000563467	0.00160799	-1.74435	Q10567;Q10567-2	AP1B1_HUMAN	AP1B1	AP-1 complex subunit beta-1;Isoform B of AP-1 complex subunit beta-1
0.746749	6.12961	7.39771	2.21268e-08	1.5644e-07	8.38205	Q5C9Z4	NOM1_HUMAN	NOM1	Nucleolar MIF4G domain-containing protein 1
0.744984	5.64212	5.73598	2.43937e-06	1.15394e-05	3.64525	P35869	AHR_HUMAN	AHR	Aryl hydrocarbon receptor
0.744562	4.36962	3.09789	0.00407133	0.00944996	-3.64777	O94913	PCF11_HUMAN	PCF11	Pre-mRNA cleavage complex 2 protein Pcf11
0.744388	5.85049	5.85444	1.73342e-06	8.45872e-06	3.9877	Q9NRL2	BAZ1A_HUMAN	BAZ1A	Bromodomain adjacent to zinc finger domain protein 1A
0.744161	8.84185	8.27356	2.07673e-09	1.80747e-08	10.7786	Q9BXJ9	NAA15_HUMAN	NAA15	N-alpha-acetyltransferase 15, NatA auxiliary subunit
0.744072	8.98277	6.29752	4.86036e-07	2.64152e-06	5.26495	O43242	PSMD3_HUMAN	PSMD3	26S proteasome non-ATPase regulatory subunit 3
0.743643	4.71528	3.10498	0.00399754	0.00929633	-3.63041	Q16348-2	S15A2_HUMAN	SLC15A2	Isoform 2 of Solute carrier family 15 member 2
0.740416	5.75633	5.70571	2.66212e-06	1.24487e-05	3.55772	Q8WV24	PHLA1_HUMAN	PHLDA1	Pleckstrin homology-like domain family A member 1
0.739026	4.66049	3.30283	0.00238425	0.00587416	-3.13767	O00194	RB27B_HUMAN	RAB27B	Ras-related protein Rab-27B
0.738963	10.5854	10.3805	1.04623e-11	1.49342e-10	16.1547	O60506	HNRPQ_HUMAN	SYNCRIP	Heterogeneous nuclear ribonucleoprotein Q
0.736564	4.6058	3.43898	0.00165966	0.0042547	-2.79003	Q96LT9;Q96LT9-2	RNPC3_HUMAN	RNPC3	RNA-binding region-containing protein 3;Isoform 2 of RNA-binding region-containing protein 3
0.735657	6.77757	7.81939	7.00197e-09	5.45366e-08	9.54668	O76061	STC2_HUMAN	STC2	Stanniocalcin-2
0.734368	7.6588	7.14099	4.50208e-08	3.02212e-07	7.66394	Q99986	VRK1_HUMAN	VRK1	Serine/threonine-protein kinase VRK1
0.734041	16.554	6.27052	5.25005e-07	2.82609e-06	5.18737	P06703	S10A6_HUMAN	S100A6	Protein S100-A6
0.732352	5.81267	4.5554	7.37505e-05	0.000253565	0.251037	Q8WUA4	TF3C2_HUMAN	GTF3C2	General transcription factor 3C polypeptide 2
0.73231	10.8559	3.58132	0.00113054	0.00303394	-2.41984	Q9NTU7	CBLN4_HUMAN	CBLN4	Cerebellin-4
0.732111	6.39442	4.66037	5.45707e-05	0.000193236	0.54886	Q9BY77	PDIP3_HUMAN	POLDIP3	Polymerase delta-interacting protein 3
0.73189	6.30486	5.99367	1.16107e-06	5.86349e-06	4.38981	O95785-3	WIZ_HUMAN	WIZ	Isoform 3 of Protein Wiz
0.729039	6.74219	5.86673	1.67308e-06	8.18663e-06	4.02323	O75153	CLU_HUMAN	CLUH	Clustered mitochondria protein homolog
0.727875	10.2784	3.64348	0.000954576	0.00259878	-2.25617	Q00610;Q00610-2	CLH1_HUMAN	CLTC	Clathrin heavy chain 1;Isoform 2 of Clathrin heavy chain 1
0.727772	7.83027	5.60609	3.55001e-06	1.60681e-05	3.26955	P50402	EMD_HUMAN	EMD	Emerin
0.72614	7.64167	4.03186	0.000325779	0.000980007	-1.20971	Q8IW93;Q8IW93-2	ARHGJ_HUMAN	ARHGEF19	Rho guanine nucleotide exchange factor 19;Isoform 2 of Rho guanine nucleotide exchange factor 19
0.724767	6.51626	3.50293	0.0013976	0.00365569	-2.62453	Q9H9A6	LRC40_HUMAN	LRRC40	Leucine-rich repeat-containing protein 40
0.724506	7.34206	3.94645	0.000413652	0.00121984	-1.44306	O60763	USO1_HUMAN	USO1	General vesicular transport factor p115
0.724183	5.42334	4.39276	0.000117393	0.000388327	-0.20759	Q99541	PLIN2_HUMAN	PLIN2	Perilipin-2
0.724118	6.93894	2.97974	0.00550856	0.0123408	-3.93395	P82933	RT09_HUMAN	MRPS9	Small ribosomal subunit protein uS9m
0.723351	14.0729	6.2828	5.06905e-07	2.74073e-06	5.22265	P08670	VIME_HUMAN	VIM	Vimentin
0.723146	12.1869	15.081	5.50297e-16	2.2063e-14	26.1858	P46777	RL5_HUMAN	RPL5	Large ribosomal subunit protein uL18
0.720928	5.18126	3.48354	0.00147251	0.00382977	-2.67484	Q9ULH0;Q9ULH0-2;Q9ULH0-4	KDIS_HUMAN	KIDINS220	Kinase D-interacting substrate of 220 kDa;Isoform 2 of Kinase D-interacting substrate of 220 kDa;Isoform 4 of Kinase D-interacting substrate of 220 kDa
0.719944	10.4885	17.8889	4.33436e-18	2.97207e-16	31.1098	P48960;P48960-2;P48960-3	AGRE5_HUMAN	ADGRE5	Adhesion G protein-coupled receptor E5;Isoform 2 of Adhesion G protein-coupled receptor E5;Isoform 3 of Adhesion G protein-coupled receptor E5
0.719636	13.2622	12.3869	1.14893e-13	2.74583e-12	20.7478	P84098	RL19_HUMAN	RPL19	Large ribosomal subunit protein eL19
0.719546	7.96911	6.30122	4.80919e-07	2.61564e-06	5.27559	P50549-3	ETV1_HUMAN	ETV1	Isoform 3 of ETS translocation variant 1
0.718934	8.59598	3.35627	0.0020695	0.00519642	-3.00202	O95782;O95782-2	AP2A1_HUMAN	AP2A1	AP-2 complex subunit alpha-1;Isoform B of AP-2 complex subunit alpha-1
0.718386	5.25397	3.89972	0.000471139	0.001375	-1.57001	Q96T58	MINT_HUMAN	SPEN	Msx2-interacting protein
0.718047	6.40859	3.00277	0.00519521	0.0117032	-3.87864	O14561	ACPM_HUMAN	NDUFAB1	Acyl carrier protein, mitochondrial
0.71756	9.04648	4.18089	0.000214181	0.000668986	-0.798838	P60228	EIF3E_HUMAN	EIF3E	Eukaryotic translation initiation factor 3 subunit E
0.71644	14.008	10.8623	3.38322e-12	5.50392e-11	17.3036	P26373	RL13_HUMAN	RPL13	Large ribosomal subunit protein eL13
0.715364	6.17056	4.43086	0.000105306	0.000351515	-0.100502	Q8N9Z2	CC71L_HUMAN	CCDC71L	Coiled-coil domain-containing protein 71L
0.714401	8.35544	3.10641	0.00398287	0.00926811	-3.62692	P53621;P53621-2	COPA_HUMAN	COPA	Coatomer subunit alpha;Isoform 2 of Coatomer subunit alpha
0.714175	4.95073	3.61809	0.00102299	0.00276757	-2.32316	Q8N201	INT1_HUMAN	INTS1	Integrator complex subunit 1
0.713441	8.65273	6.51408	2.62313e-07	1.50594e-06	5.8858	Q01085	TIAR_HUMAN	TIAL1	Nucleolysin TIAR
0.713196	5.4124	5.64035	3.2153e-06	1.47626e-05	3.36867	P28340	DPOD1_HUMAN	POLD1	DNA polymerase delta catalytic subunit
0.712602	5.82123	3.7629	0.000688021	0.00193188	-1.93857	P18074	ERCC2_HUMAN	ERCC2	General transcription and DNA repair factor IIH helicase subunit XPD
0.711636	8.88827	7.75996	8.22438e-09	6.29221e-08	9.38371	Q00796	DHSO_HUMAN	SORD	Sorbitol dehydrogenase
0.711259	7.32381	5.86899	1.66225e-06	8.14148e-06	4.02974	P40763	STAT3_HUMAN	STAT3	Signal transducer and activator of transcription 3
0.709548	7.72444	4.64618	5.68406e-05	0.000200195	0.508534	Q9UNS2	CSN3_HUMAN	COPS3	COP9 signalosome complex subunit 3
0.709518	6.32106	5.20929	1.11903e-05	4.52859e-05	2.12282	P09914;P09914-2	IFIT1_HUMAN	IFIT1	Interferon-induced protein with tetratricopeptide repeats 1;Isoform 2 of Interferon-induced protein with tetratricopeptide repeats 1
0.709453	7.72272	6.30352	4.77771e-07	2.60045e-06	5.2822	P35249	RFC4_HUMAN	RFC4	Replication factor C subunit 4
0.708136	13.7138	8.41227	1.44014e-09	1.30933e-08	11.1499	P62857	RS28_HUMAN	RPS28	Small ribosomal subunit protein eS28
0.708021	8.31266	5.12494	1.42838e-05	5.67102e-05	1.87965	P40937	RFC5_HUMAN	RFC5	Replication factor C subunit 5
0.707685	5.13546	4.07513	0.000288526	0.000877659	-1.09088	Q9ULK4;Q9ULK4-3;Q9ULK4-4;Q9ULK4-5	MED23_HUMAN	MED23	Mediator of RNA polymerase II transcription subunit 23;Isoform 3 of Mediator of RNA polymerase II transcription subunit 23;Isoform 4 of Mediator of RNA polymerase II transcription subunit 23;Isoform 5 of Mediator of RNA polymerase II transcription subunit 23
0.705902	11.8874	8.6802	7.15055e-10	6.84903e-09	11.8604	P06899;P23527;P33778;Q16778	H2B1J_HUMAN;H2B1O_HUMAN;H2B1B_HUMAN;H2B2E_HUMAN	H2BC11;H2BC17;H2BC3;H2BC21	Histone H2B type 1-J;Histone H2B type 1-O;Histone H2B type 1-B;Histone H2B type 2-E
0.705321	5.45291	5.50916	4.69838e-06	2.05803e-05	2.9892	Q96P11-2	NSUN5_HUMAN	NSUN5	Isoform 2 of 28S rRNA (cytosine-C(5))-methyltransferase
0.705066	5.00324	2.70736	0.0108479	0.0225727	-4.56901	Q12974	TP4A2_HUMAN	PTP4A2	Protein tyrosine phosphatase type IVA 2
0.705054	5.32069	5.73105	2.47437e-06	1.16824e-05	3.63098	Q96QC0	PP1RA_HUMAN	PPP1R10	Serine/threonine-protein phosphatase 1 regulatory subunit 10
0.704808	6.29197	2.40399	0.0222617	0.0428137	-5.23058	Q96KA5;Q96KA5-2	CLP1L_HUMAN	CLPTM1L	Lipid scramblase CLPTM1L;Isoform 2 of Lipid scramblase CLPTM1L
0.704655	4.97442	3.52434	0.00131915	0.00347651	-2.56881	P78549;P78549-2;P78549-3	NTH_HUMAN	NTHL1	Endonuclease III-like protein 1;Isoform 2 of Endonuclease III-like protein 1;Isoform 3 of Endonuclease III-like protein 1
0.704505	6.78757	3.50672	0.00138337	0.00362622	-2.61466	Q9BU89	DOHH_HUMAN	DOHH	Deoxyhypusine hydroxylase
0.703964	4.93382	3.26178	0.00265669	0.00646721	-3.24116	Q9H0H0	INT2_HUMAN	INTS2	Integrator complex subunit 2
0.703791	4.30266	2.50685	0.0175262	0.034595	-5.0121	O75564;O75564-2	JERKY_HUMAN	JRK	Jerky protein homolog;Isoform 2 of Jerky protein homolog
0.702708	5.55106	2.87418	0.00718695	0.0156517	-4.18432	Q49A26;Q49A26-2	GLYR1_HUMAN	GLYR1	Cytokine-like nuclear factor N-PAC;Isoform 2 of Cytokine-like nuclear factor N-PAC
0.701745	6.63993	4.76121	4.0829e-05	0.000147786	0.836171	Q5VYK3	ECM29_HUMAN	ECPAS	Proteasome adapter and scaffold protein ECM29
0.701221	7.11285	5.30573	8.46465e-06	3.51871e-05	2.40121	O60711-2	LPXN_HUMAN	LPXN	Isoform 2 of Leupaxin
0.700311	8.23911	6.71917	1.46781e-07	8.78411e-07	6.47096	P24941	CDK2_HUMAN	CDK2	Cyclin-dependent kinase 2
0.700105	8.0844	6.78564	1.21704e-07	7.41646e-07	6.65992	P29323;P29323-2;P29323-3	EPHB2_HUMAN	EPHB2	Ephrin type-B receptor 2;Isoform 2 of Ephrin type-B receptor 2;Isoform 3 of Ephrin type-B receptor 2
0.699791	6.8279	6.15741	7.25682e-07	3.81172e-06	4.8619	Q14684	RRP1B_HUMAN	RRP1B	Ribosomal RNA processing protein 1 homolog B
0.699073	6.64228	5.68629	2.81572e-06	1.30918e-05	3.50154	Q16513;Q16513-2	PKN2_HUMAN	PKN2	Serine/threonine-protein kinase N2;Isoform 2 of Serine/threonine-protein kinase N2
0.698137	5.59884	3.19198	0.00318965	0.00762792	-3.41565	P82930	RT34_HUMAN	MRPS34	Small ribosomal subunit protein mS34
0.696904	6.41198	2.78537	0.00896028	0.0189895	-4.39085	Q8TC12	RDH11_HUMAN	RDH11	Retinol dehydrogenase 11
0.69648	7.28571	3.11273	0.00391839	0.00913834	-3.61142	Q96CW1;Q96CW1-2	AP2M1_HUMAN	AP2M1	AP-2 complex subunit mu;Isoform 2 of AP-2 complex subunit mu
0.695961	6.83009	5.7063	2.65766e-06	1.24357e-05	3.5594	Q8TEQ6	GEMI5_HUMAN	GEMIN5	Gem-associated protein 5
0.69516	14.1828	17.708	5.80879e-18	3.83956e-16	30.8125	P61247	RS3A_HUMAN	RPS3A	Small ribosomal subunit protein eS1
0.695013	3.79031	2.86651	0.00732596	0.0159214	-4.2023	Q5VT06	CE350_HUMAN	CEP350	Centrosome-associated protein 350
0.694937	8.18571	5.81555	1.93905e-06	9.37209e-06	3.8753	P42285	MTREX_HUMAN	MTREX	Exosome RNA helicase MTR4
0.693439	8.32445	4.48869	8.92691e-05	0.000301689	0.0624673	P29034	S10A2_HUMAN	S100A2	Protein S100-A2
0.693297	12.2009	11.9676	2.83272e-13	6.09492e-12	19.8288	P31948	STIP1_HUMAN	STIP1	Stress-induced-phosphoprotein 1
0.692326	7.73593	11.5642	6.88404e-13	1.33267e-11	18.9246	Q13523	PRP4B_HUMAN	PRPF4B	Serine/threonine-protein kinase PRP4 homolog
0.691601	6.3571	3.47654	0.00150049	0.0038929	-2.69298	P00746	CFAD_HUMAN	CFD	Complement factor D
0.691462	5.71725	5.54954	4.18052e-06	1.85108e-05	3.10599	Q9BRZ2	TRI56_HUMAN	TRIM56	E3 ubiquitin-protein ligase TRIM56
0.688255	6.59353	5.03803	1.83654e-05	7.12948e-05	1.62949	O43251-5	RFOX2_HUMAN	RBFOX2	Isoform 5 of RNA binding protein fox-1 homolog 2
0.684485	12.075	6.1711	6.97761e-07	3.68838e-06	4.90134	P15880	RS2_HUMAN	RPS2	Small ribosomal subunit protein uS5
0.684351	7.44439	9.30914	1.43385e-10	1.61849e-09	13.4925	Q9NXV6	CARF_HUMAN	CDKN2AIP	CDKN2A-interacting protein
0.683225	8.27101	4.55847	7.31057e-05	0.000251584	0.259714	O00203;O00203-3	AP3B1_HUMAN	AP3B1	AP-3 complex subunit beta-1;Isoform 2 of AP-3 complex subunit beta-1
0.683123	7.50152	4.65548	5.5342e-05	0.000195778	0.53497	Q9UQE7	SMC3_HUMAN	SMC3	Structural maintenance of chromosomes protein 3
0.680974	6.77364	4.7504	4.21207e-05	0.000152161	0.805304	Q9H6E4	CC134_HUMAN	CCDC134	Coiled-coil domain-containing protein 134
0.680762	9.40545	7.54679	1.46973e-08	1.06766e-07	8.79597	P51532-2;P51532-3;P51532-4;P51532-5	SMCA4_HUMAN	SMARCA4	Isoform 2 of Transcription activator BRG1;Isoform 3 of Transcription activator BRG1;Isoform 4 of Transcription activator BRG1;Isoform 5 of Transcription activator BRG1
0.67863	11.4264	13.8661	5.57321e-15	1.75496e-13	23.8292	P37235	HPCL1_HUMAN	HPCAL1	Hippocalcin-like protein 1
0.678433	6.68223	5.78896	2.09358e-06	1.00265e-05	3.79843	Q96JE7;Q96JE7-3	SC16B_HUMAN	SEC16B	Protein transport protein Sec16B;Isoform 3 of Protein transport protein Sec16B
0.677851	8.95377	6.43222	3.31041e-07	1.86548e-06	5.65145	Q9BY44	EIF2A_HUMAN	EIF2A	Eukaryotic translation initiation factor 2A
0.677808	5.76245	3.72965	0.000753938	0.00209532	-2.02742	Q53H76;Q53H76-2;Q53H76-3;Q53H76-4	PLA1A_HUMAN	PLA1A	Phospholipase A1 member A;Isoform 2 of Phospholipase A1 member A;Isoform 3 of Phospholipase A1 member A;Isoform 4 of Phospholipase A1 member A
0.676832	9.74469	4.15401	0.000231063	0.00071744	-0.873262	Q15758	AAAT_HUMAN	SLC1A5	Neutral amino acid transporter B(0)
0.676642	6.78065	7.84449	6.54269e-09	5.11767e-08	9.61541	Q8IWB7	WDFY1_HUMAN	WDFY1	WD repeat and FYVE domain-containing protein 1
0.676566	6.36038	4.03047	0.000327054	0.000983038	-1.21353	O60287	NPA1P_HUMAN	URB1	Nucleolar pre-ribosomal-associated protein 1
0.676514	8.62877	9.15998	2.08915e-10	2.24095e-09	13.11	O95478	NSA2_HUMAN	NSA2	Ribosome biogenesis protein NSA2 homolog
0.675984	10.0437	7.62748	1.17901e-08	8.73781e-08	9.01905	P09234	RU1C_HUMAN	SNRPC	U1 small nuclear ribonucleoprotein C
0.675257	9.54307	7.12493	4.70766e-08	3.14287e-07	7.61883	B9A064;con_NRL_1MCOL;P0DOX8	IGLL5_HUMAN;|;IGL1_HUMAN	IGLL5;;	Immunoglobulin lambda-like polypeptide 5;Immunoglobulin g1 (igg1) (mcg) with a hinge deletion, chain L...;Immunoglobulin lambda-1 light chain
0.674858	6.04211	2.62839	0.0131307	0.0267537	-4.74613	Q96RN5;Q96RN5-2;Q96RN5-3	MED15_HUMAN	MED15	Mediator of RNA polymerase II transcription subunit 15;Isoform 2 of Mediator of RNA polymerase II transcription subunit 15;Isoform 3 of Mediator of RNA polymerase II transcription subunit 15
0.673037	12.8258	12.4342	1.03895e-13	2.51307e-12	20.8503	P39019	RS19_HUMAN	RPS19	Small ribosomal subunit protein eS19
0.672978	5.54432	5.89692	1.53376e-06	7.59165e-06	4.11044	Q8NFC6	BD1L1_HUMAN	BOD1L1	Biorientation of chromosomes in cell division protein 1-like 1
0.672309	5.81561	5.76874	2.21935e-06	1.05531e-05	3.73997	Q13137;Q13137-3;Q13137-4	CACO2_HUMAN	CALCOCO2	Calcium-binding and coiled-coil domain-containing protein 2;Isoform 3 of Calcium-binding and coiled-coil domain-containing protein 2;Isoform 4 of Calcium-binding and coiled-coil domain-containing protein 2
0.670474	6.2888	3.48284	0.00147528	0.00383564	-2.67666	Q8NC56	LEMD2_HUMAN	LEMD2	LEM domain-containing protein 2
0.669987	6.9304	5.0084	2.00078e-05	7.68171e-05	1.5443	Q9NSK7	CS012_HUMAN	C19orf12	Protein C19orf12
0.668757	13.2889	12.233	1.59613e-13	3.67109e-12	20.413	P25398	RS12_HUMAN	RPS12	Small ribosomal subunit protein eS12
0.66874	9.41202	10.4643	8.5781e-12	1.25374e-10	16.3567	Q96RS6	NUDC1_HUMAN	NUDCD1	NudC domain-containing protein 1
0.667655	5.84065	3.57131	0.00116165	0.00311194	-2.44607	P45983;P45983-2	MK08_HUMAN	MAPK8	Mitogen-activated protein kinase 8;Isoform 1 of Mitogen-activated protein kinase 8
0.666599	7.46262	5.1488	1.33308e-05	5.31854e-05	1.94842	Q8NDX1;Q8NDX1-2	PSD4_HUMAN	PSD4	PH and SEC7 domain-containing protein 4;Isoform 2 of PH and SEC7 domain-containing protein 4
0.665565	5.54279	3.85712	0.000530304	0.00152642	-1.68529	Q96GM5	SMRD1_HUMAN	SMARCD1	SWI/SNF-related matrix-associated actin-dependent regulator of chromatin subfamily D member 1
0.664638	8.72146	6.64238	1.82344e-07	1.07545e-06	6.25222	P02749	APOH_HUMAN	APOH	Beta-2-glycoprotein 1
0.664594	13.1755	10.149	1.81886e-11	2.50374e-10	15.592	P62854	RS26_HUMAN	RPS26	Small ribosomal subunit protein eS26
0.661444	6.05879	3.70224	0.000812849	0.00224374	-2.10042	P52594;P52594-2;P52594-3;P52594-4	AGFG1_HUMAN	AGFG1	Arf-GAP domain and FG repeat-containing protein 1;Isoform 2 of Arf-GAP domain and FG repeat-containing protein 1;Isoform 3 of Arf-GAP domain and FG repeat-containing protein 1;Isoform 4 of Arf-GAP domain and FG repeat-containing protein 1
0.661287	10.8512	8.05566	3.70894e-09	3.06382e-08	10.1906	P42167	LAP2B_HUMAN	TMPO	Lamina-associated polypeptide 2, isoforms beta/gamma
0.660452	5.21287	4.48524	9.01541e-05	0.00030454	0.0527309	Q9BVQ7;Q9BVQ7-2	AFG2B_HUMAN	AFG2B	ATPase family gene 2 protein homolog B;Isoform 2 of ATPase family gene 2 protein homolog B
0.660067	8.65821	8.10493	3.25143e-09	2.72637e-08	10.324	Q9H0A0	NAT10_HUMAN	NAT10	RNA cytidine acetyltransferase
0.659786	7.23188	3.22854	0.00289892	0.0069896	-3.3245	Q9BW27	NUP85_HUMAN	NUP85	Nuclear pore complex protein Nup85
0.658792	5.59358	3.11624	0.00388301	0.00906736	-3.60281	Q9UBB6;Q9UBB6-2	NCDN_HUMAN	NCDN	Neurochondrin;Isoform 2 of Neurochondrin
0.655333	11.7614	15.4075	3.02591e-16	1.30595e-14	26.7943	Q96AE4	FUBP1_HUMAN	FUBP1	Far upstream element-binding protein 1
0.653178	11.8761	5.06731	1.68744e-05	6.61717e-05	1.71373	P62851	RS25_HUMAN	RPS25	Small ribosomal subunit protein eS25
0.652713	5.75099	4.23267	0.000185004	0.000586593	-0.655066	P56270;P56270-2;P56270-3	MAZ_HUMAN	MAZ	Myc-associated zinc finger protein;Isoform 2 of Myc-associated zinc finger protein;Isoform 3 of Myc-associated zinc finger protein
0.652671	8.06414	4.21558	0.000194171	0.000613537	-0.70256	O60610;O60610-2;O60610-3	DIAP1_HUMAN	DIAPH1	Protein diaphanous homolog 1;Isoform 2 of Protein diaphanous homolog 1;Isoform 3 of Protein diaphanous homolog 1
0.652412	6.17519	5.11731	1.46022e-05	5.79117e-05	1.85769	Q9Y5J1	UTP18_HUMAN	UTP18	U3 small nucleolar RNA-associated protein 18 homolog
0.652352	7.53857	4.24867	0.000176808	0.000562679	-0.610549	Q12996	CSTF3_HUMAN	CSTF3	Cleavage stimulation factor subunit 3
0.652241	6.10985	3.03838	0.00474388	0.0108122	-3.79269	O00478;O00478-2	BT3A3_HUMAN	BTN3A3	Butyrophilin subfamily 3 member A3;Isoform 2 of Butyrophilin subfamily 3 member A3
0.651961	8.69298	2.8312	0.00799931	0.0171711	-4.28474	P53618	COPB_HUMAN	COPB1	Coatomer subunit beta
0.651025	9.66921	7.47341	1.79705e-08	1.28134e-07	8.59252	P33992	MCM5_HUMAN	MCM5	DNA replication licensing factor MCM5
0.650241	13.3905	9.98028	2.73332e-11	3.58114e-10	15.1777	P62899	RL31_HUMAN	RPL31	Large ribosomal subunit protein eL31
0.649876	8.50023	10.6537	5.49623e-12	8.48199e-11	16.8098	Q8IYM9	TRI22_HUMAN	TRIM22	E3 ubiquitin-protein ligase TRIM22
0.649341	12.9659	14.9456	7.07231e-16	2.80484e-14	25.9305	P62263	RS14_HUMAN	RPS14	Small ribosomal subunit protein uS11
0.649197	5.67064	4.03146	0.000326139	0.000980691	-1.2108	Q9UIA9	XPO7_HUMAN	XPO7	Exportin-7
0.647866	6.61749	4.72831	4.48859e-05	0.000161277	0.742304	Q8IY67-2	RAVR1_HUMAN	RAVER1	Isoform 2 of Ribonucleoprotein PTB-binding 1
0.647706	7.82143	10.7903	3.99773e-12	6.36255e-11	17.1338	P46013	KI67_HUMAN	MKI67	Proliferation marker protein Ki-67
0.644854	9.39722	9.75631	4.72125e-11	5.87802e-10	14.6218	P00491	PNPH_HUMAN	PNP	Purine nucleoside phosphorylase
0.64394	5.86043	3.08216	0.00423976	0.00978826	-3.68624	Q8IZH2;Q8IZH2-2	XRN1_HUMAN	XRN1	5'-3' exoribonuclease 1;Isoform 2 of 5'-3' exoribonuclease 1
0.643759	5.62675	2.41458	0.0217251	0.0418915	-5.20837	Q8TDD1-2	DDX54_HUMAN	DDX54	Isoform 2 of ATP-dependent RNA helicase DDX54
0.643669	9.14609	9.05781	2.70819e-10	2.85488e-09	12.8464	Q16531	DDB1_HUMAN	DDB1	DNA damage-binding protein 1
0.643581	10.0372	6.18928	6.62366e-07	3.50887e-06	4.95367	P11586	C1TC_HUMAN	MTHFD1	C-1-tetrahydrofolate synthase, cytoplasmic
0.643207	9.36074	9.60548	6.84712e-11	8.22215e-10	14.2438	P61978-3	HNRPK_HUMAN	HNRNPK	Isoform 3 of Heterogeneous nuclear ribonucleoprotein K
0.642942	6.17117	3.54375	0.0012517	0.00331543	-2.51817	P27816-4	MAP4_HUMAN	MAP4	Isoform 4 of Microtubule-associated protein 4
0.642881	6.30426	5.25592	9.77748e-06	4.01216e-05	2.25738	P78316	NOP14_HUMAN	NOP14	Nucleolar protein 14
0.642179	5.35963	3.34193	0.00214982	0.00537053	-3.03853	Q9Y315	DEOC_HUMAN	DERA	Deoxyribose-phosphate aldolase
0.640643	8.21795	10.001	2.5997e-11	3.41828e-10	15.2287	Q8WU90	ZC3HF_HUMAN	ZC3H15	Zinc finger CCCH domain-containing protein 15
0.639267	6.29495	2.67331	0.0117829	0.0242908	-4.64579	Q9Y6Y8	S23IP_HUMAN	SEC23IP	SEC23-interacting protein
0.638907	8.17771	12.4983	9.06987e-14	2.25578e-12	20.9886	O75717	WDHD1_HUMAN	WDHD1	WD repeat and HMG-box DNA-binding protein 1
0.638056	10.0499	4.84432	3.21328e-05	0.00011889	1.0737	Q13200	PSMD2_HUMAN	PSMD2	26S proteasome non-ATPase regulatory subunit 2
0.636586	6.87777	6.72506	1.44365e-07	8.66074e-07	6.48769	Q92922	SMRC1_HUMAN	SMARCC1	SWI/SNF complex subunit SMARCC1
0.636377	7.6841	2.57663	0.0148606	0.0298556	-4.86041	A1L1A6	IGS23_HUMAN	IGSF23	Immunoglobulin superfamily member 23
0.634862	6.61797	4.82062	3.44056e-05	0.000126343	1.00589	Q9Y2L1	RRP44_HUMAN	DIS3	Exosome complex exonuclease RRP44
0.633105	6.49603	2.61962	0.01341	0.027247	-4.76559	P53992	SC24C_HUMAN	SEC24C	Protein transport protein Sec24C
0.632983	13.7759	9.7269	5.07493e-11	6.26848e-10	14.5484	P62750	RL23A_HUMAN	RPL23A	Large ribosomal subunit protein uL23
0.632969	6.14494	3.64146	0.000959854	0.00261122	-2.26151	Q9UBW8	CSN7A_HUMAN	COPS7A	COP9 signalosome complex subunit 7a
0.629895	4.90475	3.35919	0.0020535	0.00516155	-2.99457	Q96FJ0	STALP_HUMAN	STAMBPL1	AMSH-like protease
0.629618	5.73042	3.15781	0.00348642	0.0082569	-3.50037	Q9UIF9;Q9UIF9-2;Q9UIF9-3	BAZ2A_HUMAN	BAZ2A	Bromodomain adjacent to zinc finger domain protein 2A;Isoform 1 of Bromodomain adjacent to zinc finger domain protein 2A;Isoform 3 of Bromodomain adjacent to zinc finger domain protein 2A
0.629417	13.5554	12.4548	9.94701e-14	2.44084e-12	20.8946	P62847;P62847-2;P62847-3;P62847-4	RS24_HUMAN	RPS24	Small ribosomal subunit protein eS24;Isoform 2 of Small ribosomal subunit protein eS24;Isoform 3 of Small ribosomal subunit protein eS24;Isoform 4 of Small ribosomal subunit protein eS24
0.628798	5.71372	4.15771	0.000228665	0.000710294	-0.86303	P10398	ARAF_HUMAN	ARAF	Serine/threonine-protein kinase A-Raf
0.628792	9.54233	4.82752	3.37283e-05	0.000124105	1.02562	Q07666	KHDR1_HUMAN	KHDRBS1	KH domain-containing, RNA-binding, signal transduction-associated protein 1
0.627978	7.34977	3.78514	0.000647111	0.0018261	-1.87899	Q9UPY5	XCT_HUMAN	SLC7A11	Cystine/glutamate transporter
0.627948	8.55543	6.40503	3.57686e-07	2.00429e-06	5.57351	Q9ULA0;Q9ULA0-2	DNPEP_HUMAN	DNPEP	Aspartyl aminopeptidase;Isoform 2 of Aspartyl aminopeptidase
0.627524	6.5249	4.36375	0.000127507	0.000419516	-0.288996	Q8WWZ3;Q8WWZ3-2	EDAD_HUMAN	EDARADD	Ectodysplasin-A receptor-associated adapter protein;Isoform B of Ectodysplasin-A receptor-associated adapter protein
0.627488	8.48065	3.31513	0.00230801	0.00571317	-3.10656	P78344	IF4G2_HUMAN	EIF4G2	Eukaryotic translation initiation factor 4 gamma 2
0.626695	7.76969	7.00191	6.63437e-08	4.25865e-07	7.2723	P49916;P49916-3	DNLI3_HUMAN	LIG3	DNA ligase 3;Isoform 3 of DNA ligase 3
0.626616	6.30834	5.06844	1.68193e-05	6.60262e-05	1.71699	Q9H6R0	DHX33_HUMAN	DHX33	ATP-dependent RNA helicase DHX33
0.626222	6.6292	3.85647	0.000531259	0.00152857	-1.68704	O95104;O95104-3	SCAF4_HUMAN	SCAF4	SR-related and CTD-associated factor 4;Isoform 3 of SR-related and CTD-associated factor 4
0.626062	6.82189	4.0665	0.000295609	0.000895863	-1.11463	Q9P0S9	TM14C_HUMAN	TMEM14C	Transmembrane protein 14C
0.625845	4.80158	2.72823	0.0103094	0.0215807	-4.52164	P05120	PAI2_HUMAN	SERPINB2	Plasminogen activator inhibitor 2
0.624707	7.10607	3.5149	0.00135318	0.00355726	-2.59339	P52948;P52948-5	NUP98_HUMAN	NUP98	Nuclear pore complex protein Nup98-Nup96;Isoform 5 of Nuclear pore complex protein Nup98-Nup96
0.624302	4.92813	2.59656	0.0141711	0.0285876	-4.81658	Q96HW7	INT4_HUMAN	INTS4	Integrator complex subunit 4
0.624183	5.17309	5.34176	7.6264e-06	3.21395e-05	2.50528	P09884	DPOLA_HUMAN	POLA1	DNA polymerase alpha catalytic subunit
0.622109	9.30067	6.07658	9.14977e-07	4.71763e-06	4.629	O00410	IPO5_HUMAN	IPO5	Importin-5
0.621067	10.4819	4.5376	7.76091e-05	0.000265092	0.200661	O75940	SPF30_HUMAN	SMNDC1	Survival of motor neuron-related-splicing factor 30
0.620667	4.43522	2.33693	0.0259492	0.048981	-5.36962	O95466;O95466-2;O95466-3	FMNL1_HUMAN	FMNL1	Formin-like protein 1;Isoform 2 of Formin-like protein 1;Isoform 3 of Formin-like protein 1
0.619839	4.81434	2.45907	0.0195975	0.0382412	-5.11436	O95045;O95045-2	UPP2_HUMAN	UPP2	Uridine phosphorylase 2;Isoform 2 of Uridine phosphorylase 2
0.61954	6.29025	3.37964	0.00194478	0.00491282	-2.94237	P22694;P22694-2;P22694-3;P22694-4;P22694-5;P22694-6;P22694-7;P22694-9	KAPCB_HUMAN	PRKACB	cAMP-dependent protein kinase catalytic subunit beta;Isoform 2 of cAMP-dependent protein kinase catalytic subunit beta;Isoform 3 of cAMP-dependent protein kinase catalytic subunit beta;Isoform 4 of cAMP-dependent protein kinase catalytic subunit beta;Isoform 5 of cAMP-dependent protein kinase catalytic subunit beta;Isoform 6 of cAMP-dependent protein kinase catalytic subunit beta;Isoform 7 of cAM…
0.619449	9.70056	7.10748	4.94191e-08	3.27499e-07	7.56976	Q9BZZ5-2	API5_HUMAN	API5	Isoform 2 of Apoptosis inhibitor 5
0.619287	6.84708	2.35193	0.025079	0.0475587	-5.33875	P62633-4;P62633-8	CNBP_HUMAN	CNBP	Isoform 4 of CCHC-type zinc finger nucleic acid binding protein;Isoform 8 of CCHC-type zinc finger nucleic acid binding protein
0.618609	5.23483	2.71311	0.010697	0.0223282	-4.55598	Q8TER5;Q8TER5-3;Q8TER5-4	ARH40_HUMAN	ARHGEF40	Rho guanine nucleotide exchange factor 40;Isoform 3 of Rho guanine nucleotide exchange factor 40;Isoform 4 of Rho guanine nucleotide exchange factor 40
0.618576	9.26385	5.33016	7.88691e-06	3.30854e-05	2.47176	Q13616	CUL1_HUMAN	CUL1	Cullin-1
0.618273	7.72918	3.53609	0.00127791	0.00338118	-2.53817	Q96B23-2	ARK2N_HUMAN	ARK2N	Isoform 2 of Protein ARK2N
0.617735	8.54074	11.0162	2.37403e-12	3.97677e-11	17.6642	Q9Y4K1	CRBG1_HUMAN	CRYBG1	Beta/gamma crystallin domain-containing protein 1
0.617464	6.50609	3.42535	0.00172137	0.00439906	-2.82514	Q9HCF6;Q9HCF6-10;Q9HCF6-11;Q9HCF6-2;Q9HCF6-3;Q9HCF6-4;Q9HCF6-5;Q9HCF6-6;Q9HCF6-7;Q9HCF6-8	TRPM3_HUMAN	TRPM3	Transient receptor potential cation channel subfamily M member 3;Isoform 10 of Transient receptor potential cation channel subfamily M member 3;Isoform 11 of Transient receptor potential cation channel subfamily M member 3;Isoform 2 of Transient receptor potential cation channel subfamily M member 3;Isoform 3 of Transient receptor potential cation channel subfamily M member 3;Isoform 4 of Transie…
0.617318	11.005	5.03617	1.84643e-05	7.15652e-05	1.62415	P49368	TCPG_HUMAN	CCT3	T-complex protein 1 subunit gamma
0.616834	9.15433	8.74637	6.02384e-10	5.87725e-09	12.0345	O95793;O95793-2	STAU1_HUMAN	STAU1	Double-stranded RNA-binding protein Staufen homolog 1;Isoform Short of Double-stranded RNA-binding protein Staufen homolog 1
0.615705	6.05943	2.82317	0.00816054	0.0174661	-4.30342	Q12769	NU160_HUMAN	NUP160	Nuclear pore complex protein Nup160
0.614323	7.54944	4.8556	3.11049e-05	0.000115553	1.10596	P24928	RPB1_HUMAN	POLR2A	DNA-directed RNA polymerase II subunit RPB1
0.613533	6.13201	2.42959	0.0209849	0.0406564	-5.17679	Q93034	CUL5_HUMAN	CUL5	Cullin-5
0.613177	8.07871	3.5733	0.00115542	0.0030982	-2.44087	Q8WXI9	P66B_HUMAN	GATAD2B	Transcriptional repressor p66-beta
0.612951	8.82686	12.8115	4.70259e-14	1.23225e-12	21.6575	Q5BKZ1	ZN326_HUMAN	ZNF326	DBIRD complex subunit ZNF326
0.611413	9.95069	7.97305	4.62811e-09	3.71922e-08	9.96617	Q9UG63;Q9UG63-2	ABCF2_HUMAN	ABCF2	ATP-binding cassette sub-family F member 2;Isoform 2 of ATP-binding cassette sub-family F member 2
0.611171	10.3168	3.55575	0.0012117	0.00322579	-2.48681	O43852-2;O43852-4	CALU_HUMAN	CALU	Isoform 2 of Calumenin;Isoform 4 of Calumenin
0.610585	7.60502	7.07247	5.44828e-08	3.56911e-07	7.47122	Q9H3P2	NELFA_HUMAN	NELFA	Negative elongation factor A
0.609655	8.64464	4.96419	2.27339e-05	8.62456e-05	1.41732	Q9UNM6	PSD13_HUMAN	PSMD13	26S proteasome non-ATPase regulatory subunit 13
0.609349	5.4392	3.65822	0.00091692	0.00250277	-2.21719	Q14789;Q14789-2	GOGB1_HUMAN	GOLGB1	Golgin subfamily B member 1;Isoform 2 of Golgin subfamily B member 1
0.608893	5.37844	3.43017	0.00169927	0.00434713	-2.81271	Q6ZW49	PAXI1_HUMAN	PAXIP1	PAX-interacting protein 1
0.608879	10.2237	4.1502	0.000233564	0.000723674	-0.883819	P53396	ACLY_HUMAN	ACLY	ATP-citrate synthase
0.608581	8.12842	7.14398	4.4648e-08	2.99984e-07	7.67234	O75475	PSIP1_HUMAN	PSIP1	PC4 and SFRS1-interacting protein
0.608557	5.87972	5.08231	1.61583e-05	6.34993e-05	1.75689	Q96T37;Q96T37-2;Q96T37-3;Q96T37-4	RBM15_HUMAN	RBM15	RNA-binding protein 15;Isoform 2 of RNA-binding protein 15;Isoform 3 of RNA-binding protein 15;Isoform 4 of RNA-binding protein 15
0.608344	12.6477	4.29745	0.000153959	0.000496525	-0.474514	Q99584	S10AD_HUMAN	S100A13	Protein S100-A13
0.607695	5.23753	2.71227	0.010719	0.0223615	-4.55789	P40692	MLH1_HUMAN	MLH1	DNA mismatch repair protein Mlh1
0.606655	8.0998	6.98378	6.97927e-08	4.46832e-07	7.22112	Q13813;Q13813-3	SPTN1_HUMAN	SPTAN1	Spectrin alpha chain, non-erythrocytic 1;Isoform 3 of Spectrin alpha chain, non-erythrocytic 1
0.60604	6.42082	6.3748	3.89862e-07	2.17522e-06	5.48681	O60245;O60245-2	PCDH7_HUMAN	PCDH7	Protocadherin-7;Isoform B of Protocadherin-7
0.605975	7.00521	5.55401	4.12677e-06	1.83171e-05	3.11893	P30876	RPB2_HUMAN	POLR2B	DNA-directed RNA polymerase II subunit RPB2
0.605719	5.84286	3.71688	0.000780839	0.00216189	-2.06144	Q12923;Q12923-3;Q12923-4	PTN13_HUMAN	PTPN13	Tyrosine-protein phosphatase non-receptor type 13;Isoform 3 of Tyrosine-protein phosphatase non-receptor type 13;Isoform 4 of Tyrosine-protein phosphatase non-receptor type 13
0.605492	6.42504	5.23731	1.03186e-05	4.20132e-05	2.20366	Q93099	HGD_HUMAN	HGD	Homogentisate 1,2-dioxygenase
0.604372	6.35754	3.6221	0.00101188	0.00274055	-2.3126	Q69YN4;Q69YN4-3	VIR_HUMAN	VIRMA	Protein virilizer homolog;Isoform 3 of Protein virilizer homolog
0.603999	8.32628	3.08532	0.00420542	0.00971817	-3.67852	P06744	G6PI_HUMAN	GPI	Glucose-6-phosphate isomerase
0.603462	6.61288	3.91275	0.000454372	0.00133083	-1.53467	O15294	OGT1_HUMAN	OGT	UDP-N-acetylglucosamine--peptide N-acetylglucosaminyltransferase 110 kDa subunit
0.602942	7.91297	4.09665	0.000271585	0.000830605	-1.03163	Q92879;Q92879-2;Q92879-3	CELF1_HUMAN	CELF1	CUGBP Elav-like family member 1;Isoform 2 of CUGBP Elav-like family member 1;Isoform 3 of CUGBP Elav-like family member 1
0.602443	5.61376	2.42243	0.0213352	0.0412481	-5.19188	P52789	HXK2_HUMAN	HK2	Hexokinase-2
0.601561	5.62699	2.39816	0.0225621	0.0433459	-5.24277	O43156	TTI1_HUMAN	TTI1	TELO2-interacting protein 1 homolog
0.598927	9.10568	9.27398	1.56651e-10	1.74672e-09	13.4026	Q15050	RRS1_HUMAN	RRS1	Ribosome biogenesis regulatory protein homolog
0.598615	6.78185	3.61041	0.00104458	0.00282183	-2.34338	Q9BXS5;Q9BXS5-2	AP1M1_HUMAN	AP1M1	AP-1 complex subunit mu-1;Isoform 2 of AP-1 complex subunit mu-1
0.5986	5.61467	2.50023	0.0178008	0.0350898	-5.02635	Q9UI26;Q9UI26-2	IPO11_HUMAN	IPO11	Importin-11;Isoform 2 of Importin-11
0.597869	14.1472	11.372	1.05826e-12	1.94598e-11	18.4868	Q16629;Q16629-4	SRSF7_HUMAN	SRSF7	Serine/arginine-rich splicing factor 7;Isoform 4 of Serine/arginine-rich splicing factor 7
0.597733	7.05206	4.44371	0.000101511	0.000340117	-0.0643159	Q92575	UBXN4_HUMAN	UBXN4	UBX domain-containing protein 4
0.597455	4.94244	3.50014	0.00140816	0.00367995	-2.63179	Q9NVE5;Q9NVE5-3	UBP40_HUMAN	USP40	Ubiquitin carboxyl-terminal hydrolase 40;Isoform 3 of Ubiquitin carboxyl-terminal hydrolase 40
0.596989	6.71118	4.79019	3.75599e-05	0.000136831	0.918903	Q9Y6M1;Q9Y6M1-1	IF2B2_HUMAN	IGF2BP2	Insulin-like growth factor 2 mRNA-binding protein 2;Isoform 2 of Insulin-like growth factor 2 mRNA-binding protein 2
0.596132	8.50076	3.45144	0.00160515	0.0041271	-2.75789	P02656	APOC3_HUMAN	APOC3	Apolipoprotein C-III
0.595967	9.3223	8.21389	2.43271e-09	2.08271e-08	10.6181	O15042;O15042-2	SR140_HUMAN	U2SURP	U2 snRNP-associated SURP motif-containing protein;Isoform 2 of U2 snRNP-associated SURP motif-containing protein
0.595647	7.36389	5.77082	2.20603e-06	1.05034e-05	3.746	Q14677;Q14677-3	EPN4_HUMAN	CLINT1	Clathrin interactor 1;Isoform 3 of Clathrin interactor 1
0.594699	8.23786	5.70842	2.64138e-06	1.23753e-05	3.56555	Q14258	TRI25_HUMAN	TRIM25	E3 ubiquitin/ISG15 ligase TRIM25
0.593699	6.29438	3.49938	0.00141103	0.00368556	-2.63374	Q8IY37	DHX37_HUMAN	DHX37	Probable ATP-dependent RNA helicase DHX37
0.590989	13.6335	14.1623	3.12702e-15	1.02883e-13	24.4175	P61353	RL27_HUMAN	RPL27	Large ribosomal subunit protein eL27
0.590503	8.71159	10.1378	1.86815e-11	2.56678e-10	15.5648	Q9NX58	LYAR_HUMAN	LYAR	Cell growth-regulating nucleolar protein
0.590131	6.805	3.95033	0.000409197	0.00120913	-1.43249	Q9Y2U8	MAN1_HUMAN	LEMD3	Inner nuclear membrane protein Man1
0.589875	6.1999	3.91048	0.000457247	0.00133818	-1.54082	Q6NS38	ALKB2_HUMAN	ALKBH2	DNA oxidative demethylase ALKBH2
0.588944	6.81591	5.26824	9.43493e-06	3.88899e-05	2.29295	Q13111	CAF1A_HUMAN	CHAF1A	Chromatin assembly factor 1 subunit A
0.588693	8.929	6.9589	7.4824e-08	4.76135e-07	7.15084	Q9NZ08;Q9NZ08-2	ERAP1_HUMAN	ERAP1	Endoplasmic reticulum aminopeptidase 1;Isoform 2 of Endoplasmic reticulum aminopeptidase 1
0.588623	5.96317	2.81633	0.00830013	0.017739	-4.3193	P57740	NU107_HUMAN	NUP107	Nuclear pore complex protein Nup107
0.588481	5.75812	2.63999	0.0127695	0.0260829	-4.72031	O15427	MOT4_HUMAN	SLC16A3	Monocarboxylate transporter 4
0.587576	13.3884	10.2829	1.31967e-11	1.85129e-10	15.9184	P42677	RS27_HUMAN	RPS27	Small ribosomal subunit protein eS27
0.586755	8.76552	8.11685	3.14958e-09	2.65005e-08	10.3563	Q8WWM7	ATX2L_HUMAN	ATXN2L	Ataxin-2-like protein
0.585104	8.30216	4.25243	0.000174934	0.000557556	-0.60008	Q8WXG6;Q8WXG6-2;Q8WXG6-3;Q8WXG6-4;Q8WXG6-5;Q8WXG6-8	MADD_HUMAN	MADD	MAP kinase-activating death domain protein;Isoform 2 of MAP kinase-activating death domain protein;Isoform 3 of MAP kinase-activating death domain protein;Isoform 4 of MAP kinase-activating death domain protein;Isoform 5 of MAP kinase-activating death domain protein;Isoform 8 of MAP kinase-activating death domain protein
0.584934	10.2994	3.8488	0.000542669	0.00155712	-1.70773	Q96RL7;Q96RL7-2;Q96RL7-3;Q96RL7-4	VP13A_HUMAN	VPS13A	Intermembrane lipid transfer protein VPS13A;Isoform 2 of Intermembrane lipid transfer protein VPS13A;Isoform 3 of Intermembrane lipid transfer protein VPS13A;Isoform 4 of Intermembrane lipid transfer protein VPS13A
0.584347	14.1119	10.9254	2.92492e-12	4.82251e-11	17.4518	P62249	RS16_HUMAN	RPS16	Small ribosomal subunit protein uS9
0.583059	6.56646	6.46902	2.9814e-07	1.6957e-06	5.75685	Q9H2P0	ADNP_HUMAN	ADNP	Activity-dependent neuroprotector homeobox protein
0.583042	5.16459	3.41429	0.00177304	0.0045138	-2.85357	Q9NXE8	CWC25_HUMAN	CWC25	Pre-mRNA-splicing factor CWC25 homolog
0.583021	5.04472	3.12746	0.00377195	0.00884745	-3.57523	Q9H1Y0	ATG5_HUMAN	ATG5	Autophagy protein 5
0.582585	6.18875	2.84046	0.00781743	0.01683	-4.26319	Q92466	DDB2_HUMAN	DDB2	DNA damage-binding protein 2
0.582429	4.64292	2.37766	0.0236487	0.0451498	-5.2855	O95696-2	BRD1_HUMAN	BRD1	Isoform 2 of Bromodomain-containing protein 1
0.58205	8.1942	5.00192	2.03858e-05	7.81047e-05	1.52569	Q16851-2	UGPA_HUMAN	UGP2	Isoform 2 of UTP--glucose-1-phosphate uridylyltransferase
0.580824	6.24596	3.83788	0.000559337	0.00159745	-1.73719	Q6NZY4	ZCHC8_HUMAN	ZCCHC8	Zinc finger CCHC domain-containing protein 8
0.580786	12.2076	11.4743	8.41313e-13	1.58682e-11	18.7204	P62266	RS23_HUMAN	RPS23	Small ribosomal subunit protein uS12
0.580721	12.1449	7.68198	1.01639e-08	7.6328e-08	9.16931	P29401;P29401-2	TKT_HUMAN	TKT	Transketolase;Isoform 2 of Transketolase
0.580679	9.57914	10.3626	1.09156e-11	1.55209e-10	16.1115	O75494;O75494-2;O75494-3;O75494-4;O75494-5;O75494-6	SRS10_HUMAN	SRSF10	Serine/arginine-rich splicing factor 10;Isoform 2 of Serine/arginine-rich splicing factor 10;Isoform 3 of Serine/arginine-rich splicing factor 10;Isoform 4 of Serine/arginine-rich splicing factor 10;Isoform 5 of Serine/arginine-rich splicing factor 10;Isoform 6 of Serine/arginine-rich splicing factor 10
0.580103	5.54967	3.02633	0.00489223	0.0111025	-3.82183	Q9UIS9;Q9UIS9-10;Q9UIS9-5;Q9UIS9-8;Q9UIS9-9	MBD1_HUMAN	MBD1	Methyl-CpG-binding domain protein 1;Isoform 10 of Methyl-CpG-binding domain protein 1;Isoform 5 of Methyl-CpG-binding domain protein 1;Isoform 8 of Methyl-CpG-binding domain protein 1;Isoform 9 of Methyl-CpG-binding domain protein 1
0.579687	12.7122	7.61442	1.22178e-08	9.0365e-08	8.98298	P06744-2	G6PI_HUMAN	GPI	Isoform 2 of Glucose-6-phosphate isomerase
0.579648	6.62967	7.51533	1.60191e-08	1.15568e-07	8.70882	Q9BRU9	UTP23_HUMAN	UTP23	rRNA-processing protein UTP23 homolog
0.579561	6.53587	3.21794	0.00298053	0.00717223	-3.35099	Q32P41	TRM5_HUMAN	TRMT5	tRNA (guanine(37)-N1)-methyltransferase
0.578831	16.3513	8.90373	4.01571e-10	4.09212e-09	12.4462	P57053	H2BFS_HUMAN	H2BC12L	Histone H2B type F-S
0.578587	10.8269	6.73331	1.41043e-07	8.50313e-07	6.51117	Q14974	IMB1_HUMAN	KPNB1	Importin subunit beta-1
0.577675	12.7532	11.1043	1.94049e-12	3.34212e-11	17.8695	P46782	RS5_HUMAN	RPS5	Small ribosomal subunit protein uS7
0.577335	6.24626	4.64614	5.68477e-05	0.000200195	0.50841	Q8WWI1-3	LMO7_HUMAN	LMO7	Isoform 3 of LIM domain only protein 7
0.57538	10.6216	13.66	8.37744e-15	2.55043e-13	23.4142	Q03252	LMNB2_HUMAN	LMNB2	Lamin-B2
0.574991	7.38241	9.11952	2.31494e-10	2.46155e-09	13.0058	P46100;P46100-3	ATRX_HUMAN	ATRX	Transcriptional regulator ATRX;Isoform 2 of Transcriptional regulator ATRX
0.574958	9.26611	2.35027	0.025174	0.0477266	-5.34217	O95831;O95831-3	AIFM1_HUMAN	AIFM1	Apoptosis-inducing factor 1, mitochondrial;Isoform 3 of Apoptosis-inducing factor 1, mitochondrial
0.574056	9.22635	7.56045	1.41584e-08	1.03158e-07	8.83378	Q9NWH9	SLTM_HUMAN	SLTM	SAFB-like transcription modulator
0.573875	6.87439	4.95707	2.32066e-05	8.78118e-05	1.39686	Q92878;Q92878-2	RAD50_HUMAN	RAD50	DNA repair protein RAD50;Isoform 2 of DNA repair protein RAD50
0.572887	6.76684	2.6425	0.0126928	0.0259696	-4.71473	Q9C005	DPY30_HUMAN	DPY30	Protein dpy-30 homolog
0.572665	5.40353	4.54329	7.63549e-05	0.000261906	0.216753	Q96L91;Q96L91-2;Q96L91-3;Q96L91-5	EP400_HUMAN	EP400	E1A-binding protein p400;Isoform 2 of E1A-binding protein p400;Isoform 3 of E1A-binding protein p400;Isoform 5 of E1A-binding protein p400
0.568077	8.02174	7.68913	9.96812e-09	7.50927e-08	9.189	Q6UXN9	WDR82_HUMAN	WDR82	WD repeat-containing protein 82
0.567979	5.34369	2.56241	0.0153715	0.0307976	-4.89154	Q15011;Q15011-2;Q15011-3;Q15011-4	HERP1_HUMAN	HERPUD1	Homocysteine-responsive endoplasmic reticulum-resident ubiquitin-like domain member 1 protein;Isoform 2 of Homocysteine-responsive endoplasmic reticulum-resident ubiquitin-like domain member 1 protein;Isoform 3 of Homocysteine-responsive endoplasmic reticulum-resident ubiquitin-like domain member 1 protein;Isoform 4 of Homocysteine-responsive endoplasmic reticulum-resident ubiquitin-like domain m…
0.567641	6.36828	4.317	0.000145642	0.000472402	-0.419885	Q9H9Q2	CSN7B_HUMAN	COPS7B	COP9 signalosome complex subunit 7b
0.566843	8.95988	3.36047	0.00204655	0.00514582	-2.99132	Q8TBZ2;Q8TBZ2-2	MYBPP_HUMAN	MYCBPAP	MYCBP-associated protein;Isoform 2 of MYCBP-associated protein
0.565301	8.73597	10.8144	3.78007e-12	6.0653e-11	17.1907	Q9H2W6	RM46_HUMAN	MRPL46	Large ribosomal subunit protein mL46
0.563869	5.26914	3.32025	0.00227689	0.00564567	-3.09356	Q9UPN9	TRI33_HUMAN	TRIM33	E3 ubiquitin-protein ligase TRIM33
0.562367	4.91894	3.69956	0.000818825	0.00225939	-2.10752	Q9H0H5	RGAP1_HUMAN	RACGAP1	Rac GTPase-activating protein 1
0.5614	7.62852	8.22691	2.35007e-09	2.02376e-08	10.6532	Q92743	HTRA1_HUMAN	HTRA1	Serine protease HTRA1
0.561194	13.3203	3.56905	0.00116882	0.00312637	-2.45201	P02795	MT2_HUMAN	MT2A	Metallothionein-2
0.560582	6.18647	3.066	0.00441955	0.0101586	-3.72561	Q8IZ83	A16A1_HUMAN	ALDH16A1	Aldehyde dehydrogenase family 16 member A1
0.560405	9.04414	14.8556	8.3635e-16	3.28144e-14	25.7599	P19320	VCAM1_HUMAN	VCAM1	Vascular cell adhesion protein 1
0.560027	12.9739	7.31733	2.76171e-08	1.91881e-07	8.1579	P62081	RS7_HUMAN	RPS7	Small ribosomal subunit protein eS7
0.559597	5.85931	4.34367	0.000135004	0.000441018	-0.345247	Q86TC9	MYPN_HUMAN	MYPN	Myopalladin
0.559575	6.41634	3.33836	0.00217026	0.00540685	-3.0476	Q92608	DOCK2_HUMAN	DOCK2	Dedicator of cytokinesis protein 2
0.558821	9.04699	3.98251	0.000374031	0.00110969	-1.34473	P03897	NU3M_HUMAN	MT-ND3	NADH-ubiquinone oxidoreductase chain 3
0.558657	5.9425	5.49782	4.85513e-06	2.12162e-05	2.95639	Q9P2N5	RBM27_HUMAN	RBM27	RNA-binding protein 27
0.558389	5.45403	4.97736	2.18853e-05	8.33277e-05	1.45513	Q13769	THOC5_HUMAN	THOC5	THO complex subunit 5 homolog
0.558031	5.30238	2.78009	0.00907763	0.0192169	-4.403	Q15853;Q15853-2;Q15853-3;Q15853-4	USF2_HUMAN	USF2	Upstream stimulatory factor 2;Isoform USF2A-delta-H of Upstream stimulatory factor 2;Isoform USF2B of Upstream stimulatory factor 2;Isoform USF2c of Upstream stimulatory factor 2
0.556508	5.84453	3.05726	0.00451986	0.0103567	-3.74688	Q8TBA6;Q8TBA6-2	GOGA5_HUMAN	GOLGA5	Golgin subfamily A member 5;Isoform 2 of Golgin subfamily A member 5
0.556332	11.1877	7.99644	4.34646e-09	3.52375e-08	10.0298	P62166	NCS1_HUMAN	NCS1	Neuronal calcium sensor 1
0.554004	7.13315	2.97729	0.00554293	0.0124103	-3.93982	Q9Y244	POMP_HUMAN	POMP	Proteasome maturation protein
0.55391	7.8604	5.7745	2.18274e-06	1.03992e-05	3.75664	A0AVT1	UBA6_HUMAN	UBA6	Ubiquitin-like modifier-activating enzyme 6
0.55361	6.45195	2.44481	0.0202577	0.0393931	-5.14462	Q15363	TMED2_HUMAN	TMED2	Transmembrane emp24 domain-containing protein 2
0.551716	10.2784	4.44688	0.000100598	0.000337488	-0.0553997	Q7KZF4	SND1_HUMAN	SND1	Staphylococcal nuclease domain-containing protein 1
0.551162	13.392	9.04875	2.7714e-10	2.90898e-09	12.8229	P60866	RS20_HUMAN	RPS20	Small ribosomal subunit protein uS10
0.550789	10.1935	5.10092	1.53115e-05	6.04305e-05	1.81047	P62191	PRS4_HUMAN	PSMC1	26S proteasome regulatory subunit 4
0.549613	6.10208	2.39423	0.0227667	0.0436797	-5.25098	Q15043;Q15043-2;Q15043-3	S39AE_HUMAN	SLC39A14	Metal cation symporter ZIP14;Isoform 3 of Metal cation symporter ZIP14;Isoform 2 of Metal cation symporter ZIP14
0.548511	7.74901	3.98921	0.000367095	0.00109254	-1.32644	Q12824	SNF5_HUMAN	SMARCB1	SWI/SNF-related matrix-associated actin-dependent regulator of chromatin subfamily B member 1
0.548241	6.68757	3.98557	0.000370845	0.00110157	-1.33637	O14519	CDKA1_HUMAN	CDK2AP1	Cyclin-dependent kinase 2-associated protein 1
0.547181	7.38009	7.19532	3.87134e-08	2.63488e-07	7.81647	P29558;P29558-2	RBMS1_HUMAN	RBMS1	RNA-binding motif, single-stranded-interacting protein 1;Isoform 2 of RNA-binding motif, single-stranded-interacting protein 1
0.546515	6.85911	2.84698	0.00769149	0.0166124	-4.24797	O94973	AP2A2_HUMAN	AP2A2	AP-2 complex subunit alpha-2
0.546088	5.51105	3.31591	0.00230321	0.00570532	-3.10457	Q9H8H2	DDX31_HUMAN	DDX31	Probable ATP-dependent RNA helicase DDX31
0.545807	7.7543	4.26304	0.00016975	0.000542155	-0.570512	Q5T3I0;Q5T3I0-3	GPTC4_HUMAN	GPATCH4	G patch domain-containing protein 4;Isoform 3 of G patch domain-containing protein 4
0.545385	8.3858	5.94545	1.33378e-06	6.66161e-06	4.25062	O75340	PDCD6_HUMAN	PDCD6	Programmed cell death protein 6
0.545076	6.13941	5.05617	1.74269e-05	6.80473e-05	1.68168	Q9H6R4;Q9H6R4-4	NOL6_HUMAN	NOL6	Nucleolar protein 6;Isoform 4 of Nucleolar protein 6
0.544007	7.10163	2.92311	0.00635657	0.0140476	-4.06891	Q92974;Q92974-2;Q92974-3	ARHG2_HUMAN	ARHGEF2	Rho guanine nucleotide exchange factor 2;Isoform 2 of Rho guanine nucleotide exchange factor 2;Isoform 3 of Rho guanine nucleotide exchange factor 2
0.543832	6.57649	4.61345	6.24409e-05	0.000217742	0.415581	Q9H9B1	EHMT1_HUMAN	EHMT1	Histone-lysine N-methyltransferase EHMT1
0.543447	6.28458	2.92334	0.00635291	0.014047	-4.06837	O00635	TRI38_HUMAN	TRIM38	E3 ubiquitin-protein ligase TRIM38
0.542994	5.67337	2.80724	0.008489	0.0181057	-4.34035	P29317	EPHA2_HUMAN	EPHA2	Ephrin type-A receptor 2
0.542816	7.03938	2.53396	0.0164423	0.0327285	-4.95349	Q6PIU2;Q6PIU2-2	NCEH1_HUMAN	NCEH1	Neutral cholesterol ester hydrolase 1;Isoform 2 of Neutral cholesterol ester hydrolase 1
0.539982	5.05155	3.47134	0.00152163	0.00393939	-2.70645	P19801;P19801-2	AOC1_HUMAN	AOC1	Amiloride-sensitive amine oxidase [copper-containing];Isoform 2 of Amiloride-sensitive amine oxidase [copper-containing]
0.538871	9.14253	8.80098	5.23117e-10	5.16569e-09	12.1777	Q15428	SF3A2_HUMAN	SF3A2	Splicing factor 3A subunit 2
0.538868	9.28115	8.07738	3.4996e-09	2.90788e-08	10.2494	Q9Y2Q3	GSTK1_HUMAN	GSTK1	Glutathione S-transferase kappa 1
0.537678	7.39211	4.77852	3.8844e-05	0.000141088	0.885574	P01893	HLAH_HUMAN	HLA-H	Putative HLA class I histocompatibility antigen, alpha chain H
0.537414	6.26375	4.85279	3.13577e-05	0.000116256	1.09793	Q9Y5A9	YTHD2_HUMAN	YTHDF2	YTH domain-containing family protein 2
0.537227	11.3164	9.73599	4.96284e-11	6.14036e-10	14.5711	O43809	CPSF5_HUMAN	NUDT21	Cleavage and polyadenylation specificity factor subunit 5
0.536848	7.35869	5.63256	3.2885e-06	1.50516e-05	3.34614	Q9BTC0	DIDO1_HUMAN	DIDO1	Death-inducer obliterator 1
0.535164	6.97446	4.28656	0.000158792	0.000510094	-0.504911	P00533	EGFR_HUMAN	EGFR	Epidermal growth factor receptor
0.532358	16.3005	10.4034	9.90925e-12	1.42278e-10	16.2099	Q15181	IPYR_HUMAN	PPA1	Inorganic pyrophosphatase
0.532243	11.7215	9.66953	5.84502e-11	7.11192e-10	14.4047	P11233	RALA_HUMAN	RALA	Ras-related protein Ral-A
0.531248	6.62751	6.06253	9.52651e-07	4.90498e-06	4.58848	Q9Y3I1	FBX7_HUMAN	FBXO7	F-box only protein 7
0.530551	5.83676	2.72856	0.0103012	0.0215697	-4.5209	O43432;O43432-3	IF4G3_HUMAN	EIF4G3	Eukaryotic translation initiation factor 4 gamma 3;Isoform 3 of Eukaryotic translation initiation factor 4 gamma 3
0.53011	7.68587	2.44524	0.0202375	0.0393852	-5.1437	Q15436	SC23A_HUMAN	SEC23A	Protein transport protein Sec23A
0.52893	8.52226	10.6789	5.18157e-12	8.05448e-11	16.8698	P08603	CFAH_HUMAN	CFH	Complement factor H
0.52846	5.50497	3.48779	0.00145579	0.003793	-2.66384	P49643	PRI2_HUMAN	PRIM2	DNA primase large subunit
0.52839	6.22551	5.64665	3.15735e-06	1.45329e-05	3.38688	Q96EE3;Q96EE3-1	SEH1_HUMAN	SEH1L	Nucleoporin SEH1;Isoform B of Nucleoporin SEH1
0.526633	8.76644	3.75186	0.000709265	0.00198621	-1.96811	O00425	IF2B3_HUMAN	IGF2BP3	Insulin-like growth factor 2 mRNA-binding protein 3
0.525249	7.95542	3.71114	0.000793233	0.00219455	-2.07672	P47897	SYQ_HUMAN	QARS1	Glutamine--tRNA ligase
0.524946	7.79464	4.64597	5.68749e-05	0.000200195	0.507935	Q14241	ELOA1_HUMAN	ELOA	Elongin-A
0.524707	9.27099	9.16108	2.08338e-10	2.23803e-09	13.1128	P56182	RRP1_HUMAN	RRP1	Ribosomal RNA processing protein 1 homolog A
0.524598	6.82434	7.10207	5.01692e-08	3.31413e-07	7.55455	Q12894	IFRD2_HUMAN	IFRD2	Interferon-related developmental regulator 2
0.52358	8.26465	4.19732	0.000204463	0.000642462	-0.753267	Q5JTV8;Q5JTV8-4	TOIP1_HUMAN	TOR1AIP1	Torsin-1A-interacting protein 1;Isoform 4 of Torsin-1A-interacting protein 1
0.523442	6.74643	4.5753	6.96631e-05	0.00024098	0.307378	Q9NRX1	PNO1_HUMAN	PNO1	RNA-binding protein PNO1
0.52286	6.98174	2.66793	0.0119373	0.0245608	-4.65787	Q96K21-3	ANCHR_HUMAN	ZFYVE19	Isoform 3 of Abscission/NoCut checkpoint regulator
0.522476	7.64825	2.76992	0.00930777	0.0196634	-4.42637	Q96TA1;Q96TA1-2	NIBA2_HUMAN	NIBAN2	Protein Niban 2;Isoform 2 of Protein Niban 2
0.521858	9.90939	9.67157	5.81578e-11	7.0999e-10	14.4098	Q9P258	RCC2_HUMAN	RCC2	Protein RCC2
0.521567	9.13134	4.19499	0.000205818	0.000645888	-0.759748	Q13151	ROA0_HUMAN	HNRNPA0	Heterogeneous nuclear ribonucleoprotein A0
0.520998	6.4689	5.58893	3.73047e-06	1.67711e-05	3.21994	Q12882	DPYD_HUMAN	DPYD	Dihydropyrimidine dehydrogenase [NADP(+)]
0.520932	9.54562	4.97048	2.23248e-05	8.4913e-05	1.43536	P07814	SYEP_HUMAN	EPRS1	Bifunctional glutamate/proline--tRNA ligase
0.520355	12.9586	8.9506	3.56101e-10	3.66954e-09	12.5683	P63220	RS21_HUMAN	RPS21	Small ribosomal subunit protein eS21
0.520109	11.9026	7.60924	1.23916e-08	9.14659e-08	8.96868	P62841	RS15_HUMAN	RPS15	Small ribosomal subunit protein uS19
0.51935	5.19704	3.567	0.00117534	0.00314036	-2.45738	P22303;P22303-3	ACES_HUMAN	ACHE	Acetylcholinesterase;Isoform 4 of Acetylcholinesterase
0.518682	5.01862	2.8441	0.00774681	0.0167123	-4.25469	Q9BW19	KIFC1_HUMAN	KIFC1	Kinesin-like protein KIFC1
0.518669	7.76506	4.99125	2.10246e-05	8.03423e-05	1.49501	Q9H0D6	XRN2_HUMAN	XRN2	5'-3' exoribonuclease 2
0.518288	5.76221	3.56988	0.00116618	0.00312044	-2.44982	Q86U86;Q86U86-2;Q86U86-3;Q86U86-4;Q86U86-5;Q86U86-7;Q86U86-8;Q86U86-9	PB1_HUMAN	PBRM1	Protein polybromo-1;Isoform 2 of Protein polybromo-1;Isoform 3 of Protein polybromo-1;Isoform 4 of Protein polybromo-1;Isoform 5 of Protein polybromo-1;Isoform 7 of Protein polybromo-1;Isoform 8 of Protein polybromo-1;Isoform 9 of Protein polybromo-1
0.518177	5.65534	2.4849	0.0184513	0.0362164	-5.05923	Q15006	EMC2_HUMAN	EMC2	ER membrane protein complex subunit 2
0.517818	9.48624	5.32591	7.98446e-06	3.34563e-05	2.45949	Q5SSJ5	HP1B3_HUMAN	HP1BP3	Heterochromatin protein 1-binding protein 3
0.517704	5.92475	4.51873	8.19169e-05	0.000278768	0.147312	P32189;P32189-1;P32189-2;P32189-4	GLPK_HUMAN	GK	Glycerol kinase;Isoform 1 of Glycerol kinase;Isoform 2 of Glycerol kinase;Isoform 4 of Glycerol kinase
0.517689	4.93986	3.12314	0.0038143	0.00892964	-3.58584	Q9NV88;Q9NV88-2;Q9NV88-3	INT9_HUMAN	INTS9	Integrator complex subunit 9;Isoform 2 of Integrator complex subunit 9;Isoform 3 of Integrator complex subunit 9
0.517527	13.2053	11.63	5.94761e-13	1.1794e-11	19.0735	P62280	RS11_HUMAN	RPS11	Small ribosomal subunit protein uS17
0.516827	6.78688	2.95772	0.00582466	0.0130014	-3.98659	Q96S86	HPLN3_HUMAN	HAPLN3	Hyaluronan and proteoglycan link protein 3
0.516532	8.53332	9.88307	3.46229e-11	4.42558e-10	14.9372	Q9Y3T9	NOC2L_HUMAN	NOC2L	Nucleolar complex protein 2 homolog
0.51603	10.059	4.98788	2.123e-05	8.09587e-05	1.48535	Q9NY12;Q9NY12-2	GAR1_HUMAN	GAR1	H/ACA ribonucleoprotein complex subunit 1;Isoform 2 of H/ACA ribonucleoprotein complex subunit 1
0.514844	9.64745	5.52847	4.4431e-06	1.95204e-05	3.04507	Q96P70	IPO9_HUMAN	IPO9	Importin-9
0.511914	5.84302	3.0432	0.00468561	0.0106998	-3.78099	Q8IUH3;Q8IUH3-3	RBM45_HUMAN	RBM45	RNA-binding protein 45;Isoform 3 of RNA-binding protein 45
0.510517	6.21274	2.38658	0.0231702	0.04434	-5.26694	Q8WUM0	NU133_HUMAN	NUP133	Nuclear pore complex protein Nup133
0.509937	6.18577	2.94512	0.00601329	0.0133655	-4.01663	Q6PL18	ATAD2_HUMAN	ATAD2	ATPase family AAA domain-containing protein 2
0.509827	7.43204	4.25066	0.00017581	0.000560104	-0.604987	Q9Y376	CAB39_HUMAN	CAB39	Calcium-binding protein 39
0.509333	11.012	7.79394	7.50108e-09	5.78711e-08	9.47694	P46087;P46087-4	NOP2_HUMAN	NOP2	Probable 28S rRNA (cytosine(4447)-C(5))-methyltransferase;Isoform 4 of Probable 28S rRNA (cytosine(4447)-C(5))-methyltransferase
0.509287	8.14078	10.0564	2.27344e-11	3.06622e-10	15.3651	Q13823	NOG2_HUMAN	GNL2	Nucleolar GTP-binding protein 2
0.508244	8.08022	11.2495	1.39503e-12	2.51482e-11	18.2055	Q8N1G2	CMTR1_HUMAN	CMTR1	Cap-specific mRNA (nucleoside-2'-O-)-methyltransferase 1
0.507978	14.4574	10.7447	4.44431e-12	7.01245e-11	17.026	Q07955	SRSF1_HUMAN	SRSF1	Serine/arginine-rich splicing factor 1
0.507893	8.47518	2.3974	0.0226016	0.0434104	-5.24436	Q14204	DYHC1_HUMAN	DYNC1H1	Cytoplasmic dynein 1 heavy chain 1
0.507075	9.04261	8.50266	1.136e-09	1.05238e-08	11.3906	Q9NTZ6	RBM12_HUMAN	RBM12	RNA-binding protein 12
0.506594	6.35317	3.72588	0.000761781	0.00211551	-2.03746	Q96ME1	FXL18_HUMAN	FBXL18	F-box/LRR-repeat protein 18
0.505862	6.0268	3.09716	0.00407906	0.00946493	-3.64958	Q9H4L4	SENP3_HUMAN	SENP3	Sentrin-specific protease 3
0.504536	6.73785	4.60461	6.40446e-05	0.000222805	0.390505	P49790	NU153_HUMAN	NUP153	Nuclear pore complex protein Nup153
0.503383	6.04326	2.42811	0.0210567	0.0407849	-5.1799	Q9BPZ3	PAIP2_HUMAN	PAIP2	Polyadenylate-binding protein-interacting protein 2
0.502666	6.03304	4.24859	0.000176849	0.000562679	-0.610774	Q9Y2R4	DDX52_HUMAN	DDX52	Probable ATP-dependent RNA helicase DDX52
0.502575	6.16338	4.19833	0.000203879	0.0006409	-0.750458	Q86WJ1	CHD1L_HUMAN	CHD1L	Chromodomain-helicase-DNA-binding protein 1-like
0.5011	10.1147	3.70577	0.000805008	0.00222294	-2.09101	O15523	DDX3Y_HUMAN	DDX3Y	ATP-dependent RNA helicase DDX3Y
0.500512	9.09725	5.02277	1.91937e-05	7.39882e-05	1.58561	Q16831	UPP1_HUMAN	UPP1	Uridine phosphorylase 1
0.499856	6.69604	3.82636	0.000577457	0.00164345	-1.76822	O75179;O75179-2;O75179-7	ANR17_HUMAN	ANKRD17	Ankyrin repeat domain-containing protein 17;Isoform 2 of Ankyrin repeat domain-containing protein 17;Isoform 7 of Ankyrin repeat domain-containing protein 17
0.49953	5.35174	3.56515	0.00118122	0.00315265	-2.46221	Q8NDX5;Q8NDX5-2;Q8NDX5-7	PHC3_HUMAN	PHC3	Polyhomeotic-like protein 3;Isoform 2 of Polyhomeotic-like protein 3;Isoform 7 of Polyhomeotic-like protein 3
0.49927	9.21884	9.69325	5.51311e-11	6.78686e-10	14.4642	P63151	2ABA_HUMAN	PPP2R2A	Serine/threonine-protein phosphatase 2A 55 kDa regulatory subunit B alpha isoform
0.499085	5.80987	3.66423	0.000901984	0.00246751	-2.20128	Q7Z478	DHX29_HUMAN	DHX29	ATP-dependent RNA helicase DHX29
0.498635	10.2298	4.36963	0.000125391	0.000413109	-0.272515	P30153	2AAA_HUMAN	PPP2R1A	Serine/threonine-protein phosphatase 2A 65 kDa regulatory subunit A alpha isoform
0.49858	9.90989	5.84677	1.77215e-06	8.63365e-06	3.96554	P62253	UB2G1_HUMAN	UBE2G1	Ubiquitin-conjugating enzyme E2 G1
0.498072	6.09274	3.06615	0.0044179	0.0101586	-3.72526	Q14203-3;Q14203-4	DCTN1_HUMAN	DCTN1	Isoform 3 of Dynactin subunit 1;Isoform 4 of Dynactin subunit 1
0.497544	8.22098	8.57322	9.44643e-10	8.85166e-09	11.5778	Q96G46	DUS3L_HUMAN	DUS3L	tRNA-dihydrouridine(47) synthase [NAD(P)(+)]-like
0.497538	7.6516	7.81124	7.15788e-09	5.5574e-08	9.52438	P42566	EPS15_HUMAN	EPS15	Epidermal growth factor receptor substrate 15
0.497074	8.33852	6.31793	4.58522e-07	2.51433e-06	5.32357	Q2NL82	TSR1_HUMAN	TSR1	Pre-rRNA-processing protein TSR1 homolog
0.496873	8.36132	9.65748	6.02147e-11	7.29036e-10	14.3745	Q06330;Q06330-4;Q06330-5;Q06330-6;Q06330-7	SUH_HUMAN	RBPJ	Recombining binding protein suppressor of hairless;Isoform 4 of Recombining binding protein suppressor of hairless;Isoform 5 of Recombining binding protein suppressor of hairless;Isoform 6 of Recombining binding protein suppressor of hairless;Isoform 7 of Recombining binding protein suppressor of hairless
0.496685	9.31425	3.99702	0.000359162	0.00107208	-1.30509	O00231;O00231-2	PSD11_HUMAN	PSMD11	26S proteasome non-ATPase regulatory subunit 11;Isoform 2 of 26S proteasome non-ATPase regulatory subunit 11
0.495077	6.38672	6.05186	9.82282e-07	5.04339e-06	4.55771	Q02241	KIF23_HUMAN	KIF23	Kinesin-like protein KIF23
0.494617	8.09974	8.51133	1.1105e-09	1.03136e-08	11.4136	Q9H3P7	GCP60_HUMAN	ACBD3	Golgi resident protein GCP60
0.49316	5.91381	2.56007	0.015457	0.0309605	-4.89665	Q86UP2	KTN1_HUMAN	KTN1	Kinectin
0.492519	9.39073	11.6904	5.20271e-13	1.0574e-11	19.2098	Q9H6T3	RPAP3_HUMAN	RPAP3	RNA polymerase II-associated protein 3
0.492378	6.45817	2.82504	0.00812265	0.0174046	-4.29906	Q9UBK9;Q9UBK9-2	UXT_HUMAN	UXT	Protein UXT;Isoform 1 of Protein UXT
0.490127	6.89457	3.56759	0.00117346	0.00313649	-2.45583	Q5JRA6;Q5JRA6-2	TGO1_HUMAN	MIA3	Transport and Golgi organization protein 1 homolog;Isoform 2 of Transport and Golgi organization protein 1 homolog
0.489414	6.34123	3.15899	0.00347574	0.00823692	-3.49745	P56378	ATP68_HUMAN	ATP5MJ	ATP synthase subunit ATP5MJ, mitochondrial
0.489095	6.47798	4.33395	0.000138789	0.000452174	-0.372461	Q14CX7	NAA25_HUMAN	NAA25	N-alpha-acetyltransferase 25, NatB auxiliary subunit
0.488327	5.56525	2.67919	0.011616	0.0240076	-4.63256	Q9NQC1;Q9NQC1-2;Q9NQC1-3	JADE2_HUMAN	JADE2	E3 ubiquitin-protein ligase Jade-2;Isoform 2 of E3 ubiquitin-protein ligase Jade-2;Isoform 3 of E3 ubiquitin-protein ligase Jade-2
0.488157	7.19179	3.63068	0.000988485	0.00268115	-2.28996	Q9NR56	MBNL1_HUMAN	MBNL1	Muscleblind-like protein 1
0.48731	4.76867	3.07747	0.00429124	0.009904	-3.69768	Q15554	TERF2_HUMAN	TERF2	Telomeric repeat-binding factor 2
0.487255	8.55735	3.48357	0.00147241	0.00382977	-2.67478	P30154;P30154-2	2AAB_HUMAN	PPP2R1B	Serine/threonine-protein phosphatase 2A 65 kDa regulatory subunit A beta isoform;Isoform 2 of Serine/threonine-protein phosphatase 2A 65 kDa regulatory subunit A beta isoform
0.486627	4.76401	2.83276	0.00796836	0.0171197	-4.28111	Q6XZF7	DNMBP_HUMAN	DNMBP	Dynamin-binding protein
0.486117	6.27838	4.21314	0.000195519	0.000616648	-0.709354	Q86XZ4	SPAS2_HUMAN	SPATS2	Spermatogenesis-associated serine-rich protein 2
0.48588	7.61847	2.48326	0.0185224	0.0363268	-5.06275	P50570	DYN2_HUMAN	DNM2	Dynamin-2
0.485644	9.08072	4.27647	0.000163405	0.000523308	-0.533065	Q96T51	RUFY1_HUMAN	RUFY1	RUN and FYVE domain-containing protein 1
0.485454	10.6701	9.44261	1.02639e-10	1.18406e-09	13.8323	P54136	SYRC_HUMAN	RARS1	Arginine--tRNA ligase, cytoplasmic
0.485171	5.85135	2.6482	0.0125196	0.0256438	-4.70201	Q99081;Q99081-3	HTF4_HUMAN	TCF12	Transcription factor 12;Isoform 3 of Transcription factor 12
0.48404	7.71675	8.42882	1.37882e-09	1.25826e-08	11.194	Q9H7B2	RPF2_HUMAN	RPF2	Ribosome production factor 2 homolog
0.483235	6.60812	3.0582	0.00450892	0.0103402	-3.74459	Q8NFI3	ENASE_HUMAN	ENGASE	Cytosolic endo-beta-N-acetylglucosaminidase
0.482788	12.9245	10.1834	1.6745e-11	2.31371e-10	15.6761	Q99729-2;Q99729-3	ROAA_HUMAN	HNRNPAB	Isoform 2 of Heterogeneous nuclear ribonucleoprotein A/B;Isoform 3 of Heterogeneous nuclear ribonucleoprotein A/B
0.482325	6.0863	3.01866	0.00498901	0.0112907	-3.84036	P00918	CAH2_HUMAN	CA2	Carbonic anhydrase 2
0.480668	8.94975	6.05305	9.78932e-07	5.02971e-06	4.56114	O75400;O75400-2	PR40A_HUMAN	PRPF40A	Pre-mRNA-processing factor 40 homolog A;Isoform 2 of Pre-mRNA-processing factor 40 homolog A
0.479107	13.6247	7.53182	1.53119e-08	1.10792e-07	8.75452	P07900;P07900-2	HS90A_HUMAN	HSP90AA1	Heat shock protein HSP 90-alpha;Isoform 2 of Heat shock protein HSP 90-alpha
0.479067	5.39262	3.26636	0.00262487	0.00640248	-3.22964	Q12789;Q12789-3	TF3C1_HUMAN	GTF3C1	General transcription factor 3C polypeptide 1;Isoform 2 of General transcription factor 3C polypeptide 1
0.478526	6.67469	2.7115	0.010739	0.0223943	-4.55963	Q5T4S7;Q5T4S7-2;Q5T4S7-3	UBR4_HUMAN	UBR4	E3 ubiquitin-protein ligase UBR4;Isoform 2 of E3 ubiquitin-protein ligase UBR4;Isoform 3 of E3 ubiquitin-protein ligase UBR4
0.477641	6.72954	7.56863	1.38452e-08	1.01518e-07	8.85642	Q99611	SPS2_HUMAN	SEPHS2	Selenide, water dikinase 2
0.476251	6.68729	3.48163	0.0014801	0.00384526	-2.6798	Q9H9T3;Q9H9T3-2	ELP3_HUMAN	ELP3	Elongator complex protein 3;Isoform 2 of Elongator complex protein 3
0.47602	8.83716	6.40971	3.52946e-07	1.97979e-06	5.58694	P30419	NMT1_HUMAN	NMT1	Glycylpeptide N-tetradecanoyltransferase 1
0.475874	7.30997	2.55914	0.015491	0.0310201	-4.89868	Q15738	NSDHL_HUMAN	NSDHL	Sterol-4-alpha-carboxylate 3-dehydrogenase, decarboxylating
0.474654	8.22473	5.32275	8.0578e-06	3.37059e-05	2.45036	Q00978	IRF9_HUMAN	IRF9	Interferon regulatory factor 9
0.474407	9.61501	7.25934	3.24202e-08	2.23349e-07	7.99579	Q96B97	SH3K1_HUMAN	SH3KBP1	SH3 domain-containing kinase-binding protein 1
0.474386	6.15932	4.31089	0.000148192	0.000480038	-0.436966	Q9Y312	AAR2_HUMAN	AAR2	Protein AAR2 homolog
0.474223	6.06345	3.36423	0.00202618	0.0051016	-2.98172	Q15583;Q15583-2;Q15583-3;Q15583-4	TGIF1_HUMAN	TGIF1	Homeobox protein TGIF1;Isoform 2 of Homeobox protein TGIF1;Isoform 3 of Homeobox protein TGIF1;Isoform 4 of Homeobox protein TGIF1
0.472886	7.19342	6.89131	9.04278e-08	5.66583e-07	6.95964	Q96T88;Q96T88-2	UHRF1_HUMAN	UHRF1	E3 ubiquitin-protein ligase UHRF1;Isoform 2 of E3 ubiquitin-protein ligase UHRF1
0.472353	6.76444	3.24249	0.00279484	0.00676758	-3.28959	Q96P48;Q96P48-3	ARAP1_HUMAN	ARAP1	Arf-GAP with Rho-GAP domain, ANK repeat and PH domain-containing protein 1;Isoform 3 of Arf-GAP with Rho-GAP domain, ANK repeat and PH domain-containing protein 1
0.472315	7.11176	4.30749	0.000149629	0.000484052	-0.44646	Q8TBM8	DJB14_HUMAN	DNAJB14	DnaJ homolog subfamily B member 14
0.47203	6.25776	3.43067	0.00169702	0.00434289	-2.81144	Q12873;Q12873-2;Q12873-3	CHD3_HUMAN	CHD3	Chromodomain-helicase-DNA-binding protein 3;Isoform 2 of Chromodomain-helicase-DNA-binding protein 3;Isoform 3 of Chromodomain-helicase-DNA-binding protein 3
0.471863	13.1285	14.231	2.73819e-15	9.25812e-14	24.5527	Q9UL46	PSME2_HUMAN	PSME2	Proteasome activator complex subunit 2
0.471164	7.66492	7.01449	6.40522e-08	4.12962e-07	7.30779	Q9GZR7	DDX24_HUMAN	DDX24	ATP-dependent RNA helicase DDX24
0.471089	6.77553	3.0375	0.00475457	0.0108255	-3.79482	Q9BRT3	MIEN1_HUMAN	MIEN1	Migration and invasion enhancer 1
0.471037	4.52209	2.82832	0.00805676	0.0172843	-4.29144	Q8ND82	Z280C_HUMAN	ZNF280C	Zinc finger protein 280C
0.470918	6.63134	2.35434	0.0249421	0.0473725	-5.33379	O14495	PLPP3_HUMAN	PLPP3	Phospholipid phosphatase 3
0.470789	8.98601	5.82013	1.91363e-06	9.2553e-06	3.88853	P50995;P50995-2	ANX11_HUMAN	ANXA11	Annexin A11;Isoform 2 of Annexin A11
0.470198	6.22921	3.69196	0.00083607	0.00230092	-2.12773	O60216	RAD21_HUMAN	RAD21	Double-strand-break repair protein rad21 homolog
0.469868	7.21554	4.98847	2.11938e-05	8.08627e-05	1.48704	Q13895	BYST_HUMAN	BYSL	Bystin
0.469095	7.62276	4.97808	2.18401e-05	8.31986e-05	1.45718	P35250	RFC2_HUMAN	RFC2	Replication factor C subunit 2
0.468626	6.88841	2.69589	0.0111547	0.023152	-4.59493	Q13425	SNTB2_HUMAN	SNTB2	Beta-2-syntrophin
0.468508	5.77382	2.58648	0.014516	0.0292272	-4.83877	P27701	CD82_HUMAN	CD82	CD82 antigen
0.468346	7.97511	5.29621	8.70122e-06	3.60625e-05	2.37371	P21291	CSRP1_HUMAN	CSRP1	Cysteine and glycine-rich protein 1
0.468277	9.95203	3.40782	0.00180392	0.00458765	-2.87016	O15226;O15226-2	NKRF_HUMAN	NKRF	NF-kappa-B-repressing factor;Isoform 2 of NF-kappa-B-repressing factor
0.468184	6.02135	3.45138	0.00160539	0.0041271	-2.75804	Q6ZTN6;Q6ZTN6-1	AN13D_HUMAN	ANKRD13D	Ankyrin repeat domain-containing protein 13D;Isoform 1 of Ankyrin repeat domain-containing protein 13D
0.467339	7.79618	4.24776	0.000177262	0.000563505	-0.613066	Q96ER3	SAAL1_HUMAN	SAAL1	Protein SAAL1
0.467116	6.94499	6.49132	2.79831e-07	1.6015e-06	5.82068	P46934-4	NEDD4_HUMAN	NEDD4	Isoform 4 of E3 ubiquitin-protein ligase NEDD4
0.466609	13.6132	10.8836	3.22063e-12	5.26276e-11	17.3538	Q00839	HNRPU_HUMAN	HNRNPU	Heterogeneous nuclear ribonucleoprotein U
0.466509	11.2429	5.32176	8.08093e-06	3.37449e-05	2.4475	P46779;P46779-2;P46779-3	RL28_HUMAN	RPL28	Large ribosomal subunit protein eL28;Isoform 2 of Large ribosomal subunit protein eL28;Isoform 3 of Large ribosomal subunit protein eL28
0.466306	9.38953	3.20035	0.00312076	0.00748025	-3.39484	Q04637;Q04637-3;Q04637-4;Q04637-5;Q04637-9	IF4G1_HUMAN	EIF4G1	Eukaryotic translation initiation factor 4 gamma 1;Isoform B of Eukaryotic translation initiation factor 4 gamma 1;Isoform C of Eukaryotic translation initiation factor 4 gamma 1;Isoform D of Eukaryotic translation initiation factor 4 gamma 1;Isoform 9 of Eukaryotic translation initiation factor 4 gamma 1
0.465666	10.3887	9.59464	7.03332e-11	8.41819e-10	14.2165	Q13595	TRA2A_HUMAN	TRA2A	Transformer-2 protein homolog alpha
0.465125	7.69978	3.75362	0.000705846	0.00197739	-1.96341	Q14738	2A5D_HUMAN	PPP2R5D	Serine/threonine-protein phosphatase 2A 56 kDa regulatory subunit delta isoform
0.465076	9.1189	4.54279	7.6465e-05	0.000262161	0.21533	P98179	RBM3_HUMAN	RBM3	RNA-binding protein 3
0.464901	5.27746	2.4768	0.018804	0.0367991	-5.07656	Q5TBB1	RNH2B_HUMAN	RNASEH2B	Ribonuclease H2 subunit B
0.464771	9.96496	3.72486	0.000763909	0.00211982	-2.04017	O75170;O75170-2;O75170-3;O75170-4;O75170-5;O75170-6	PP6R2_HUMAN	PPP6R2	Serine/threonine-protein phosphatase 6 regulatory subunit 2;Isoform 2 of Serine/threonine-protein phosphatase 6 regulatory subunit 2;Isoform 3 of Serine/threonine-protein phosphatase 6 regulatory subunit 2;Isoform 4 of Serine/threonine-protein phosphatase 6 regulatory subunit 2;Isoform 5 of Serine/threonine-protein phosphatase 6 regulatory subunit 2;Isoform 6 of Serine/threonine-protein phosphata…
0.461747	6.15393	5.19905	1.15268e-05	4.64938e-05	2.09329	P54278	PMS2_HUMAN	PMS2	Mismatch repair endonuclease PMS2
0.46102	6.14599	2.73169	0.0102226	0.0214295	-4.51377	Q96ST3	SIN3A_HUMAN	SIN3A	Paired amphipathic helix protein Sin3a
0.460472	5.57161	4.82014	3.44539e-05	0.000126457	1.0045	Q9NWY4	HPF1_HUMAN	HPF1	Histone PARylation factor 1
0.460145	6.77926	2.39372	0.0227936	0.0436992	-5.25205	O00429;O00429-2;O00429-3;O00429-4;O00429-5;O00429-6;O00429-8;O00429-9	DNM1L_HUMAN	DNM1L	Dynamin-1-like protein;Isoform 4 of Dynamin-1-like protein;Isoform 2 of Dynamin-1-like protein;Isoform 3 of Dynamin-1-like protein;Isoform 5 of Dynamin-1-like protein;Isoform 6 of Dynamin-1-like protein;Isoform 8 of Dynamin-1-like protein;Isoform 9 of Dynamin-1-like protein
0.459911	8.3772	5.59781	3.63597e-06	1.64268e-05	3.24561	Q53GS9	UBP39_HUMAN	USP39	Ubiquitin carboxyl-terminal hydrolase 39
0.459784	10.1848	6.6129	1.98213e-07	1.16343e-06	6.16811	O43670;O43670-2;O43670-4	ZN207_HUMAN	ZNF207	BUB3-interacting and GLEBS motif-containing protein ZNF207;Isoform 2 of BUB3-interacting and GLEBS motif-containing protein ZNF207;Isoform 4 of BUB3-interacting and GLEBS motif-containing protein ZNF207
0.45852	9.53979	5.16889	1.25781e-05	5.04294e-05	2.00631	O00487	PSDE_HUMAN	PSMD14	26S proteasome non-ATPase regulatory subunit 14
0.457535	5.98703	2.52349	0.0168532	0.0334376	-4.97617	P30519	HMOX2_HUMAN	HMOX2	Heme oxygenase 2
0.456906	14.4867	12.3369	1.27808e-13	3.01521e-12	20.6393	P31943	HNRH1_HUMAN	HNRNPH1	Heterogeneous nuclear ribonucleoprotein H
0.456096	7.64773	3.42972	0.00170136	0.00435094	-2.81389	Q6PJG6	BRAT1_HUMAN	BRAT1	BRCA1-associated ATM activator 1
0.455485	6.42681	3.31439	0.00231247	0.00572037	-3.10841	Q9HAV0	GBB4_HUMAN	GNB4	Guanine nucleotide-binding protein subunit beta-4
0.455118	6.74993	5.31067	8.3445e-06	3.47861e-05	2.41547	Q5HYJ3	FA76B_HUMAN	FAM76B	Protein FAM76B
0.454413	8.20124	5.30586	8.46156e-06	3.51871e-05	2.40157	Q499Z4	ZN672_HUMAN	ZNF672	Zinc finger protein 672
0.453893	7.25966	2.9624	0.00575617	0.0128524	-3.97544	Q93008;Q93008-3	USP9X_HUMAN	USP9X	Probable ubiquitin carboxyl-terminal hydrolase FAF-X;Isoform 2 of Probable ubiquitin carboxyl-terminal hydrolase FAF-X
0.452203	5.30127	2.36289	0.0244605	0.0465785	-5.31612	Q96JH7	VCIP1_HUMAN	VCPIP1	Deubiquitinating protein VCPIP1
0.452196	5.53943	2.58922	0.0144214	0.0290528	-4.83274	Q9BVC3	DCC1_HUMAN	DSCC1	Sister chromatid cohesion protein DCC1
0.451326	6.18885	2.53131	0.0165454	0.0329125	-4.95923	Q15418;Q15418-2;Q15418-4	KS6A1_HUMAN	RPS6KA1	Ribosomal protein S6 kinase alpha-1;Isoform 2 of Ribosomal protein S6 kinase alpha-1;Isoform 4 of Ribosomal protein S6 kinase alpha-1
0.450646	6.68563	4.67675	5.20601e-05	0.000184971	0.595475	Q9H1B7	I2BPL_HUMAN	IRF2BPL	Probable E3 ubiquitin-protein ligase IRF2BPL
0.450252	7.02891	3.79958	0.000621822	0.00176219	-1.84023	Q8WV07	LTO1_HUMAN	LTO1	Protein LTO1 homolog
0.450085	10.7803	5.28136	9.08353e-06	3.75469e-05	2.33081	Q01518	CAP1_HUMAN	CAP1	Adenylyl cyclase-associated protein 1
0.448201	7.35142	3.25615	0.0026963	0.00655708	-3.2553	B7Z6K7	ZN814_HUMAN	ZNF814	Zinc finger protein 814
0.447891	7.46143	2.91153	0.00654439	0.0144109	-4.09631	Q86UB9;Q86UB9-2	TM135_HUMAN	TMEM135	Transmembrane protein 135;Isoform 2 of Transmembrane protein 135
0.447604	7.36813	3.85586	0.000532158	0.00153055	-1.68869	Q9BTW9	TBCD_HUMAN	TBCD	Tubulin-specific chaperone D
0.447165	5.28914	3.12666	0.0037797	0.00885996	-3.57718	Q5SY16	NOL9_HUMAN	NOL9	Polynucleotide 5'-hydroxyl-kinase NOL9
0.446804	8.04447	6.35521	4.12248e-07	2.28449e-06	5.43062	Q6P1J9	CDC73_HUMAN	CDC73	Parafibromin
0.445982	12.824	5.73066	2.47717e-06	1.16881e-05	3.62985	P01023	A2MG_HUMAN	A2M	Alpha-2-macroglobulin
0.445845	9.17401	7.43907	1.97479e-08	1.40261e-07	8.4971	O43823	AKAP8_HUMAN	AKAP8	A-kinase anchor protein 8
0.445513	11.7103	10.1981	1.61643e-11	2.24191e-10	15.7121	P49720	PSB3_HUMAN	PSMB3	Proteasome subunit beta type-3
0.445231	7.88217	2.4337	0.0207864	0.0403252	-5.16812	P0C7T4	HMSDV_HUMAN	HMSD	Minor histocompatibility protein HMSD variant form
0.444471	10.5248	7.26429	3.19787e-08	2.20515e-07	8.00965	P62495	ERF1_HUMAN	ETF1	Eukaryotic peptide chain release factor subunit 1
0.444352	10.4457	9.29618	1.48135e-10	1.66442e-09	13.4594	Q16186	ADRM1_HUMAN	ADRM1	Proteasomal ubiquitin receptor ADRM1
0.442784	7.48262	4.1674	0.000222495	0.000692301	-0.8362	Q7Z6Z7;Q7Z6Z7-2;Q7Z6Z7-3	HUWE1_HUMAN	HUWE1	E3 ubiquitin-protein ligase HUWE1;Isoform 2 of E3 ubiquitin-protein ligase HUWE1;Isoform 3 of E3 ubiquitin-protein ligase HUWE1
0.442292	5.11053	2.94845	0.0059629	0.0132615	-4.0087	P22681	CBL_HUMAN	CBL	E3 ubiquitin-protein ligase CBL
0.441985	8.08366	7.29475	2.93945e-08	2.0346e-07	8.09483	Q6DKI1	RL7L_HUMAN	RPL7L1	Ribosomal protein uL30-like
0.44189	10.1098	3.15936	0.00347242	0.00823295	-3.49654	Q99613	EIF3C_HUMAN	EIF3C	Eukaryotic translation initiation factor 3 subunit C
0.441766	11.6241	5.2442	1.01149e-05	4.13212e-05	2.22355	P83731	RL24_HUMAN	RPL24	Large ribosomal subunit protein eL24
0.441587	12.3087	7.67523	1.03523e-08	7.75845e-08	9.15071	P02545	LMNA_HUMAN	LMNA	Prelamin-A/C
0.441496	10.0254	4.34432	0.000134756	0.000440403	-0.343437	Q99832	TCPH_HUMAN	CCT7	T-complex protein 1 subunit eta
0.44145	6.85522	4.22622	0.000188414	0.000596632	-0.673006	O75569	PRKRA_HUMAN	PRKRA	Interferon-inducible double-stranded RNA-dependent protein kinase activator A
0.441372	6.43146	2.44752	0.0201307	0.0391878	-5.13887	Q14008;Q14008-2	CKAP5_HUMAN	CKAP5	Cytoskeleton-associated protein 5;Isoform 2 of Cytoskeleton-associated protein 5
0.441236	5.46757	2.51516	0.0171872	0.0340267	-4.99418	Q9HAU5	RENT2_HUMAN	UPF2	Regulator of nonsense transcripts 2
0.441213	8.04302	7.16296	4.2354e-08	2.85617e-07	7.72564	Q9NVU7	SDA1_HUMAN	SDAD1	Protein SDA1 homolog
0.44078	5.33376	3.02507	0.00490805	0.0111336	-3.82488	P57105	SYJ2B_HUMAN	SYNJ2BP	Synaptojanin-2-binding protein
0.440505	7.97183	3.20896	0.00305135	0.00732824	-3.37339	P41252	SYIC_HUMAN	IARS1	Isoleucine--tRNA ligase, cytoplasmic
0.439879	9.50636	2.75381	0.0096836	0.0203694	-4.4633	Q92925;Q92925-3	SMRD2_HUMAN	SMARCD2	SWI/SNF-related matrix-associated actin-dependent regulator of chromatin subfamily D member 2;Isoform 3 of SWI/SNF-related matrix-associated actin-dependent regulator of chromatin subfamily D member 2
0.439133	8.70145	4.59271	6.62699e-05	0.000230219	0.356736	Q13642-1;Q13642-4;Q13642-5	FHL1_HUMAN	FHL1	Isoform 1 of Four and a half LIM domains protein 1;Isoform 4 of Four and a half LIM domains protein 1;Isoform 5 of Four and a half LIM domains protein 1
0.438276	5.53536	2.97429	0.00558531	0.0124975	-3.94701	Q96T76;Q96T76-8	MMS19_HUMAN	MMS19	MMS19 nucleotide excision repair protein homolog;Isoform 5 of MMS19 nucleotide excision repair protein homolog
0.437051	5.13211	3.32616	0.0022416	0.00556757	-3.07859	Q00536;Q00536-2;Q00536-3	CDK16_HUMAN	CDK16	Cyclin-dependent kinase 16;Isoform 2 of Cyclin-dependent kinase 16;Isoform 3 of Cyclin-dependent kinase 16
0.436253	6.86322	3.6045	0.00106151	0.00286501	-2.35893	Q5T200	ZC3HD_HUMAN	ZC3H13	Zinc finger CCCH domain-containing protein 13
0.436146	7.41031	5.26174	9.61407e-06	3.95395e-05	2.27419	Q96PU8;Q96PU8-6;Q96PU8-8;Q96PU8-9	QKI_HUMAN	QKI	KH domain-containing RNA-binding protein QKI;Isoform QKI7 of KH domain-containing RNA-binding protein QKI;Isoform QKI7B of KH domain-containing RNA-binding protein QKI;Isoform QKI6 of KH domain-containing RNA-binding protein QKI
0.435985	7.18311	5.75568	2.30457e-06	1.0937e-05	3.70221	Q15785	TOM34_HUMAN	TOMM34	Mitochondrial import receptor subunit TOM34
0.43538	6.54967	4.70714	4.77046e-05	0.000170238	0.681981	P19883;P19883-2	FST_HUMAN	FST	Follistatin;Isoform 2 of Follistatin
0.435031	6.53599	2.71884	0.0105486	0.0220374	-4.54299	Q86YP4;Q86YP4-2;Q86YP4-3	P66A_HUMAN	GATAD2A	Transcriptional repressor p66-alpha;Isoform 2 of Transcriptional repressor p66-alpha;Isoform 3 of Transcriptional repressor p66-alpha
0.434653	6.1935	4.1242	0.000251323	0.000773797	-0.955662	Q8N6T7;Q8N6T7-2	SIR6_HUMAN	SIRT6	NAD-dependent protein deacylase sirtuin-6;Isoform 2 of NAD-dependent protein deacylase sirtuin-6
0.434593	5.78652	3.83413	0.000565175	0.00161224	-1.74729	P23229;P23229-2;P23229-3;P23229-4;P23229-5;P23229-6;P23229-9	ITA6_HUMAN	ITGA6	Integrin alpha-6;Isoform Alpha-6X1A of Integrin alpha-6;Isoform Alpha-6X1B of Integrin alpha-6;Isoform Alpha-6X2A of Integrin alpha-6;Isoform Alpha-6X2B of Integrin alpha-6;Isoform Alpha-6X1X2A of Integrin alpha-6;Isoform 9 of Integrin alpha-6
0.434331	8.18155	5.99363	1.16119e-06	5.86349e-06	4.3897	Q8IXT5	RB12B_HUMAN	RBM12B	RNA-binding protein 12B
0.434158	10.3785	11.5439	7.20138e-13	1.38679e-11	18.8787	Q92499	DDX1_HUMAN	DDX1	ATP-dependent RNA helicase DDX1
0.432717	7.39168	4.29569	0.00015473	0.000498357	-0.479431	Q9BQI0	AIF1L_HUMAN	AIF1L	Allograft inflammatory factor 1-like
0.432267	13.1541	8.34784	1.70651e-09	1.5237e-08	10.9777	P04439	HLAA_HUMAN	HLA-A	HLA class I histocompatibility antigen, A alpha chain
0.431753	6.9421	2.86847	0.00729024	0.0158578	-4.19772	Q5T6F2	UBAP2_HUMAN	UBAP2	Ubiquitin-associated protein 2
0.431006	7.00611	3.01376	0.0050518	0.0114187	-3.85218	Q68EM7;Q68EM7-2	RHG17_HUMAN	ARHGAP17	Rho GTPase-activating protein 17;Isoform 2 of Rho GTPase-activating protein 17
0.430886	10.2251	9.4868	9.19327e-11	1.07749e-09	13.9443	Q969G3;Q969G3-2;Q969G3-3;Q969G3-4;Q969G3-5;Q969G3-6	SMCE1_HUMAN	SMARCE1	SWI/SNF-related matrix-associated actin-dependent regulator of chromatin subfamily E member 1;Isoform 2 of SWI/SNF-related matrix-associated actin-dependent regulator of chromatin subfamily E member 1;Isoform 3 of SWI/SNF-related matrix-associated actin-dependent regulator of chromatin subfamily E member 1;Isoform 4 of SWI/SNF-related matrix-associated actin-dependent regulator of chromatin subfa…
0.430821	9.49512	4.0364	0.000321661	0.000968814	-1.19727	O00571	DDX3X_HUMAN	DDX3X	ATP-dependent RNA helicase DDX3X
0.430802	6.09415	3.11191	0.00392669	0.00915188	-3.61343	P20936;P20936-2;P20936-4	RASA1_HUMAN	RASA1	Ras GTPase-activating protein 1;Isoform 2 of Ras GTPase-activating protein 1;Isoform 4 of Ras GTPase-activating protein 1
0.430576	16.8877	5.62053	3.40482e-06	1.5497e-05	3.31135	P04908;Q7L7L0;Q93077	H2A1B_HUMAN;H2A3_HUMAN;H2A1C_HUMAN	H2AC4;H2AC25;H2AC6	Histone H2A type 1-B/E;Histone H2A type 3;Histone H2A type 1-C
0.429844	7.43005	5.99839	1.1454e-06	5.79574e-06	4.40344	Q96CX2	KCD12_HUMAN	KCTD12	BTB/POZ domain-containing protein KCTD12
0.428965	15.0131	10.0787	2.15393e-11	2.92655e-10	15.42	P08865	RSSA_HUMAN	RPSA	Small ribosomal subunit protein uS2
0.428266	9.27344	5.05476	1.7498e-05	6.82888e-05	1.67762	Q8N3X1;Q8N3X1-2	FNBP4_HUMAN	FNBP4	Formin-binding protein 4;Isoform 2 of Formin-binding protein 4
0.428099	7.88681	2.81996	0.00822567	0.0175901	-4.31086	P46940	IQGA1_HUMAN	IQGAP1	Ras GTPase-activating-like protein IQGAP1
0.427624	7.09861	3.44141	0.00164891	0.00423157	-2.78377	Q9Y263	PLAP_HUMAN	PLAA	Phospholipase A-2-activating protein
0.42738	6.72557	6.1253	7.95642e-07	4.1431e-06	4.76941	Q9NW64	RBM22_HUMAN	RBM22	Pre-mRNA-splicing factor RBM22
0.426953	13.1509	2.87088	0.00724634	0.0157717	-4.19205	P04004	VTNC_HUMAN	VTN	Vitronectin
0.426945	8.4827	3.11493	0.00389614	0.00909512	-3.60601	Q00341	VIGLN_HUMAN	HDLBP	Vigilin
0.426321	7.06424	3.03213	0.00482032	0.0109562	-3.80782	Q96LW2;Q96LW2-2;Q96LW2-3	KS6R_HUMAN	RSKR	Ribosomal protein S6 kinase-related protein;Isoform 2 of Ribosomal protein S6 kinase-related protein;Isoform 3 of Ribosomal protein S6 kinase-related protein
0.42613	7.41275	3.27785	0.00254668	0.00622834	-3.20073	O95619	YETS4_HUMAN	YEATS4	YEATS domain-containing protein 4
0.425934	6.50002	4.73072	4.45758e-05	0.00016032	0.749173	Q99700;Q99700-2;Q99700-4	ATX2_HUMAN	ATXN2	Ataxin-2;Isoform 2 of Ataxin-2;Isoform 4 of Ataxin-2
0.425202	11.5094	5.74498	2.37682e-06	1.12653e-05	3.67128	P20618	PSB1_HUMAN	PSMB1	Proteasome subunit beta type-1
0.424665	11.7531	12.3465	1.25222e-13	2.98296e-12	20.6601	O75828	CBR3_HUMAN	CBR3	Carbonyl reductase [NADPH] 3
0.42402	6.17579	3.70869	0.000798593	0.00220688	-2.08325	Q14807;Q14807-2	KIF22_HUMAN	KIF22	Kinesin-like protein KIF22;Isoform 2 of Kinesin-like protein KIF22
0.423994	5.35144	3.1593	0.00347294	0.00823295	-3.49669	Q14997	PSME4_HUMAN	PSME4	Proteasome activator complex subunit 4
0.422567	9.05321	3.92298	0.000441603	0.00129809	-1.50686	Q06787;Q06787-3;Q06787-5	FMR1_HUMAN	FMR1	Fragile X messenger ribonucleoprotein 1;Isoform 2 of Fragile X messenger ribonucleoprotein 1;Isoform 4 of Fragile X messenger ribonucleoprotein 1
0.421803	6.50446	2.48459	0.0184648	0.0362333	-5.0599	Q92556	ELMO1_HUMAN	ELMO1	Engulfment and cell motility protein 1
0.421518	7.85281	3.50008	0.00140838	0.00367995	-2.63193	P46060	RAGP1_HUMAN	RANGAP1	Ran GTPase-activating protein 1
0.421031	6.89791	2.89324	0.00685203	0.0150159	-4.1395	Q5H9T9	FSCB_HUMAN	FSCB	Fibrous sheath CABYR-binding protein
0.419408	5.31971	2.86487	0.00735607	0.0159679	-4.20615	P28347	TEAD1_HUMAN	TEAD1	Transcriptional enhancer factor TEF-1
0.418694	9.67359	5.1599	1.29095e-05	5.15325e-05	1.98041	P33991	MCM4_HUMAN	MCM4	DNA replication licensing factor MCM4
0.417829	8.18597	2.79226	0.00880911	0.0187069	-4.37495	P08754	GNAI3_HUMAN	GNAI3	Guanine nucleotide-binding protein G(i) subunit alpha-3
0.417551	13.084	9.88533	3.44326e-11	4.40894e-10	14.9428	P43490	NAMPT_HUMAN	NAMPT	Nicotinamide phosphoribosyltransferase
0.417076	9.06159	4.34029	0.000136309	0.000444488	-0.354713	Q9H0S4	DDX47_HUMAN	DDX47	Probable ATP-dependent RNA helicase DDX47
0.416347	8.87854	4.77349	3.94108e-05	0.000143006	0.871212	O15144	ARPC2_HUMAN	ARPC2	Actin-related protein 2/3 complex subunit 2
0.416047	6.76738	5.24505	1.00901e-05	4.12429e-05	2.226	Q96J02;Q96J02-2	ITCH_HUMAN	ITCH	E3 ubiquitin-protein ligase Itchy homolog;Isoform 2 of E3 ubiquitin-protein ligase Itchy homolog
0.415278	12.675	8.2883	1.99729e-09	1.7487e-08	10.8181	P40261	NNMT_HUMAN	NNMT	Nicotinamide N-methyltransferase
0.414847	6.02285	2.56385	0.0153188	0.0307004	-4.88838	Q7L2E3;Q7L2E3-2;Q7L2E3-3	DHX30_HUMAN	DHX30	ATP-dependent RNA helicase DHX30;Isoform 2 of ATP-dependent RNA helicase DHX30;Isoform 3 of ATP-dependent RNA helicase DHX30
0.413571	6.53905	3.1204	0.00384144	0.00898459	-3.59258	Q7Z739	YTHD3_HUMAN	YTHDF3	YTH domain-containing family protein 3
0.412691	7.99382	3.97366	0.000383394	0.00113609	-1.36888	Q9H2U1;Q9H2U1-3	DHX36_HUMAN	DHX36	ATP-dependent DNA/RNA helicase DHX36;Isoform 3 of ATP-dependent DNA/RNA helicase DHX36
0.411198	6.02086	2.33242	0.0262156	0.0493822	-5.37886	Q9NRA8;Q9NRA8-3	4ET_HUMAN	EIF4ENIF1	Eukaryotic translation initiation factor 4E transporter;Isoform 3 of Eukaryotic translation initiation factor 4E transporter
0.410843	7.07394	2.5549	0.0156475	0.0312906	-4.90793	Q08AF3	SLFN5_HUMAN	SLFN5	Schlafen family member 5
0.410304	6.71266	2.60067	0.0140326	0.0283628	-4.80751	O14521	DHSD_HUMAN	SDHD	Succinate dehydrogenase [ubiquinone] cytochrome b small subunit, mitochondrial
0.410273	8.24603	3.42602	0.00171829	0.0043927	-2.82341	P35658;P35658-2;P35658-3;P35658-4;P35658-5	NU214_HUMAN	NUP214	Nuclear pore complex protein Nup214;Isoform 2 of Nuclear pore complex protein Nup214;Isoform 3 of Nuclear pore complex protein Nup214;Isoform 4 of Nuclear pore complex protein Nup214;Isoform 5 of Nuclear pore complex protein Nup214
0.410124	7.60262	3.29559	0.00243028	0.00597954	-3.15598	P02545-2	LMNA_HUMAN	LMNA	Isoform C of Prelamin-A/C
0.409599	10.3549	5.34448	7.56675e-06	3.19248e-05	2.51312	P33993	MCM7_HUMAN	MCM7	DNA replication licensing factor MCM7
0.409055	9.65369	5.48239	5.07672e-06	2.21318e-05	2.91178	Q15257;Q15257-2	PTPA_HUMAN	PTPA	Serine/threonine-protein phosphatase 2A activator;Isoform 1 of Serine/threonine-protein phosphatase 2A activator
0.408873	14.9562	5.29607	8.70473e-06	3.60625e-05	2.3733	P08238	HS90B_HUMAN	HSP90AB1	Heat shock protein HSP 90-beta
0.408431	9.07077	7.37737	2.34019e-08	1.64464e-07	8.32538	P26358	DNMT1_HUMAN	DNMT1	DNA (cytosine-5)-methyltransferase 1
0.407829	6.29473	3.37521	0.00196785	0.00496667	-2.95369	Q6WCQ1;Q6WCQ1-2	MPRIP_HUMAN	MPRIP	Myosin phosphatase Rho-interacting protein;Isoform 2 of Myosin phosphatase Rho-interacting protein
0.407626	8.70191	3.24136	0.0028031	0.00678534	-3.29241	Q13155	AIMP2_HUMAN	AIMP2	Aminoacyl tRNA synthase complex-interacting multifunctional protein 2
0.407324	8.63412	6.27957	5.11604e-07	2.76003e-06	5.21337	Q15631	TSN_HUMAN	TSN	Translin
0.407078	6.33505	2.33842	0.0258613	0.048878	-5.36655	Q8WWI5;Q8WWI5-2;Q8WWI5-3	CTL1_HUMAN	SLC44A1	Choline transporter-like protein 1;Isoform 2 of Choline transporter-like protein 1;Isoform 3 of Choline transporter-like protein 1
0.40564	10.6154	5.12721	1.41902e-05	5.63996e-05	1.88619	O43414	ERI3_HUMAN	ERI3	ERI1 exoribonuclease 3
0.403593	8.64784	3.65885	0.000915334	0.00249937	-2.21552	Q92973;Q92973-2	TNPO1_HUMAN	TNPO1	Transportin-1;Isoform 2 of Transportin-1
0.403584	6.46088	3.74672	0.000719375	0.00200839	-1.98185	P52306;P52306-5	GDS1_HUMAN	RAP1GDS1	Rap1 GTPase-GDP dissociation stimulator 1;Isoform 5 of Rap1 GTPase-GDP dissociation stimulator 1
0.403361	6.95133	6.36695	3.98681e-07	2.216e-06	5.4643	Q05655	KPCD_HUMAN	PRKCD	Protein kinase C delta type
0.400993	9.56195	2.70871	0.0108123	0.022505	-4.56595	P43307	SSRA_HUMAN	SSR1	Translocon-associated protein subunit alpha
0.40097	13.2542	3.23464	0.00285292	0.00689682	-3.30923	P07355	ANXA2_HUMAN	ANXA2	Annexin A2
0.400889	7.61767	3.27126	0.00259127	0.00632684	-3.21733	Q9NPQ8-4	RIC8A_HUMAN	RIC8A	Isoform 4 of Synembryn-A
0.400853	8.8696	2.4205	0.0214305	0.0414105	-5.19593	P28838-2	AMPL_HUMAN	LAP3	Isoform 2 of Cytosol aminopeptidase
0.398621	6.75362	3.09491	0.00410277	0.00951391	-3.65508	Q9H2D6-2	TARA_HUMAN	TRIOBP	Isoform 3 of TRIO and F-actin-binding protein
0.398199	7.05918	2.71289	0.0107027	0.0223339	-4.55648	O15162;O15162-2	PLS1_HUMAN	PLSCR1	Phospholipid scramblase 1;Isoform 2 of Phospholipid scramblase 1
0.397733	9.80581	7.5666	1.39223e-08	1.01842e-07	8.8508	O00422;O00422-2	SAP18_HUMAN	SAP18	Histone deacetylase complex subunit SAP18;Isoform 2 of Histone deacetylase complex subunit SAP18
0.397635	15.6726	7.09255	5.15179e-08	3.39001e-07	7.52775	Q06323	PSME1_HUMAN	PSME1	Proteasome activator complex subunit 1
0.397608	6.80412	5.03365	1.85996e-05	7.19753e-05	1.61689	O75695	XRP2_HUMAN	RP2	Protein XRP2
0.397341	9.43394	7.01724	6.3562e-08	4.10162e-07	7.31555	Q9NVP1	DDX18_HUMAN	DDX18	ATP-dependent RNA helicase DDX18
0.396791	8.41717	5.84637	1.77421e-06	8.63792e-06	3.96438	Q13451	FKBP5_HUMAN	FKBP5	Peptidyl-prolyl cis-trans isomerase FKBP5
0.396732	10.7785	6.23534	5.80564e-07	3.10693e-06	5.0862	O14545	TRAD1_HUMAN	TRAFD1	TRAF-type zinc finger domain-containing protein 1
0.396334	8.2332	5.20557	1.13112e-05	4.5705e-05	2.1121	P46379;P46379-2;P46379-3	BAG6_HUMAN	BAG6	Large proline-rich protein BAG6;Isoform 2 of Large proline-rich protein BAG6;Isoform 3 of Large proline-rich protein BAG6
0.394075	5.0642	2.49982	0.0178179	0.0351142	-5.02723	Q9Y3A4	RRP7A_HUMAN	RRP7A	Ribosomal RNA-processing protein 7 homolog A
0.392429	10.0179	4.07223	0.000290888	0.000883745	-1.09886	Q9Y6E2	5MP1_HUMAN	BZW2	eIF5-mimic protein 1
0.391522	7.48256	3.85532	0.000532943	0.00153221	-1.69012	P61011	SRP54_HUMAN	SRP54	Signal recognition particle subunit SRP54
0.390402	6.76382	3.30806	0.00235156	0.00580335	-3.12446	O14497	ARI1A_HUMAN	ARID1A	AT-rich interactive domain-containing protein 1A
0.390323	10.7719	8.1026	3.27168e-09	2.7371e-08	10.3177	P26583	HMGB2_HUMAN	HMGB2	High mobility group protein B2
0.390192	11.6327	2.75619	0.00962717	0.020274	-4.45785	P82970	HMGN5_HUMAN	HMGN5	High mobility group nucleosome-binding domain-containing protein 5
0.38959	10.5017	5.39807	6.47957e-06	2.76882e-05	2.66799	P09012	SNRPA_HUMAN	SNRPA	U1 small nuclear ribonucleoprotein A
0.38921	7.7971	5.03931	1.82977e-05	7.1107e-05	1.63317	Q8TB03	CX038_HUMAN	CXorf38	Uncharacterized protein CXorf38
0.388537	8.71457	3.02902	0.00485878	0.0110334	-3.81534	P59998;P59998-3	ARPC4_HUMAN	ARPC4	Actin-related protein 2/3 complex subunit 4;Isoform 3 of Actin-related protein 2/3 complex subunit 4
0.388487	12.0302	3.89229	0.000480967	0.00140089	-1.59013	P62273	RS29_HUMAN	RPS29	Small ribosomal subunit protein uS14
0.388024	6.53619	2.65617	0.0122813	0.0252121	-4.68421	O14791;O14791-2;O14791-3	APOL1_HUMAN	APOL1	Apolipoprotein L1;Isoform 2 of Apolipoprotein L1;Isoform 3 of Apolipoprotein L1
0.387713	9.92555	7.76869	8.03196e-09	6.15783e-08	9.40769	Q92843-2	B2CL2_HUMAN	BCL2L2	Isoform 3 of Bcl-2-like protein 2
0.387194	6.4507	2.37728	0.0236692	0.0451654	-5.28629	P54619;P54619-2;P54619-3	AAKG1_HUMAN	PRKAG1	5'-AMP-activated protein kinase subunit gamma-1;Isoform 2 of 5'-AMP-activated protein kinase subunit gamma-1;Isoform 3 of 5'-AMP-activated protein kinase subunit gamma-1
0.386714	6.13162	2.4124	0.0218348	0.0420919	-5.21295	O43513	MED7_HUMAN	MED7	Mediator of RNA polymerase II transcription subunit 7
0.38633	6.13663	2.47019	0.0190965	0.037343	-5.09068	O75934	SPF27_HUMAN	BCAS2	Pre-mRNA-splicing factor SPF27
0.385369	6.77269	3.26293	0.00264866	0.00644979	-3.23827	Q9Y223;Q9Y223-2	GLCNE_HUMAN	GNE	Bifunctional UDP-N-acetylglucosamine 2-epimerase/N-acetylmannosamine kinase;Isoform 2 of Bifunctional UDP-N-acetylglucosamine 2-epimerase/N-acetylmannosamine kinase
0.385004	11.7701	9.17091	2.03214e-10	2.1909e-09	13.1381	Q92598;Q92598-2	HS105_HUMAN	HSPH1	Heat shock protein 105 kDa;Isoform Beta of Heat shock protein 105 kDa
0.384532	10.4321	6.81677	1.11495e-07	6.83977e-07	6.74831	P83876	TXN4A_HUMAN	TXNL4A	Thioredoxin-like protein 4A
0.384255	10.6761	6.94955	7.68083e-08	4.87494e-07	7.12442	Q99848	EBP2_HUMAN	EBNA1BP2	Probable rRNA-processing protein EBP2
0.384249	5.75861	2.56595	0.0152426	0.030556	-4.88379	Q6IN85	P4R3A_HUMAN	PPP4R3A	Serine/threonine-protein phosphatase 4 regulatory subunit 3A
0.382662	11.6441	3.67595	0.000873523	0.0023968	-2.17021	P16070;P16070-3;P16070-4;P16070-5;P16070-7;P16070-8	CD44_HUMAN	CD44	CD44 antigen;Isoform 3 of CD44 antigen;Isoform 4 of CD44 antigen;Isoform 5 of CD44 antigen;Isoform 7 of CD44 antigen;Isoform 8 of CD44 antigen
0.382615	7.71768	3.722	0.000769948	0.00213577	-2.04781	Q7LG56	RIR2B_HUMAN	RRM2B	Ribonucleoside-diphosphate reductase subunit M2 B
0.381941	8.67414	3.88617	0.000489222	0.0014224	-1.60672	Q9UNN8	EPCR_HUMAN	PROCR	Endothelial protein C receptor
0.381363	5.8599	3.01826	0.00499405	0.0112986	-3.84131	A6NFI3	ZN316_HUMAN	ZNF316	Zinc finger protein 316
0.379909	7.39511	4.64587	5.68906e-05	0.000200195	0.507663	Q9NY93;Q9NY93-2	DDX56_HUMAN	DDX56	Probable ATP-dependent RNA helicase DDX56;Isoform 2 of Probable ATP-dependent RNA helicase DDX56
0.377751	12.2674	10.4183	9.5634e-12	1.37582e-10	16.2461	P25789	PSA4_HUMAN	PSMA4	Proteasome subunit alpha type-4
0.376236	7.16854	3.90448	0.000464942	0.00135907	-1.55709	Q86VP1-2	TAXB1_HUMAN	TAX1BP1	Isoform 2 of Tax1-binding protein 1
0.375906	6.0969	2.67652	0.0116915	0.0241568	-4.63857	Q9Y4W2;Q9Y4W2-2	LAS1L_HUMAN	LAS1L	Ribosomal biogenesis protein LAS1L;Isoform 2 of Ribosomal biogenesis protein LAS1L
0.374749	14.1229	6.19888	6.44413e-07	3.42861e-06	4.98129	P61224	RAP1B_HUMAN	RAP1B	Ras-related protein Rap-1b
0.374688	8.97822	3.61382	0.00103495	0.00279685	-2.33442	P78559	MAP1A_HUMAN	MAP1A	Microtubule-associated protein 1A
0.374215	10.302	7.37374	2.36374e-08	1.65959e-07	8.31526	Q13428-4	TCOF_HUMAN	TCOF1	Isoform 4 of Treacle protein
0.373596	7.27908	4.56071	7.2638e-05	0.000250209	0.266056	Q13888;Q6P1K8	TF2H2_HUMAN;T2H2L_HUMAN	GTF2H2;GTF2H2C	General transcription factor IIH subunit 2;General transcription factor IIH subunit 2-like protein
0.373475	8.89711	3.27379	0.00257407	0.00629113	-3.21096	Q7L2H7	EIF3M_HUMAN	EIF3M	Eukaryotic translation initiation factor 3 subunit M
0.372765	6.82554	4.3565	0.000130167	0.000426616	-0.309328	Q13033	STRN3_HUMAN	STRN3	Striatin-3
0.371802	9.30022	3.58256	0.00112673	0.00302482	-2.41657	Q7Z591;Q7Z591-3;Q7Z591-6	AKNA_HUMAN	AKNA	Microtubule organization protein AKNA;Isoform 3 of Microtubule organization protein AKNA;Isoform 6 of Microtubule organization protein AKNA
0.37103	9.04631	7.43566	1.99338e-08	1.41445e-07	8.48762	Q96SB4	SRPK1_HUMAN	SRPK1	SRSF protein kinase 1
0.370944	5.94881	3.01914	0.00498286	0.0112813	-3.83919	Q14562	DHX8_HUMAN	DHX8	ATP-dependent RNA helicase DHX8
0.370333	6.29577	2.64184	0.012713	0.0259964	-4.7162	Q9NZ52	GGA3_HUMAN	GGA3	ADP-ribosylation factor-binding protein GGA3
0.368335	6.6516	2.69861	0.0110813	0.0230125	-4.58879	O95278	EPM2A_HUMAN	EPM2A	Laforin
0.368105	8.67145	5.79803	2.03951e-06	9.80597e-06	3.82466	Q13637	RAB32_HUMAN	RAB32	Ras-related protein Rab-32
0.367767	10.7264	5.63359	3.27871e-06	1.50255e-05	3.34912	Q9Y617	SERC_HUMAN	PSAT1	Phosphoserine aminotransferase
0.36756	7.11759	3.60826	0.00105073	0.00283738	-2.34905	P19838;P19838-2	NFKB1_HUMAN	NFKB1	Nuclear factor NF-kappa-B p105 subunit;Isoform 2 of Nuclear factor NF-kappa-B p105 subunit
0.365826	7.67003	5.38457	6.73769e-06	2.86576e-05	2.62898	Q96FQ6	S10AG_HUMAN	S100A16	Protein S100-A16
0.365188	5.97584	3.33558	0.00218629	0.00543941	-3.05465	Q5M775;Q5M775-4	CYTSB_HUMAN	SPECC1	Cytospin-B;Isoform 4 of Cytospin-B
0.364183	13.5357	10.7088	4.83255e-12	7.54392e-11	16.9407	P22087	FBRL_HUMAN	FBL	rRNA 2'-O-methyltransferase fibrillarin
0.363939	8.20089	7.10197	5.0184e-08	3.31413e-07	7.55425	Q9Y6E0-2	STK24_HUMAN	STK24	Isoform A of Serine/threonine-protein kinase 24
0.363786	5.9946	2.85689	0.00750399	0.0162457	-4.22483	Q9NRZ9;Q9NRZ9-2;Q9NRZ9-3;Q9NRZ9-5;Q9NRZ9-6	HELLS_HUMAN	HELLS	Lymphoid-specific helicase;Isoform 2 of Lymphoid-specific helicase;Isoform 3 of Lymphoid-specific helicase;Isoform 5 of Lymphoid-specific helicase;Isoform 6 of Lymphoid-specific helicase
0.36358	12.5006	12.4469	1.01138e-13	2.46529e-12	20.8776	P38919	IF4A3_HUMAN	EIF4A3	Eukaryotic initiation factor 4A-III
0.363272	14.264	6.35029	4.18084e-07	2.31508e-06	5.41647	P62318;P62318-2	SMD3_HUMAN	SNRPD3	Small nuclear ribonucleoprotein Sm D3;Isoform 2 of Small nuclear ribonucleoprotein Sm D3
0.360374	8.97709	3.53167	0.00129327	0.00341444	-2.5497	Q9Y6A4	CFA20_HUMAN	CFAP20	Cilia- and flagella-associated protein 20
0.360105	6.26523	2.49499	0.0180207	0.0354948	-5.03761	Q05086;Q05086-2;Q05086-3	UBE3A_HUMAN	UBE3A	Ubiquitin-protein ligase E3A;Isoform I of Ubiquitin-protein ligase E3A;Isoform III of Ubiquitin-protein ligase E3A
0.359872	10.663	6.36352	4.02594e-07	2.23437e-06	5.45447	Q9NWT1	PK1IP_HUMAN	PAK1IP1	p21-activated protein kinase-interacting protein 1
0.359231	10.1867	4.79822	3.67009e-05	0.000134234	0.941845	Q9NUL5;Q9NUL5-4	SHFL_HUMAN	SHFL	Shiftless antiviral inhibitor of ribosomal frameshifting protein;Isoform 4 of Shiftless antiviral inhibitor of ribosomal frameshifting protein
0.358748	11.9188	3.7198	0.000774618	0.00214791	-2.05368	P42766	RL35_HUMAN	RPL35	Large ribosomal subunit protein uL29
0.357216	6.14574	5.88043	1.60833e-06	7.91969e-06	4.06282	Q9BUI4	RPC3_HUMAN	POLR3C	DNA-directed RNA polymerase III subunit RPC3
0.356031	8.9304	5.82708	1.87565e-06	9.0956e-06	3.90863	P11117	PPAL_HUMAN	ACP2	Lysosomal acid phosphatase
0.353125	9.24387	5.71513	2.59073e-06	1.21536e-05	3.58495	Q9H307	PININ_HUMAN	PNN	Pinin
0.352965	6.88819	3.00656	0.00514537	0.0116016	-3.86953	Q9HDD0-2	PLAT1_HUMAN	PLAAT1	Isoform 2 of Phospholipase A and acyltransferase 1
0.352906	12.363	7.6993	9.69641e-09	7.35704e-08	9.21698	P49662	CASP4_HUMAN	CASP4	Caspase-4
0.351785	7.88854	4.168	0.000222121	0.000691429	-0.834548	P49750	YLPM1_HUMAN	YLPM1	YLP motif-containing protein 1
0.350074	7.05979	3.50602	0.00138599	0.0036318	-2.61649	Q14790;Q14790-2;Q14790-4;Q14790-9	CASP8_HUMAN	CASP8	Caspase-8;Isoform 2 of Caspase-8;Isoform 4 of Caspase-8;Isoform 9 of Caspase-8
0.349691	10.4284	5.23786	1.03021e-05	4.1969e-05	2.20527	Q9Y3C1	NOP16_HUMAN	NOP16	Nucleolar protein 16
0.349299	5.78512	2.60051	0.0140378	0.0283655	-4.80786	Q9BW66-3	CINP_HUMAN	CINP	Isoform 3 of Cyclin-dependent kinase 2-interacting protein
0.348589	7.91378	4.30473	0.00015081	0.000487229	-0.454194	P17655	CAN2_HUMAN	CAPN2	Calpain-2 catalytic subunit
0.347594	10.5683	3.29372	0.00244233	0.00600516	-3.16071	Q9Y6B6	SAR1B_HUMAN	SAR1B	GTP-binding protein SAR1b
0.347467	8.7781	5.16404	1.27556e-05	5.10853e-05	1.99235	Q99615	DNJC7_HUMAN	DNAJC7	DnaJ homolog subfamily C member 7
0.347167	8.68409	3.09286	0.0041245	0.00955524	-3.66009	P51665	PSMD7_HUMAN	PSMD7	26S proteasome non-ATPase regulatory subunit 7
0.346515	12.2979	3.13812	0.00366919	0.00862848	-3.54898	P21333;P21333-2	FLNA_HUMAN	FLNA	Filamin-A;Isoform 2 of Filamin-A
0.34635	7.10223	3.06601	0.00441944	0.0101586	-3.72559	Q7L5N1	CSN6_HUMAN	COPS6	COP9 signalosome complex subunit 6
0.345901	10.7135	7.04292	5.91644e-08	3.84417e-07	7.38796	Q8N0V5-3	GNT2A_HUMAN	GCNT2	Isoform C of N-acetyllactosaminide beta-1,6-N-acetylglucosaminyl-transferase
0.345291	8.47292	8.09931	3.3005e-09	2.75806e-08	10.3088	O00139;O00139-1;O00139-2;O00139-4;O00139-5	KIF2A_HUMAN	KIF2A	Kinesin-like protein KIF2A;Isoform 1 of Kinesin-like protein KIF2A;Isoform 2 of Kinesin-like protein KIF2A;Isoform 4 of Kinesin-like protein KIF2A;Isoform 5 of Kinesin-like protein KIF2A
0.343916	10.973	5.30674	8.44002e-06	3.51244e-05	2.40412	O75083	WDR1_HUMAN	WDR1	WD repeat-containing protein 1
0.34385	5.6529	2.50044	0.017792	0.0350819	-5.0259	Q15438;Q15438-2;Q15438-3	CYH1_HUMAN	CYTH1	Cytohesin-1;Isoform 2 of Cytohesin-1;Isoform 3 of Cytohesin-1
0.343651	7.66289	4.56357	7.20446e-05	0.000248515	0.27416	Q96GA7	SDSL_HUMAN	SDSL	Serine dehydratase-like
0.342547	12.7037	4.12691	0.000249413	0.00076856	-0.948182	Q99417	MYCBP_HUMAN	MYCBP	c-Myc-binding protein
0.342538	11.0686	8.30285	1.92186e-09	1.69507e-08	10.8572	P18754;P18754-2	RCC1_HUMAN	RCC1	Regulator of chromosome condensation;Isoform 2 of Regulator of chromosome condensation
0.342292	11.8469	3.33632	0.00218204	0.00543098	-3.05279	P15559;P15559-2	NQO1_HUMAN	NQO1	NAD(P)H dehydrogenase [quinone] 1;Isoform 2 of NAD(P)H dehydrogenase [quinone] 1
0.341454	7.73402	3.25515	0.00270343	0.00657224	-3.25783	P47712	PA24A_HUMAN	PLA2G4A	Cytosolic phospholipase A2
0.340396	6.96382	5.28808	8.90836e-06	3.68437e-05	2.35023	O60508	PRP17_HUMAN	CDC40	Pre-mRNA-processing factor 17
0.339619	12.8296	7.93718	5.09636e-09	4.06163e-08	9.86851	O60884	DNJA2_HUMAN	DNAJA2	DnaJ homolog subfamily A member 2
0.339019	10.7064	3.7191	0.000776102	0.00215121	-2.05554	P55795	HNRH2_HUMAN	HNRNPH2	Heterogeneous nuclear ribonucleoprotein H2
0.338928	6.1213	3.15518	0.00351035	0.00830554	-3.50688	Q96K58-2	ZN668_HUMAN	ZNF668	Isoform 2 of Zinc finger protein 668
0.338813	9.94611	4.07259	0.000290589	0.000883203	-1.09786	O75369-8	FLNB_HUMAN	FLNB	Isoform 8 of Filamin-B
0.338594	9.9523	5.62231	3.38741e-06	1.54293e-05	3.31647	Q99988	GDF15_HUMAN	GDF15	Growth/differentiation factor 15
0.337596	6.16151	3.41493	0.00177	0.00450764	-2.85192	Q9H7N4	SFR19_HUMAN	SCAF1	Splicing factor, arginine/serine-rich 19
0.336846	5.57514	2.3578	0.0247463	0.0470272	-5.32665	Q9UBB5	MBD2_HUMAN	MBD2	Methyl-CpG-binding domain protein 2
0.33664	11.5495	9.1433	2.17937e-10	2.32413e-09	13.0671	P28070	PSB4_HUMAN	PSMB4	Proteasome subunit beta type-4
0.336109	7.08895	3.3131	0.0023204	0.00573418	-3.11169	Q13123	RED_HUMAN	IK	Protein Red
0.335627	5.69177	2.95011	0.00593799	0.0132141	-4.00476	Q9Y5X1	SNX9_HUMAN	SNX9	Sorting nexin-9
0.335556	6.94495	5.19767	1.15728e-05	4.6628e-05	2.08932	Q14202;Q14202-2	ZMYM3_HUMAN	ZMYM3	Zinc finger MYM-type protein 3;Isoform 2 of Zinc finger MYM-type protein 3
0.335007	8.77899	3.79929	0.000622326	0.00176294	-1.84102	Q96CN7	ISOC1_HUMAN	ISOC1	Isochorismatase domain-containing protein 1
0.334185	6.04254	2.74698	0.00984715	0.0206957	-4.47891	Q05D32;Q05D32-2	CTSL2_HUMAN	CTDSPL2	CTD small phosphatase-like protein 2;Isoform 2 of CTD small phosphatase-like protein 2
0.334104	11.6473	4.6677	5.34329e-05	0.000189481	0.569713	O14647;O14647-2	CHD2_HUMAN	CHD2	Chromodomain-helicase-DNA-binding protein 2;Isoform 2 of Chromodomain-helicase-DNA-binding protein 2
0.333661	10.8598	8.01328	4.15456e-09	3.37938e-08	10.0756	Q8TDN6	BRX1_HUMAN	BRIX1	Ribosome biogenesis protein BRX1 homolog
0.332443	6.4719	2.33641	0.0259796	0.0490258	-5.37068	Q9Y4E1;Q9Y4E1-1;Q9Y4E1-2;Q9Y4E1-3;Q9Y4E1-4;Q9Y4E1-6	WAC2C_HUMAN	WASHC2C	WASH complex subunit 2C;Isoform 5 of WASH complex subunit 2C;Isoform 3 of WASH complex subunit 2C;Isoform 4 of WASH complex subunit 2C;Isoform 2 of WASH complex subunit 2C;Isoform 7 of WASH complex subunit 2C
[truncated: 6,223 more rows]

## Sheet: Intersections 1
Venn Diagram Intersections Whole Cell Proteomics vs APEX2-BAG2 (IFNg)
[truncated: 709 more rows]

## Sheet: Whole Cell Peptidome
protein group parent id	protein accession	stripped peptide	peptide length	H4 1	H4 2	H4 3	H4 4	H4 5	H4 6	H4 + IFN-g 1	H4 + IFN-g 2	H4 + IFN-g 3	H4 + IFN-g 4	H4 + IFN-g 5	H4 + IFN-g 6	H4 BAG2-KD 1	H4 BAG2-KD 2	H4 BAG2-KD 3	H4 BAG2-KD 4	H4 BAG2-KD 5	H4 BAG2-KD 6	H4 BAG2-KD + IFN-g 1	H4 BAG2-KD + IFN-g 2	H4 BAG2-KD + IFN-g 3	H4 BAG2-KD + IFN-g 4	H4 BAG2-KD + IFN-g 5	H4 BAG2-KD + IFN-g 6	H4 + zeto 1	H4 + zeto 2	H4 + zeto 3	H4 + zeto 4	H4 + zeto 5	H4 + zeto 6	H4 + zeto + IFN-g 1	H4 + zeto + IFN-g 2	H4 + zeto + IFN-g 3	H4 + zeto + IFN-g 4	H4 + zeto + IFN-g 5	H4 + zeto + IFN-g 6
[truncated: 4,106 more rows]

[truncated: 7 more sheets: APEX2-BAG2 DE SUC, Intersections 2, APEX2-BAG2 ptn intensities, Whole Cell Proteome, Whole Cell Peptidome TAU, Aggregation score, DE fibril vs 0N4R]
